# Supplementary material for: Named Entity Recognition for Bacterial Type IV Secretion Systems
Source: PLoS One. 2011 Mar 29;6(3):e14780. doi: 10.1371/journal.pone.0014780 (PMC3066171; doi:10.1371/journal.pone.0014780)
Supplement: Supporting Information S2 — Source document extracts and scripts. The results described in this paper can be recreated by following the workflow described in the file entitled "Instructions for Executing T4SS Named Entity Recognition Workflow.docx." (4.93 MB ZIP) [file pone.0014780.s002.zip]

Archive with 177 entries (151 files):
- Revised Instructions and Data/Instructions for Executing T4SS Named Entity Recognition Workflow_w_Alan_edits_Dan_edits.docx
- Revised Instructions and Data/T4SS/
- Revised Instructions and Data/T4SS/._.DS_Store
- Revised Instructions and Data/T4SS/.classpath
- Revised Instructions and Data/T4SS/.DS_Store
- Revised Instructions and Data/T4SS/.project
- Revised Instructions and Data/T4SS/bin/
- Revised Instructions and Data/T4SS/bin/.DS_Store
- Revised Instructions and Data/T4SS/bin/uk/
- Revised Instructions and Data/T4SS/bin/uk/.DS_Store
- Revised Instructions and Data/T4SS/bin/uk/ac/
- Revised Instructions and Data/T4SS/bin/uk/ac/.DS_Store
- Revised Instructions and Data/T4SS/bin/uk/ac/nactem/
- Revised Instructions and Data/T4SS/bin/uk/ac/nactem/.DS_Store
- Revised Instructions and Data/T4SS/bin/uk/ac/nactem/AlignAnnotations.class
- Revised Instructions and Data/T4SS/bin/uk/ac/nactem/NamedEntityContextList.class
- Revised Instructions and Data/T4SS/bin/uk/ac/nactem/NamedEntityWindow.class
- Revised Instructions and Data/T4SS/bin/uk/ac/nactem/TaggedFileAsList.class
- Revised Instructions and Data/T4SS/bin/uk/ac/nactem/util/
- Revised Instructions and Data/T4SS/bin/uk/ac/nactem/util/FileLoader$1.class
- Revised Instructions and Data/T4SS/bin/uk/ac/nactem/util/FileLoader$2.class
- Revised Instructions and Data/T4SS/bin/uk/ac/nactem/util/FileLoader.class
- Revised Instructions and Data/T4SS/COPYING
- Revised Instructions and Data/T4SS/data/
- Revised Instructions and Data/T4SS/data/._.DS_Store
- Revised Instructions and Data/T4SS/data/.DS_Store
- Revised Instructions and Data/T4SS/data/extracted/
- Revised Instructions and Data/T4SS/data/extracted/bacteria/
- Revised Instructions and Data/T4SS/data/extracted/bacteria/file_10Extract.txt
- Revised Instructions and Data/T4SS/data/extracted/bacteria/file_11Extract.txt
- Revised Instructions and Data/T4SS/data/extracted/bacteria/file_12Extract.txt
- Revised Instructions and Data/T4SS/data/extracted/bacteria/file_13Extract.txt
- Revised Instructions and Data/T4SS/data/extracted/bacteria/file_14Extract.txt
- Revised Instructions and Data/T4SS/data/extracted/bacteria/file_15Extract.txt
- Revised Instructions and Data/T4SS/data/extracted/bacteria/file_16Extract.txt
- Revised Instructions and Data/T4SS/data/extracted/bacteria/file_17Extract.txt
- Revised Instructions and Data/T4SS/data/extracted/bacteria/file_18Extract.txt
- Revised Instructions and Data/T4SS/data/extracted/bacteria/file_19Extract.txt
- Revised Instructions and Data/T4SS/data/extracted/bacteria/file_1Extract.txt
- Revised Instructions and Data/T4SS/data/extracted/bacteria/file_20Extract.txt
- Revised Instructions and Data/T4SS/data/extracted/bacteria/file_21Extract.txt
- Revised Instructions and Data/T4SS/data/extracted/bacteria/file_22Extract.txt
- Revised Instructions and Data/T4SS/data/extracted/bacteria/file_23Extract.txt
- Revised Instructions and Data/T4SS/data/extracted/bacteria/file_24Extract.txt
- Revised Instructions and Data/T4SS/data/extracted/bacteria/file_25Extract.txt
- Revised Instructions and Data/T4SS/data/extracted/bacteria/file_26Extract.txt
- Revised Instructions and Data/T4SS/data/extracted/bacteria/file_27Extract.txt
- Revised Instructions and Data/T4SS/data/extracted/bacteria/file_2Extract.txt
- Revised Instructions and Data/T4SS/data/extracted/bacteria/file_3Extract.txt
- Revised Instructions and Data/T4SS/data/extracted/bacteria/file_4Extract.txt
- Revised Instructions and Data/T4SS/data/extracted/bacteria/file_5Extract.txt
- Revised Instructions and Data/T4SS/data/extracted/bacteria/file_6Extract.txt
- Revised Instructions and Data/T4SS/data/extracted/bacteria/file_7Extract.txt
- Revised Instructions and Data/T4SS/data/extracted/bacteria/file_8Extract.txt
- Revised Instructions and Data/T4SS/data/extracted/bacteria/file_9Extract.txt
- Revised Instructions and Data/T4SS/data/extracted/biological_process/
- Revised Instructions and Data/T4SS/data/extracted/biological_process/file_10Extract.txt
- Revised Instructions and Data/T4SS/data/extracted/biological_process/file_11Extract.txt
- Revised Instructions and Data/T4SS/data/extracted/biological_process/file_12Extract.txt
- Revised Instructions and Data/T4SS/data/extracted/biological_process/file_13Extract.txt
- Revised Instructions and Data/T4SS/data/extracted/biological_process/file_14Extract.txt
- Revised Instructions and Data/T4SS/data/extracted/biological_process/file_15Extract.txt
- Revised Instructions and Data/T4SS/data/extracted/biological_process/file_16Extract.txt
- Revised Instructions and Data/T4SS/data/extracted/biological_process/file_17Extract.txt
- Revised Instructions and Data/T4SS/data/extracted/biological_process/file_18Extract.txt
- Revised Instructions and Data/T4SS/data/extracted/biological_process/file_19Extract.txt
- Revised Instructions and Data/T4SS/data/extracted/biological_process/file_1Extract.txt
- Revised Instructions and Data/T4SS/data/extracted/biological_process/file_20Extract.txt
- Revised Instructions and Data/T4SS/data/extracted/biological_process/file_21Extract.txt
- Revised Instructions and Data/T4SS/data/extracted/biological_process/file_22Extract.txt
- Revised Instructions and Data/T4SS/data/extracted/biological_process/file_23Extract.txt
- Revised Instructions and Data/T4SS/data/extracted/biological_process/file_24Extract.txt
- Revised Instructions and Data/T4SS/data/extracted/biological_process/file_25Extract.txt
- Revised Instructions and Data/T4SS/data/extracted/biological_process/file_26Extract.txt
- Revised Instructions and Data/T4SS/data/extracted/biological_process/file_27Extract.txt
- Revised Instructions and Data/T4SS/data/extracted/biological_process/file_2Extract.txt
- Revised Instructions and Data/T4SS/data/extracted/biological_process/file_3Extract.txt
- Revised Instructions and Data/T4SS/data/extracted/biological_process/file_4Extract.txt
- Revised Instructions and Data/T4SS/data/extracted/biological_process/file_5Extract.txt
- Revised Instructions and Data/T4SS/data/extracted/biological_process/file_6Extract.txt
- Revised Instructions and Data/T4SS/data/extracted/biological_process/file_7Extract.txt
- Revised Instructions and Data/T4SS/data/extracted/biological_process/file_8Extract.txt
- Revised Instructions and Data/T4SS/data/extracted/biological_process/file_9Extract.txt
- Revised Instructions and Data/T4SS/data/extracted/cellular_component/
- Revised Instructions and Data/T4SS/data/extracted/cellular_component/file_10Extract.txt
- Revised Instructions and Data/T4SS/data/extracted/cellular_component/file_11Extract.txt
- Revised Instructions and Data/T4SS/data/extracted/cellular_component/file_12Extract.txt
- Revised Instructions and Data/T4SS/data/extracted/cellular_component/file_13Extract.txt
- Revised Instructions and Data/T4SS/data/extracted/cellular_component/file_14Extract.txt
- Revised Instructions and Data/T4SS/data/extracted/cellular_component/file_15Extract.txt
- Revised Instructions and Data/T4SS/data/extracted/cellular_component/file_16Extract.txt
- Revised Instructions and Data/T4SS/data/extracted/cellular_component/file_17Extract.txt
- Revised Instructions and Data/T4SS/data/extracted/cellular_component/file_18Extract.txt
- Revised Instructions and Data/T4SS/data/extracted/cellular_component/file_19Extract.txt
- Revised Instructions and Data/T4SS/data/extracted/cellular_component/file_1Extract.txt
- Revised Instructions and Data/T4SS/data/extracted/cellular_component/file_20Extract.txt
- Revised Instructions and Data/T4SS/data/extracted/cellular_component/file_21Extract.txt
- Revised Instructions and Data/T4SS/data/extracted/cellular_component/file_22Extract.txt
- Revised Instructions and Data/T4SS/data/extracted/cellular_component/file_23Extract.txt
- Revised Instructions and Data/T4SS/data/extracted/cellular_component/file_24Extract.txt
- Revised Instructions and Data/T4SS/data/extracted/cellular_component/file_25Extract.txt
- Revised Instructions and Data/T4SS/data/extracted/cellular_component/file_26Extract.txt
- Revised Instructions and Data/T4SS/data/extracted/cellular_component/file_27Extract.txt
- Revised Instructions and Data/T4SS/data/extracted/cellular_component/file_2Extract.txt
- Revised Instructions and Data/T4SS/data/extracted/cellular_component/file_3Extract.txt
- Revised Instructions and Data/T4SS/data/extracted/cellular_component/file_4Extract.txt
- Revised Instructions and Data/T4SS/data/extracted/cellular_component/file_5Extract.txt
- Revised Instructions and Data/T4SS/data/extracted/cellular_component/file_6Extract.txt
- Revised Instructions and Data/T4SS/data/extracted/cellular_component/file_7Extract.txt
- Revised Instructions and Data/T4SS/data/extracted/cellular_component/file_8Extract.txt
- Revised Instructions and Data/T4SS/data/extracted/cellular_component/file_9Extract.txt
- Revised Instructions and Data/T4SS/data/extracted/molecular_function/
- Revised Instructions and Data/T4SS/data/extracted/molecular_function/file_10Extract.txt
- Revised Instructions and Data/T4SS/data/extracted/molecular_function/file_11Extract.txt
- Revised Instructions and Data/T4SS/data/extracted/molecular_function/file_12Extract.txt
- Revised Instructions and Data/T4SS/data/extracted/molecular_function/file_13Extract.txt
- Revised Instructions and Data/T4SS/data/extracted/molecular_function/file_14Extract.txt
- Revised Instructions and Data/T4SS/data/extracted/molecular_function/file_15Extract.txt
- Revised Instructions and Data/T4SS/data/extracted/molecular_function/file_16Extract.txt
- Revised Instructions and Data/T4SS/data/extracted/molecular_function/file_17Extract.txt
- Revised Instructions and Data/T4SS/data/extracted/molecular_function/file_18Extract.txt
- Revised Instructions and Data/T4SS/data/extracted/molecular_function/file_19Extract.txt
- Revised Instructions and Data/T4SS/data/extracted/molecular_function/file_1Extract.txt
- Revised Instructions and Data/T4SS/data/extracted/molecular_function/file_20Extract.txt
- Revised Instructions and Data/T4SS/data/extracted/molecular_function/file_21Extract.txt
- Revised Instructions and Data/T4SS/data/extracted/molecular_function/file_22Extract.txt
- Revised Instructions and Data/T4SS/data/extracted/molecular_function/file_23Extract.txt
- Revised Instructions and Data/T4SS/data/extracted/molecular_function/file_24Extract.txt
- Revised Instructions and Data/T4SS/data/extracted/molecular_function/file_25Extract.txt
- Revised Instructions and Data/T4SS/data/extracted/molecular_function/file_26Extract.txt
- Revised Instructions and Data/T4SS/data/extracted/molecular_function/file_27Extract.txt
- Revised Instructions and Data/T4SS/data/extracted/molecular_function/file_2Extract.txt
- Revised Instructions and Data/T4SS/data/extracted/molecular_function/file_3Extract.txt
- Revised Instructions and Data/T4SS/data/extracted/molecular_function/file_4Extract.txt
- Revised Instructions and Data/T4SS/data/extracted/molecular_function/file_5Extract.txt
- Revised Instructions and Data/T4SS/data/extracted/molecular_function/file_6Extract.txt
- Revised Instructions and Data/T4SS/data/extracted/molecular_function/file_7Extract.txt
- Revised Instructions and Data/T4SS/data/extracted/molecular_function/file_8Extract.txt
- Revised Instructions and Data/T4SS/data/extracted/molecular_function/file_9Extract.txt
- Revised Instructions and Data/T4SS/data/originals/
- Revised Instructions and Data/T4SS/data/reunited/
- Revised Instructions and Data/T4SS/data/reunited/bacteria/
- Revised Instructions and Data/T4SS/data/reunited/biological_process/
- Revised Instructions and Data/T4SS/data/reunited/cellular_component/
- Revised Instructions and Data/T4SS/data/reunited/molecular_function/
- Revised Instructions and Data/T4SS/dictionaries/
- Revised Instructions and Data/T4SS/dictionaries/all_bact_ncbi_lpsn._3col.txt
- Revised Instructions and Data/T4SS/dictionaries/go_subset_biological_process_ids.txt
- Revised Instructions and Data/T4SS/dictionaries/go_subset_cell_part_ids.txt
- Revised Instructions and Data/T4SS/dictionaries/go_subset_molecular_function_ids.txt
- Revised Instructions and Data/T4SS/FileNameMapping_27Extracts.xls
- Revised Instructions and Data/T4SS/lib/
- Revised Instructions and Data/T4SS/lib/._Multivalent20091027.jar
- Revised Instructions and Data/T4SS/lib/Multivalent20091027.jar
- Revised Instructions and Data/T4SS/lib/sptoolkit.jar
- Revised Instructions and Data/T4SS/scripts/
- Revised Instructions and Data/T4SS/scripts/._rungenia.sh
- Revised Instructions and Data/T4SS/scripts/computeFeatures.py
- Revised Instructions and Data/T4SS/scripts/rungenia.sh
- Revised Instructions and Data/T4SS/src/
- Revised Instructions and Data/T4SS/src/._.DS_Store
- Revised Instructions and Data/T4SS/src/.DS_Store
- Revised Instructions and Data/T4SS/src/uk/
- Revised Instructions and Data/T4SS/src/uk/._.DS_Store
- Revised Instructions and Data/T4SS/src/uk/.DS_Store
- Revised Instructions and Data/T4SS/src/uk/ac/
- Revised Instructions and Data/T4SS/src/uk/ac/._.DS_Store
- Revised Instructions and Data/T4SS/src/uk/ac/.DS_Store
- Revised Instructions and Data/T4SS/src/uk/ac/nactem/
- Revised Instructions and Data/T4SS/src/uk/ac/nactem/._.DS_Store
- Revised Instructions and Data/T4SS/src/uk/ac/nactem/.DS_Store
- Revised Instructions and Data/T4SS/src/uk/ac/nactem/AlignAnnotations.java
- Revised Instructions and Data/T4SS/src/uk/ac/nactem/NamedEntityContextList.java
- Revised Instructions and Data/T4SS/src/uk/ac/nactem/NamedEntityWindow.java
- Revised Instructions and Data/T4SS/src/uk/ac/nactem/TaggedFileAsList.java
- Revised Instructions and Data/T4SS/src/uk/ac/nactem/util/
- Revised Instructions and Data/T4SS/src/uk/ac/nactem/util/FileLoader.java
