# Supplementary material for: Named Entity Recognition for Bacterial Type IV Secretion Systems
Source: PLoS One. 2011 Mar 29;6(3):e14780. doi: 10.1371/journal.pone.0014780 (PMC3066171; doi:10.1371/journal.pone.0014780)
Supplement: Supporting Information S2 — Source document extracts and scripts. The results described in this paper can be recreated by following the workflow described in the file entitled "Instructions for Executing T4SS Named Entity Recognition Workflow.docx." (4.93 MB ZIP) [file pone.0014780.s002.zip › Revised Instructions and Data/T4SS/COPYING]

The programs and data included in this distribution are covered by the 
Creative Commons Attribution-NonCommercial-NoDerivs 3.0 license.
See http://creativecommons.org/licenses/by-nc-nd/3.0/legalcode for the 
full text of the license terms.

NaCTeM, University of Manchester, June, 2010.
