# Supplementary material for: Named Entity Recognition for Bacterial Type IV Secretion Systems
Source: PLoS One. 2011 Mar 29;6(3):e14780. doi: 10.1371/journal.pone.0014780 (PMC3066171; doi:10.1371/journal.pone.0014780)
Supplement: Supporting Information S2 — Source document extracts and scripts. The results described in this paper can be recreated by following the workflow described in the file entitled "Instructions for Executing T4SS Named Entity Recognition Workflow.docx." (4.93 MB ZIP) [file pone.0014780.s002.zip › Revised Instructions and Data/T4SS/data/extracted/bacteria/file_10Extract.txt]

for	IN	O
Microbiology	NNP	O
The	DT	O
Agrobacterium	NNP	B
tumefaciens	VBZ	I
virB4	NN	O
Gene	NN	O
Product	NN	O
--
complexes	NNS	O
across	IN	O
the	DT	O
Agrobacterium	NNP	B
tumefaciens	NNP	I
envelope	NN	O
en	IN	O
route	NN	O
--
with	IN	O
the	DT	O
counterselectable	JJ	O
Bacillus	NN	B
subtilis	NN	I
sacB	NN	O
gene	NN	O
.	.	O
--
or	CC	O
heteromultimer	NN	O
to	TO	O
A.	NN	B
tumefaciens	NNS	I
virulence	NN	O
.	.	O
--
feature	NN	O
of	IN	O
the	DT	O
Agrobacterium	NN	B
tumefaciens	VBZ	I
infection	NN	O
process	NN	O
is	VBZ	O
--
system	NN	O
at	IN	O
the	DT	O
A.	NN	B
tumefaciens	VBZ	I
membrane	NN	O
.	.	O
--
bacterial	JJ	O
membrane	NN	O
(	(	O
Bacillus	NN	B
subtilis	NN	I
ComGORF1	NN	O
and	CC	O
KilB	NN	O
--
of	IN	O
VirB4	NN	O
for	IN	O
A.	NN	B
tumefaciens	NNS	I
virulence	NN	O
.	.	O
--
study	NN	O
.	.	O
Escherichia	FW	B
coli	FW	I
and	CC	O
A.	NN	B
tumefaciens	NNS	I
were	VBD	O
transformed	VBN	O
by	IN	O
--
3-0-indole	NN	O
acrylic	JJ	O
acid-induced	JJ	O
E.	FW	B
coli	FW	I
cells	NNS	O
carrying	VBG	O
pJW275	NN	O
--
production	NN	O
.	.	O
A.	NN	B
tumefaciens	NNS	I
cells	NNS	O
were	VBD	O
separated	VBN	O
--
reference	NN	O
or	CC	O
plasmid	NN	O
E.	FW	B
coli	FW	I
DH5a	NN	O
CJ236	NN	O
SG935	NN	O
A.	NN	B
tumefaciens	VBZ	I
A136	NN	O
A348	NN	O
LBA4404	NN	O
--
was	VBD	O
introduced	VBN	O
into	IN	O
E.	FW	B
coli	FW	I
DH5a	NN	O
.	.	O
--
for	IN	O
delivery	NN	O
into	IN	O
A.	NN	B
tumefaciens	NNS	I
A348	NN	O
.	.	O
--
not	RB	O
function	VB	O
in	IN	O
A.	NN	B
tumefaciens	NNS	I
,	,	O
the	DT	O
RK2	NN	O
--
and	CC	O
sacBR	NN	O
from	IN	O
Bacillus	NN	B
subtilis	NN	I
(	(	O
24	CD	O
)	)	O
--
of	IN	O
virB4	NN	O
in	IN	O
E.	FW	B
coli	FW	I
and	CC	O
A.	NN	B
tumefaciens	NNS	I
.	.	O
The	DT	O
--
and	CC	O
overexpressed	VBN	O
in	IN	O
E.	FW	B
coli	FW	I
by	IN	O
introducing	VBG	O
the	DT	O
--
was	VBD	O
introduced	VBN	O
into	IN	O
E.	FW	B
coli	FW	I
SG935	NN	O
(	(	O
Table	JJ	O
--
virB4	NN	O
expression	NN	O
in	IN	O
A.	NN	B
tumefaciens	NNS	I
.	.	O
Each	DT	O
--
virB4	NN	O
expression	NN	O
in	IN	O
E.	FW	B
coli	FW	I
and	CC	O
A.	NN	B
tumefaciens	NNS	I
and	CC	O
for	IN	O
the	DT	O
--
not	RB	O
replicate	VB	O
in	IN	O
A.	NN	B
tumefaciens	NNS	I
,	,	O
Kanr	NNP	O
transformants	NNS	O
--
double	JJ	O
recombinants	NNS	O
in	IN	O
Yersinia	NNP	B
enterocolitica	NNP	I
(	(	O
40	CD	O
)	)	O
--
study	NN	O
showing	VBG	O
that	IN	O
E.	FW	B
coli	FW	I
maxicells	NNS	O
prepared	VBN	O
from	IN	O
--
wild-type	JJ	O
virB4	NN	O
in	IN	O
E.	NNP	B
coli	NN	I
and	CC	O
A.	NN	B
tumefaciens	NNS	I
.	.	O
IPTG-induced	JJ	O
--
lac	NN	O
promoter	NN	O
in	IN	O
E.	FW	B
coli	FW	I
and	CC	O
A.	NN	B
tumefaciens	NNS	I
.	.	O
(	(	O
--
of	IN	O
VirB4	NN	O
by	IN	O
E.	FW	B
coli	FW	I
SG935	NN	O
(	(	O
pZDM10	NN	O
--
VirB4	NN	O
production	NN	O
in	IN	O
A.	NN	B
tumefaciens	NNS	I
.	.	O
Total	JJ	O
--
lac	NN	O
promoter	NN	O
in	IN	O
A.	NN	B
tumefaciens	NNS	I
and	CC	O
to	TO	O
estimate	VB	O
--
a	DT	O
mononucleotide	NN	O
for	IN	O
A.	NN	B
tumefaciens	NNS	I
virulence	NN	O
.	.	O
--
)	)	O
reported	VBD	O
that	IN	O
A.	NN	B
tumefaciens	VBZ	I
virB4	NN	O
mutants	NNS	O
were	VBD	O
--
proteins	NNS	O
in	IN	O
various	JJ	O
A.	NN	B
tumefaciens	VBZ	I
strains	NNS	O
,	,	O
including	VBG	O
--
VirB4	NN	O
in	IN	O
different	JJ	O
A.	NN	B
tumefaciens	VBZ	I
strains	NNS	O
.	.	O
--
26	CD	O
,	,	O
2009	CD	O
AGROBACTERIUM	NN	B
VirB4	NN	O
,	,	O
AN	NNP	O
--
of	IN	O
VirB4	NN	O
for	IN	O
A.	NN	B
tumefaciens	NNS	I
tumorigenicity	NN	O
and	CC	O
second	RB	O
--
functional	JJ	O
importance	NN	O
of	IN	O
A.	NN	B
tumefaciens	NNS	I
Vir	VBP	O
proteins	NNS	O
encoded	VBN	O
--
combinatorial	JJ	O
expression	NN	O
in	IN	O
A.	NN	B
tumefaciens	VBZ	I
mutants	NNS	O
sustaining	VBG	O
Tn3HoHol	NN	O
--
,	,	O
isolated	VBN	O
from	IN	O
B.	NNP	B
subtilis	NNP	I
by	IN	O
Gay	NNP	O
et	FW	O
--
enzymological	JJ	O
function	NN	O
to	TO	O
A.	NN	B
tumefaciens	NNS	I
virulence	NN	O
.	.	O
--
position	NN	O
of	IN	O
the	DT	O
E.	FW	B
coli	FW	I
FhuC	NN	O
protein	NN	O
abolished	VBD	O
--
lac	NN	O
promoter	NN	O
in	IN	O
A.	NN	B
tumefaciens	NNS	I
(	(	O
Fig	NNP	O
.	.	O
--
to	TO	O
contribute	VB	O
to	TO	O
A.	NN	B
tumefaciens	NNS	I
virulence	NN	O
.	.	O
--
Similarities	NNS	O
between	IN	O
A.	NN	B
tumefaciens	VBZ	I
transformation	NN	O
of	IN	O
plant	NN	O
--
system	NN	O
of	IN	O
the	DT	O
E.	FW	B
coli	FW	I
F	NN	O
plasmid	NN	O
,	,	O
--
the	DT	O
ability	NN	O
of	IN	O
A.	NN	B
tumefaciens	NNS	I
to	TO	O
export	VB	O
not	RB	O
--
sequence	NN	O
similarities	NNS	O
between	IN	O
A.	NN	B
tumefaciens	VBZ	I
virB	NN	O
genes	NNS	O
and	CC	O
E.	FW	B
coli	FW	I
F	NN	O
tra	NN	O
genes	NNS	O
