# Supplementary material for: Named Entity Recognition for Bacterial Type IV Secretion Systems
Source: PLoS One. 2011 Mar 29;6(3):e14780. doi: 10.1371/journal.pone.0014780 (PMC3066171; doi:10.1371/journal.pone.0014780)
Supplement: Supporting Information S2 — Source document extracts and scripts. The results described in this paper can be recreated by following the workflow described in the file entitled "Instructions for Executing T4SS Named Entity Recognition Workflow.docx." (4.93 MB ZIP) [file pone.0014780.s002.zip › Revised Instructions and Data/T4SS/data/extracted/bacteria/file_1Extract.txt]

Activates	NNP	O
ARF	NNP	O
on	IN	O
Legionella	NNP	B
Phagosomes	NNP	O
Hiroki	NNP	O
Nagai	NNP	O
--
The	DT	O
intracellular	JJ	O
pathogen	NN	O
Legionella	NN	B
pneumophila	NN	I
subverts	NNS	O
vesicle	NN	O
trafÞc	NN	O
--
secretion	NN	O
apparatus	NN	O
that	IN	O
L.	FW	B
pneumophila	FW	I
require	VBP	O
for	IN	O
biogenesis	NN	O
--
we	PRP	O
show	VBP	O
that	IN	O
L.	FW	B
pneumophila	FW	I
produce	VBP	O
a	DT	O
protein	NN	O
--
on	IN	O
phagosomes	NNS	O
containing	VBG	O
L.	FW	B
pneumophila	FW	I
.	.	O
Translocation	NN	O
--
apparatus	NN	O
.	.	O
Legionella	NN	B
pneumophila	NN	I
are	VBP	O
aquatic	JJ	O
bacteria	NNS	O
--
by	IN	O
humans	NNS	O
,	,	O
L.	FW	B
pneumophila	FW	I
will	MD	O
replicate	VB	O
in	IN	O
--
)	)	O
.	.	O
Legionella	NN	B
pneumophila	NN	I
replicate	VBP	O
within	IN	O
phagocytes	NNS	O
--
Pathogens	NNS	O
such	JJ	O
as	IN	O
Agrobacterium	NN	B
tumefaciens	NNS	I
and	CC	O
Helicobacter	NN	B
pylori	NN	I
use	NN	O
type	NN	O
IV	CD	O
--
is	VBZ	O
used	VBN	O
by	IN	O
L.	FW	B
pneumophila	FW	I
to	TO	O
inject	VB	O
proteins	NNS	O
--
for	IN	O
growth	NN	O
of	IN	O
L.	NN	B
pneumophila	NN	I
in	IN	O
host	NN	O
cells	NNS	O
--
phagosomes	NNS	O
containing	VBG	O
wild-type	JJ	O
L.	FW	B
pneumophila	FW	I
but	CC	O
is	VBZ	O
not	RB	O
--
to	TO	O
phagosomes	NNS	O
containing	VBG	O
L.	FW	B
pneumophila	FW	I
dot/icm	NN	O
mutants	NNS	O
(	(	O
--
on	IN	O
phagosomes	NNS	O
containing	VBG	O
L.	FW	B
pneumophila	FW	I
requires	VBZ	O
the	DT	O
Dot/Icm	NNP	O
--
to	TO	O
phagosomes	NNS	O
containing	VBG	O
L.	FW	B
pneumophila	FW	I
.	.	O
Because	IN	O
--
the	DT	O
genome	NN	O
of	IN	O
L.	FW	B
pneumophila	FW	I
for	IN	O
proteins	NNS	O
that	WDT	O
--
We	PRP	O
identified	VBD	O
a	DT	O
L.	NNP	B
pneumophila	NN	I
gene	NN	O
that	WDT	O
encodes	VBZ	O
--
.	.	O
This	DT	O
L.	FW	B
pneumophila	FW	I
gene	NN	O
was	VBD	O
called	VBN	O
--
the	DT	O
intracellular	JJ	O
pathogen	NN	O
Rickettsia	NN	B
prowazekii	NN	I
(	(	O
19	CD	O
)	)	O
--
protein	NN	O
and	CC	O
this	DT	O
R.	NNP	B
prowazekii	NN	I
protein	NN	O
are	VBP	O
the	DT	O
--
)	)	O
in	IN	O
wild-type	JJ	O
L.	NN	B
pneumophila	NN	I
(	(	O
Fig.	NN	O
1B	NN	O
--
deleted	VBN	O
from	IN	O
the	DT	O
L.	FW	B
pneumophila	FW	I
chromosome	NN	O
(	(	O
Fig.	NN	O
--
also	RB	O
produced	VBN	O
by	IN	O
L.	FW	B
pneumophila	FW	I
Philadelphila-1	NN	O
(	(	O
Fig.	NN	O
--
the	DT	O
first	JJ	O
documented	VBN	O
L.	FW	B
pneumophila	FW	I
disease	NN	O
outbreak	NN	O
(	(	O
--
is	VBZ	O
produced	VBN	O
by	IN	O
L.	FW	B
pneumophila	FW	I
.	.	O
It	PRP	O
--
1	CD	O
.	.	O
Legionella	NN	B
pneumophila	NN	I
produce	VBP	O
a	DT	O
protein	NN	O
--
.	.	O
The	DT	O
L.	FW	B
pneumophila	FW	I
RalF	NN	O
protein	NN	O
contains	VBZ	O
--
ralF	NN	O
xenolog	NN	O
in	IN	O
Rickettsia	NNP	B
prowazekii	NNP	I
(	(	O
Rickettsia	NN	B
)	)	O
also	RB	O
encodes	VBZ	O
--
P47102	NN	O
)	)	O
,	,	O
Legionella	NN	B
(	(	O
AY056455	NN	O
)	)	O
,	,	O
and	CC	O
Rickettsia	NN	B
(	(	O
G71694	NN	O
)	)	O
--
was	VBD	O
identiÞed	VBN	O
in	IN	O
L.	FW	B
pneumophila	FW	I
by	IN	O
immunoblot	NN	O
analysis	NN	O
--
laboratory	NN	O
strain	NN	O
of	IN	O
L.	FW	B
pneumophila	FW	I
(	(	O
Lp01	NN	O
)	)	O
--
clinical	JJ	O
isolate	NN	O
of	IN	O
L.	FW	B
pneumophila	FW	I
(	(	O
Lp	NN	O
philadelphia-1	NN	O
--
(	(	O
C	NN	O
)	)	O
Legionella	NN	B
pneumophila	NN	I
growing	VBG	O
logarithmically	RB	O
and	CC	O
--
was	VBD	O
extracted	VBN	O
from	IN	O
L.	FW	B
pneumophila	FW	I
cultures	NNS	O
in	IN	O
logarithmic	JJ	O
--
to	TO	O
phagosomes	NNS	O
containing	VBG	O
L.	FW	B
pneumophila	FW	I
.	.	O
(	(	O
--
infected	VBN	O
with	IN	O
wild-type	JJ	O
L.	NN	B
pneumophila	NN	I
(	(	O
Lp01	NN	O
)	)	O
--
with	IN	O
antibody	NN	O
to	TO	O
L.	NN	B
pneumophila	NN	I
and	CC	O
secondary	JJ	O
antibody	NN	O
--
phagosomes	NNS	O
containing	VBG	O
wild-type	JJ	O
L.	FW	B
pneumophila	FW	I
but	CC	O
is	VBZ	O
not	RB	O
--
phagosomes	NNS	O
containing	VBG	O
wild-type	JJ	O
L.	NN	B
pneumophila	NN	I
(	(	O
Lp01	NN	O
)	)	O
--
each	DT	O
strain	NN	O
of	IN	O
L.	FW	B
pneumophila	FW	I
.	.	O
Results	NNS	O
--
to	TO	O
phagosomes	NNS	O
containing	VBG	O
L.	NN	B
pneumophila	NN	I
was	VBD	O
examined	VBN	O
(	(	O
--
phagosomes	NNS	O
containing	VBG	O
wild-type	JJ	O
L.	FW	B
pneumophila	FW	I
but	CC	O
was	VBD	O
not	RB	O
--
DdotA	NN	O
mutants	NNS	O
of	IN	O
L.	FW	B
pneumophila	FW	I
(	(	O
Fig.	NN	O
2	CD	O
--
to	TO	O
phagosomes	NNS	O
containing	VBG	O
L.	FW	B
pneumophila	FW	I
.	.	O
Thus	RB	O
--
ARF	NN	O
to	TO	O
the	DT	O
Legionella	NNP	B
phagosome	NN	O
accounting	VBG	O
for	IN	O
--
RalF	NN	O
protein	NN	O
from	IN	O
L.	FW	B
pneumophila	FW	I
functions	VBZ	O
as	IN	O
an	DT	O
--
dot/icm	NN	O
mutants	NNS	O
of	IN	O
L.	FW	B
pneumophila	FW	I
are	VBP	O
unable	JJ	O
to	TO	O
--
immunofluorescent	JJ	O
staining	NN	O
of	IN	O
L.	FW	B
pneumophila	FW	I
phagosomes	NNS	O
with	IN	O
an	DT	O
--
phagosomes	NNS	O
containing	VBG	O
wild-type	JJ	O
L.	FW	B
pneumophila	FW	I
(	(	O
Fig.	FW	O
3A	NN	O
--
RalF	NN	O
staining	NN	O
on	IN	O
L.	FW	B
pneumophila	FW	I
phagosomes	NNS	O
was	VBD	O
measured	VBN	O
--
phagosomes	NNS	O
containing	VBG	O
wild-type	JJ	O
L.	FW	B
pneumophila	FW	I
stained	VBD	O
positive	JJ	O
for	IN	O
--
on	IN	O
phagosomes	NNS	O
containing	VBG	O
L.	FW	B
pneumophila	FW	I
requires	VBZ	O
a	DT	O
functional	JJ	O
--
to	TO	O
phagosomes	NNS	O
containing	VBG	O
L.	FW	B
pneumophila	FW	I
.	.	O
Transmembrane	NN	O
--
interested	JJ	O
in	IN	O
whether	IN	O
L.	FW	B
pneumophila	FW	I
require	VBP	O
RalF	NN	O
for	IN	O
--
Growth	NN	O
of	IN	O
wild-type	JJ	O
L.	NN	B
pneumophila	NN	I
and	CC	O
an	DT	O
isogenic	JJ	O
--
infected	VBN	O
with	IN	O
wild-type	JJ	O
L.	FW	B
pneumophila	FW	I
and	CC	O
Þxed	VBD	O
1	CD	O
--
on	IN	O
phagosomes	NNS	O
containing	VBG	O
L.	FW	B
pneumophila	FW	I
(	(	O
red	JJ	O
)	)	O
--
Intracellular	JJ	O
growth	NN	O
of	IN	O
L.	FW	B
pneumophila	FW	I
strain	NN	I
Lp01	NN	I
(	(	O
closed	VBN	O
circles	NNS	O
--
kinetics	NNS	O
of	IN	O
these	DT	O
L.	FW	B
pneumophila	FW	I
strains	NNS	O
were	VBD	O
determined	VBN	O
--
most	JJS	O
serogroups	NNS	O
of	IN	O
L.	FW	B
pneumophila	FW	I
but	CC	O
is	VBZ	O
not	RB	O
detected	VBN	O
in	IN	O
other	JJ	O
Legionella	NNP	B
species	NNS	O
examined	VBN	O
,	,	O
--
included	VBD	O
isolates	NNS	O
of	IN	O
L.	NNP	B
micdadei	NNS	I
(	(	O
Lm	NN	O
)	)	O
,	,	O
L.	NN	B
bozemanii	NN	I
(	(	O
Lb	NN	O
)	)	O
,	,	O
L.	NN	B
gratiana	NN	I
(	(	O
Lg	NN	O
)	)	O
,	,	O
and	CC	O
L.	NNP	B
longbeachae	NNP	I
(	(	O
Ll	NN	O
)	)	O
--
The	DT	O
strains	NNS	O
of	IN	O
Legionella	NNP	B
examined	VBN	O
were	VBD	O
obtained	VBN	O
--
2	CD	O
strain	NN	O
of	IN	O
L.	FW	B
pneumophila	FW	I
(	(	O
ATCC	NN	O
33154	CD	O
--
for	IN	O
growth	NN	O
of	IN	O
L.	FW	B
pneumophila	FW	I
within	IN	O
these	DT	O
hosts	NNS	O
--
genetic	JJ	O
screens	NNS	O
for	IN	O
L.	FW	B
pneumophila	FW	I
intracellular	JJ	O
growth	NN	O
mutants	NNS	O
--
present	JJ	O
in	IN	O
all	DT	O
L.	FW	B
pneumophila	FW	I
serogroups	NNS	O
or	CC	O
in	IN	O
other	JJ	O
Legionella	NNP	B
species	NNS	O
.	.	O
--
DNA	NN	O
from	IN	O
several	JJ	O
L.	FW	B
pneumophila	FW	I
serogroups	NNS	O
was	VBD	O
analyzed	VBN	O
--
present	JJ	O
in	IN	O
all	DT	O
L.	FW	B
pneumophila	FW	I
serogroups	NNS	O
with	IN	O
the	DT	O
--
(	(	O
ATCC	NN	O
)	)	O
L.	FW	B
pneumophila	FW	I
serogroup	NN	O
2	CD	O
strain	NN	O
--
other	JJ	O
species	NNS	O
of	IN	O
Legionella	NNP	B
examined	VBN	O
.	.	O
--
these	DT	O
species	NNS	O
of	IN	O
Legionella	NNP	B
have	VBP	O
essential	JJ	O
components	NNS	O
--
is	VBZ	O
found	VBN	O
in	IN	O
R.	NNP	B
prowazekii	NNS	I
,	,	O
comparative	JJ	O
genomic	JJ	O
--
the	DT	O
related	VBN	O
species	NNS	O
R.	NNP	B
conorii	NN	I
(	(	O
31	CD	O
)	)	O
--
likely	RB	O
acquired	VBN	O
by	IN	O
L.	FW	B
pneumophila	FW	I
and	CC	O
R.	NNP	B
prowazekii	NNS	I
after	IN	O
speciation	NN	O
occurred	VBD	O
--
genus	NN	O
.	.	O
Legionella	NN	B
pneumophila	NN	I
are	VBP	O
found	VBN	O
ubiquitously	RB	O
--
conditions	NNS	O
exist	VBP	O
where	WRB	O
L.	NNP	B
pneumophila	NN	I
containing	VBG	O
the	DT	O
ralF	NN	O
--
ralF	NN	O
may	MD	O
allow	VB	O
L.	NNP	B
pneumophila	NN	I
to	TO	O
infect	VB	O
protozoan	NN	O
--
the	DT	O
growth	NN	O
of	IN	O
Legionella	NNP	B
lacking	VBG	O
ralF	NN	O
,	,	O
--
perhaps	RB	O
ralF	NN	O
enables	VBZ	O
L.	FW	B
pneumophila	FW	I
to	TO	O
infect	VB	O
permissive	JJ	O
--
different	JJ	O
species	NNS	O
of	IN	O
Legionella	NNP	B
,	,	O
yet	RB	O
most	RBS	O
--
are	VBP	O
caused	VBN	O
by	IN	O
L.	FW	B
pneumophila	FW	I
(	(	O
32	CD	O
)	)	O
--
of	IN	O
ralF	NN	O
makes	VBZ	O
L.	FW	B
pneumophila	FW	I
a	DT	O
more	RBR	O
virulent	JJ	O
--
with	IN	O
the	DT	O
other	JJ	O
Legionella	NNP	B
species	NNS	O
that	WDT	O
are	VBP	O
--
enhance	VBP	O
replication	NN	O
of	IN	O
Legionella	NN	B
in	IN	O
new	JJ	O
environments	NNS	O
--
transporter	NN	O
may	MD	O
allow	VB	O
L.	NNP	B
pneumophila	NN	I
to	TO	O
evade	VB	O
host	NN	O
--
permit	VB	O
replication	NN	O
of	IN	O
L.	NN	B
pneumophila	NN	I
in	IN	O
human	JJ	O
cells	NNS	O
--
comparative	JJ	O
analysis	NN	O
of	IN	O
Legionella	NNP	B
genomes	NNS	O
,	,	O
will	MD	O
--
were	VBD	O
infected	VBN	O
with	IN	O
L.	FW	B
pneumophila	FW	I
at	IN	O
a	DT	O
multiplicity	NN	O
