# Supplementary material for: Named Entity Recognition for Bacterial Type IV Secretion Systems
Source: PLoS One. 2011 Mar 29;6(3):e14780. doi: 10.1371/journal.pone.0014780 (PMC3066171; doi:10.1371/journal.pone.0014780)
Supplement: Supporting Information S2 — Source document extracts and scripts. The results described in this paper can be recreated by following the workflow described in the file entitled "Instructions for Executing T4SS Named Entity Recognition Workflow.docx." (4.93 MB ZIP) [file pone.0014780.s002.zip › Revised Instructions and Data/T4SS/data/extracted/bacteria/file_2Extract.txt]

Society	NNP	O
for	IN	O
Microbiology	NNP	O
Agrobacterium	NNP	B
tumefaciens	VBZ	I
T-Complex	NNP	O
Transport	NNP	O
Apparatus	NNP	O
--
studies	NNS	O
of	IN	O
the	DT	O
Escherichia	FW	B
coli	FW	I
F-plasmid	JJ	O
conjugation	NN	O
system	NN	O
--
investigations	NNS	O
of	IN	O
the	DT	O
Agrobacterium	NN	B
tumefaciens	VBZ	I
transport	NN	O
system	NN	O
responsible	JJ	O
--
system	NN	O
exemplified	VBN	O
by	IN	O
E.	FW	B
coli	FW	I
hemolysin	NN	O
export	NN	O
,	,	O
--
system	NN	O
exemplified	VBN	O
by	IN	O
Klebsiella	NN	B
oxytoca	NN	I
pullulanase	NN	O
export	NN	O
,	,	O
--
system	NN	O
exemplified	VBN	O
by	IN	O
Yersinia	NNP	B
pestis	CC	I
Yop	NNP	O
export	NN	O
(	(	O
--
OVERVIEW	NN	O
OF	IN	O
THE	DT	O
AGROBACTERIUM	NN	B
INFECTION	NN	O
PROCESS	NN	O
A.	NN	B
tumefaciens	NNS	I
incites	VBZ	O
crown	NN	O
gall	NN	O
--
aspects	NNS	O
of	IN	O
the	DT	O
A.	NN	B
tumefaciens	VBZ	I
infection	NN	O
process	NN	O
can	MD	O
--
DNA	NN	O
transfer	NN	O
from	IN	O
A.	NN	B
tumefaciens	NNS	I
to	TO	O
plant	NN	O
cells	NNS	O
--
similarities	NNS	O
to	TO	O
the	DT	O
E.	FW	B
coli	FW	I
F-plasmid	JJ	O
conjugation	NN	O
system	NN	O
--
First	RB	O
,	,	O
A.	NN	B
tumefaciens	NNS	I
induced	VBN	O
for	IN	O
synthesis	NN	O
--
membranes	NNS	O
of	IN	O
the	DT	O
A.	NN	B
tumefaciens	VBZ	I
envelope	NN	O
,	,	O
the	DT	O
--
the	DT	O
notion	NN	O
that	IN	O
A.	NN	B
tumefaciens	NNS	I
evolved	VBN	O
as	IN	O
a	DT	O
--
T-DNA	NN	O
across	IN	O
the	DT	O
A.	NN	B
tumefaciens	NNS	I
envelope	NN	O
(	(	O
98	CD	O
--
T-DNA	NN	O
across	IN	O
the	DT	O
A.	NN	B
tumefaciens	NNS	I
envelope	NN	O
(	(	O
49	CD	O
--
Tra	NNP	O
proteins	NNS	O
of	IN	O
E.	FW	B
coli	FW	I
F	NN	O
plasmid	NN	O
(	(	O
--
Interestingly	RB	O
,	,	O
E.	FW	B
coli	FW	I
carrying	VBG	O
F	NN	O
traD	NN	O
--
further	JJ	O
interest	NN	O
,	,	O
A.	NN	B
tumefaciens	VBZ	I
cells	NNS	O
carrying	VBG	O
both	CC	O
--
.	.	O
The	DT	O
H.	NN	B
pylori	NN	I
cag	NN	O
pathogenicity	NN	O
island	NN	O
--
.	.	O
The	DT	O
B.	NNP	B
pertussis	NN	I
ptl	NN	O
operon	NN	O
codes	VBZ	O
--
region	NN	O
of	IN	O
the	DT	O
A.	NN	B
tumefaciens	VBZ	I
pTi	NN	O
plasmid	NN	O
(	(	O
--
roles	NNS	O
for	IN	O
several	JJ	O
A.	NN	B
tumefaciens	VBZ	I
chromosomal	JJ	O
genes	NNS	O
such	JJ	O
--
recently	RB	O
reported	VBD	O
that	IN	O
A.	NN	B
tumefaciens	NNS	I
cells	NNS	O
elaborate	VBP	O
extracellular	JJ	O
--
surfaces	NNS	O
of	IN	O
flagellum-free	JJ	O
agrobacteria	NNS	B
.	.	O
The	DT	O
--
Ptl	NN	O
proteins	NNS	O
of	IN	O
Bordetella	NN	B
pertussis	NN	I
(	(	O
Table	JJ	O
1	CD	O
--
,	,	O
across	IN	O
the	DT	O
B.	NNP	B
pertussis	NN	I
envelope	NN	O
.	.	O
--
pathogenicity	NN	O
island	NN	O
of	IN	O
Helicobacter	NN	B
pylori	NN	I
(	(	O
Table	JJ	O
1	CD	O
--
which	WDT	O
T-complex	NNP	O
and	CC	O
B.	NNP	B
pertussis	NN	I
PT	NN	O
substrates	NNS	O
are	VBP	O
--
sec	NN	O
system	NN	O
of	IN	O
E.	FW	B
coli	FW	I
directs	VBZ	O
subunit	NN	O
export	NN	O
--
that	WDT	O
spans	VBZ	O
the	DT	O
A.	NN	B
tumefaciens	VBZ	I
envelope	NN	O
.	.	O
--
proteins	NNS	O
at	IN	O
the	DT	O
A.	NN	B
tumefaciens	VBZ	I
envelope	NN	O
.	.	O
--
proteins	NNS	O
at	IN	O
the	DT	O
A.	NN	B
tumefaciens	VBZ	I
cell	NN	O
surface	NN	O
has	VBZ	O
--
possibly	RB	O
analogous	JJ	O
to	TO	O
E.	FW	B
coli	FW	I
SecA	NN	O
translocase	NN	O
(	(	O
--
of	IN	O
contacts	NNS	O
between	IN	O
A.	NN	B
tumefaciens	NNS	I
and	CC	O
plant	NN	O
recipient	NN	O
--
and	CC	O
EpsE	NN	O
of	IN	O
Vibrio	NNP	B
cholerae	NN	I
(	(	O
73	CD	O
)	)	O
--
)	)	O
.	.	O
E.	FW	B
coli	FW	I
was	VBD	O
supplied	VBN	O
by	IN	O
--
protein	NN	O
overproduction	NN	O
in	IN	O
A.	NN	B
tumefaciens	NNS	I
,	,	O
enough	JJ	O
noncovalent	JJ	O
--
covalent	JJ	O
dimers	NNS	O
in	IN	O
A.	NN	B
tumefaciens	NNS	I
and	CC	O
related	JJ	O
species	NNS	O
--
not	RB	O
observed	VBN	O
in	IN	O
E.	FW	B
coli	FW	I
(	(	O
79	CD	O
)	)	O
--
intriguing	JJ	O
possibility	NN	O
that	IN	O
A.	NN	B
tumefaciens	NNS	I
possesses	VBZ	O
novel	JJ	O
factors	NNS	O
--
analogous	JJ	O
to	TO	O
the	DT	O
E.	FW	B
coli	FW	I
sec	NN	O
system	NN	O
.	.	O
--
L-ring	NN	O
component	NN	O
of	IN	O
E.	FW	B
coli	FW	I
flagella	NN	O
(	(	O
55	CD	O
--
.	.	O
In	IN	O
E.	NNP	B
coli	NNP	I
,	,	O
a	DT	O
disulfide	NN	O
--
secretion	NN	O
systems	NNS	O
,	,	O
Haemophilus	CC	B
influenzae	VB	I
competence	NN	O
machinery	NN	O
,	,	O
E.	FW	B
coli	FW	I
flagella	NN	O
,	,	O
Vibrio	NNP	B
cholera	NN	I
toxin-coregulated	JJ	O
colonization	NN	O
pilus	NN	O
,	,	O
and	CC	O
Rhodobacter	NN	B
capsulatus	NN	I
c-type	JJ	O
cytochromes	NNS	O
(	(	O
--
the	DT	O
area	NN	O
of	IN	O
A.	NN	B
tumefaciens	NNS	I
pathogenicity	NN	O
have	VBP	O
begun	VBN	O
--
importance	NN	O
of	IN	O
the	DT	O
A.	NN	B
tumefaciens	VBZ	I
plant	NN	O
transformation	NN	O
system	NN	O
