# Supplementary material for: Named Entity Recognition for Bacterial Type IV Secretion Systems
Source: PLoS One. 2011 Mar 29;6(3):e14780. doi: 10.1371/journal.pone.0014780 (PMC3066171; doi:10.1371/journal.pone.0014780)
Supplement: Supporting Information S2 — Source document extracts and scripts. The results described in this paper can be recreated by following the workflow described in the file entitled "Instructions for Executing T4SS Named Entity Recognition Workflow.docx." (4.93 MB ZIP) [file pone.0014780.s002.zip › Revised Instructions and Data/T4SS/data/extracted/bacteria/file_3Extract.txt]

Society	NNP	O
for	IN	O
Microbiology	NNP	O
Agrobacterium	NNP	B
tumefaciens	VBZ	I
VirB11	NN	O
Protein	NN	O
Requires	VBZ	O
--
of	IN	O
T-DNA	NN	O
from	IN	O
Agrobacterium	NN	B
tumefaciens	NNS	I
into	IN	O
plant	NN	O
cells	NNS	O
--
fraction	NN	O
of	IN	O
an	DT	O
Escherichia	FW	B
coli	FW	I
extract	NN	O
by	IN	O
fusing	VBG	O
--
deletion	NN	O
mutant	NN	O
of	IN	O
A.	NN	B
tumefaciens	NNS	I
for	IN	O
tumor	NN	O
formation	NN	O
--
inner	JJ	O
membrane	NN	O
of	IN	O
A.	NN	B
tumefaciens	NNS	I
.	.	O
The	DT	O
--
,	,	O
purified	VBN	O
from	IN	O
E.	FW	B
coli	FW	I
,	,	O
exhibited	VBD	O
no	DT	O
--
inner	JJ	O
membrane	NN	O
of	IN	O
A.	NN	B
tumefaciens	NNS	I
,	,	O
but	CC	O
the	DT	O
--
The	DT	O
soil	NN	O
bacterium	NN	O
Agrobacterium	NN	B
tumefaciens	NNS	I
causes	VBZ	O
the	DT	O
plant	NN	O
--
Virulent	JJ	O
strains	NNS	O
of	IN	O
A.	NN	B
tumefaciens	NNS	I
contain	VBP	O
a	DT	O
large	JJ	O
--
For	IN	O
example	NN	O
,	,	O
A.	NN	B
tumefaciens	NNS	I
can	MD	O
transfer	VB	O
the	DT	O
--
Finally	RB	O
,	,	O
induced	VBD	O
A.	NN	B
tumefaciens	NNS	I
can	MD	O
mediate	VB	O
transfer	NN	O
--
for	IN	O
secretion	NN	O
of	IN	O
Bordetella	NNP	B
pertussis	NN	I
toxin	NN	O
,	,	O
a	DT	O
--
inner	JJ	O
membrane	NN	O
of	IN	O
A.	NN	B
tumefaciens	NNS	I
even	RB	O
though	IN	O
VirB11	NN	O
--
fraction	NN	O
of	IN	O
induced	VBN	O
A.	NN	B
tumefaciens	NNS	I
even	RB	O
when	WRB	O
the	DT	O
--
,	,	O
purified	VBN	O
from	IN	O
Escherichia	FW	B
coli	FW	I
,	,	O
have	VBP	O
been	VBN	O
--
pullulanase	NN	O
secretion	NN	O
in	IN	O
Klebsiella	NN	B
oxytoca	NN	I
(	(	O
43	CD	O
)	)	O
--
and	CC	O
cellulases	NNS	O
in	IN	O
Erwinia	NNP	B
chrysanthemi	NN	I
(	(	O
35	CD	O
)	)	O
--
and	CC	O
proteases	NNS	O
in	IN	O
Pseudomonas	NN	B
aeruginosa	NN	I
(	(	O
4	CD	O
)	)	O
--
pilin	NN	O
biogenesis	NN	O
in	IN	O
P.	NNP	B
aeruginosa	NNP	I
(	(	O
39	CD	O
)	)	O
--
and	CC	O
cellulases	NNS	O
in	IN	O
Xanthomonas	NN	B
campestris	NN	I
(	(	O
15	CD	O
)	)	O
--
membrane	NN	O
fraction	NN	O
in	IN	O
E.	FW	B
coli	FW	I
in	IN	O
the	DT	O
presence	NN	O
--
in	IN	O
virulence	NN	O
of	IN	O
A.	NN	B
tumefaciens	NNS	I
.	.	O
Also	RB	O
--
was	VBD	O
introduced	VBN	O
into	IN	O
A.	NN	B
tumefaciens	NNS	I
by	IN	O
triparental	JJ	O
mating	NN	O
--
)	)	O
.	.	O
E.	FW	B
coli	FW	I
was	VBD	O
grown	VBN	O
in	IN	O
--
)	)	O
.	.	O
A.	NN	B
tumefaciens	NNS	I
was	VBD	O
grown	VBN	O
in	IN	O
--
DvirB11	NN	O
strain	NN	O
of	IN	O
A.	NN	B
tumefaciens	NNS	I
.	.	O
The	DT	O
--
malE-virB11	NN	O
fusions	NNS	O
in	IN	O
E.	FW	B
coli	FW	I
and	CC	O
A.	NN	B
tumefaciens	NNS	I
.	.	O
To	TO	O
--
VirB11	NN	O
protein	NN	O
from	IN	O
E.	FW	B
coli	FW	I
,	,	O
virB11	NN	O
was	VBD	O
--
and	CC	O
malE-virB11	NN	O
in	IN	O
A.	NN	B
tumefaciens	NNS	I
,	,	O
pMALc	NN	O
and	CC	O
--
were	VBD	O
introduced	VBN	O
into	IN	O
A.	NN	B
tumefaciens	NNS	I
A10011	NN	O
(	(	O
DvirB11	NN	O
--
was	VBD	O
expressed	VBN	O
in	IN	O
A.	NN	B
tumefaciens	NNS	I
from	IN	O
a	DT	O
plasmid	NN	O
--
Strains	NNS	O
of	IN	O
A.	NN	B
tumefaciens	NNS	I
were	VBD	O
induced	VBN	O
and	CC	O
--
soluble	JJ	O
extract	NN	O
of	IN	O
E.	FW	B
coli	FW	I
cells	NNS	O
and	CC	O
was	VBD	O
--
follows	VBZ	O
.	.	O
E.	FW	B
coli	FW	I
DH5a	NN	O
containing	VBG	O
pKS27	NN	O
--
(	(	O
purified	VBN	O
from	IN	O
E.	FW	B
coli	FW	I
containing	VBG	O
pMALc	NN	O
)	)	O
--
Strains	NNS	O
of	IN	O
A.	NN	B
tumefaciens	NNS	I
were	VBD	O
assayed	VBN	O
for	IN	O
--
.	.	O
In	IN	O
E.	NNP	B
coli	NNP	I
,	,	O
all	DT	O
VirB11	NN	O
--
.	.	O
IPTG-induced	JJ	O
E.	FW	B
coli	FW	I
DH5a	NN	O
carrying	VBG	O
pKS27	NN	O
--
fusion	NN	O
proteins	NNS	O
in	IN	O
A.	NN	B
tumefaciens	NNS	I
.	.	O
The	DT	O
--
were	VBD	O
expressed	VBN	O
in	IN	O
A.	NN	B
tumefaciens	NNS	I
to	TO	O
determine	VB	O
whether	IN	O
--
and	CC	O
introduced	VBN	O
into	IN	O
A.	NN	B
tumefaciens	NNS	I
A10011	NN	O
(	(	O
DvirB11	NN	O
--
MBP-VirB11	NN	O
expressed	VBN	O
in	IN	O
A.	NN	B
tumefaciens	NNS	I
also	RB	O
has	VBZ	O
an	DT	O
--
for	IN	O
virulence	NN	O
of	IN	O
A.	NN	B
tumefaciens	NNS	I
(	(	O
12	CD	O
,	,	O
--
fusion	NN	O
protein	NN	O
in	IN	O
A.	NN	B
tumefaciens	NNS	I
that	WDT	O
would	MD	O
have	VB	O
--
protein	NN	O
functions	VBZ	O
in	IN	O
A.	NN	B
tumefaciens	NNS	I
in	FW	O
vivo	FW	O
,	,	O
--
of	IN	O
MBP-VirB11	NN	O
in	IN	O
E.	FW	B
coli	FW	I
or	CC	O
A.	NN	B
tumefaciens	NNS	I
.	.	O
(	(	O
--
is	VBZ	O
insoluble	JJ	O
in	IN	O
E.	FW	B
coli	FW	I
.	.	O
E.	FW	B
coli	FW	I
DH5a	NN	O
(	(	O
pKS27	NN	O
--
are	VBP	O
expressed	VBN	O
in	IN	O
A.	NN	B
tumefaciens	NNS	I
.	.	O
A.	NN	B
tumefaciens	NNS	I
was	VBD	O
grown	VBN	O
in	IN	O
--
to	TO	O
the	DT	O
DvirB11	NN	O
A.	NN	B
tumefaciens	VBZ	I
strain	NN	O
.	.	O
--
fusion	NN	O
protein	NN	O
from	IN	O
E.	FW	B
coli	FW	I
.	.	O
MBP-VirB11	NN	O
--
purified	VBN	O
from	IN	O
induced	VBN	O
E.	FW	B
coli	FW	I
DH5a	NN	O
(	(	O
pKS27	NN	O
--
DvirB11	NN	O
strain	NN	O
of	IN	O
A.	NN	B
tumefaciens	NNS	I
on	IN	O
low-copynumber	JJ	O
plasmids	NNS	O
--
Cells	NNS	O
of	IN	O
A.	NN	B
tumefaciens	NNS	I
expressing	VBG	O
wild-type	JJ	O
or	CC	O
--
virulence	NN	O
to	TO	O
DvirB11	NN	O
A.	NN	B
tumefaciens	NNS	I
(	(	O
Fig.	NN	O
4A	NN	O
--
full	JJ	O
virulence	NN	O
of	IN	O
A.	NN	B
tumefaciens	NNS	I
.	.	O
However	RB	O
--
2	CD	O
liters	NNS	O
of	IN	O
E.	FW	B
coli	FW	I
DH5a	NN	O
(	(	O
pKS27	NN	O
--
the	DT	O
membranes	NNS	O
of	IN	O
A.	NN	B
tumefaciens	NNS	I
(	(	O
57	CD	O
,	,	O
--
found	VBN	O
in	IN	O
wild-type	JJ	O
A.	NN	B
tumefaciens	NNS	I
by	IN	O
Western	JJ	O
blot	NN	O
--
fusion	NN	O
proteins	NNS	O
in	IN	O
A.	NN	B
tumefaciens	NNS	I
.	.	O
It	PRP	O
--
fractions	NNS	O
from	IN	O
induced	VBN	O
A.	NN	B
tumefaciens	NNS	I
cells	NNS	O
were	VBD	O
separated	VBN	O
--
of	IN	O
MBP-VirB11	NN	O
in	IN	O
A.	NN	B
tumefaciens	NNS	I
was	VBD	O
explored	VBN	O
to	TO	O
--
Strains	NNS	O
of	IN	O
A.	NN	B
tumefaciens	NNS	I
,	,	O
some	DT	O
expressing	VBG	O
--
3.6.	CD	O
protein	NN	O
in	IN	O
A.	NN	B
tumefaciens	NNS	I
,	,	O
with	IN	O
the	DT	O
--
inner	JJ	O
membrane	NN	O
of	IN	O
A.	NN	B
tumefaciens	NNS	I
.	.	O
To	TO	O
--
was	VBD	O
determined	VBN	O
in	IN	O
A.	NN	B
tumefaciens	NNS	I
.	.	O
The	DT	O
--
signal	NN	O
and	CC	O
in	IN	O
E.	FW	B
coli	FW	I
fails	VBZ	O
to	TO	O
direct	VB	O
--
membrane	NN	O
fraction	NN	O
of	IN	O
A.	NN	B
tumefaciens	NNS	I
and	CC	O
that	IN	O
these	DT	O
--
mechanism	NN	O
by	IN	O
which	WDT	O
A.	NN	B
tumefaciens	NNS	I
transforms	VBZ	O
plant	NN	O
cells	NNS	O
--
The	DT	O
induced	VBN	O
A.	NN	B
tumefaciens	NNS	I
cells	NNS	O
express	VBP	O
the	DT	O
--
soluble	JJ	O
fraction	NN	O
of	IN	O
E.	FW	B
coli	FW	I
.	.	O
This	DT	O
--
first	RB	O
expressed	VBN	O
in	IN	O
A.	NN	B
tumefaciens	NNS	I
to	TO	O
determine	VB	O
whether	IN	O
--
deletion	NN	O
strain	NN	O
of	IN	O
A.	NN	B
tumefaciens	NNS	I
,	,	O
indicating	VBG	O
that	IN	O
--
inner	JJ	O
membrane	NN	O
in	IN	O
A.	NN	B
tumefaciens	NNS	I
.	.	O
Therefore	RB	O
--
fusion	NN	O
protein	NN	O
in	IN	O
A.	NN	B
tumefaciens	NNS	I
was	VBD	O
examined	VBN	O
to	TO	O
--
protein	NN	O
functioned	VBN	O
in	IN	O
A.	NN	B
tumefaciens	NNS	I
in	IN	O
place	NN	O
of	IN	O
--
inner	JJ	O
membrane	NN	O
in	IN	O
A.	NN	B
tumefaciens	NNS	I
.	.	O
(	(	O
--
wild-type	JJ	O
and	CC	O
mutant	JJ	O
A.	NN	B
tumefaciens	VBZ	I
strains	NNS	O
.	.	O
--
subcellular	JJ	O
fractions	NNS	O
from	IN	O
A.	NN	B
tumefaciens	VBZ	I
strains	NNS	O
expressing	VBG	O
MBP-VirB11	NN	O
--
plasmidless	JJ	O
strain	NN	O
of	IN	O
A.	NN	B
tumefaciens	NNS	I
.	.	O
Ten	CD	O
--
soluble	JJ	O
extract	NN	O
of	IN	O
E.	FW	B
coli	FW	I
by	IN	O
using	VBG	O
procedures	NNS	O
--
crude	JJ	O
extracts	NNS	O
of	IN	O
E.	FW	B
coli	FW	I
at	IN	O
pH	NN	O
7.4	CD	O
--
inclusion	NN	O
bodies	NNS	O
in	IN	O
E.	FW	B
coli	FW	I
(	(	O
12	CD	O
)	)	O
--
soluble	JJ	O
fraction	NN	O
of	IN	O
E.	FW	B
coli	FW	I
,	,	O
may	MD	O
bind	VB	O
--
UvrB	NN	O
protein	NN	O
of	IN	O
E.	FW	B
coli	FW	I
is	VBZ	O
an	DT	O
example	NN	O
--
reconstituted	VBN	O
system	NN	O
in	IN	O
E.	FW	B
coli	FW	I
(	(	O
44	CD	O
)	)	O
--
expressed	VBN	O
in	IN	O
wild-type	JJ	O
A.	NN	B
tumefaciens	NNS	I
cells	NNS	O
interfered	VBD	O
with	IN	O
