# Supplementary material for: Named Entity Recognition for Bacterial Type IV Secretion Systems
Source: PLoS One. 2011 Mar 29;6(3):e14780. doi: 10.1371/journal.pone.0014780 (PMC3066171; doi:10.1371/journal.pone.0014780)
Supplement: Supporting Information S2 — Source document extracts and scripts. The results described in this paper can be recreated by following the workflow described in the file entitled "Instructions for Executing T4SS Named Entity Recognition Workflow.docx." (4.93 MB ZIP) [file pone.0014780.s002.zip › Revised Instructions and Data/T4SS/data/extracted/bacteria/file_4Extract.txt]

2	CD	O
February	NNP	O
2005	CD	O
Agrobacterium	NNP	B
tumefaciens	NNS	I
translocates	VBZ	O
DNA	NN	O
and	CC	O
--
biogenesis	NN	O
.	.	O
Agrobacterium	NN	B
tumefaciens	NNS	I
uses	VBZ	O
the	DT	O
VirB/D4	NN	O
--
conditions	NNS	O
.	.	O
A.	NN	B
tumefaciens	NNS	I
A348	NN	I
served	VBD	O
as	IN	O
the	DT	O
--
for	IN	O
growth	NN	O
of	IN	O
A.	NN	B
tumefaciens	NNS	I
and	CC	O
Escherichia	FW	B
coli	FW	I
and	CC	O
for	IN	O
vir	NN	O
--
were	VBD	O
maintained	VBN	O
in	IN	O
A.	NN	B
tumefaciens	NNS	I
and	CC	O
E.	FW	B
coli	FW	I
by	IN	O
the	DT	O
addition	NN	O
--
were	VBD	O
introduced	VBN	O
into	IN	O
A.	NN	B
tumefaciens	NNS	I
by	IN	O
ligation	NN	O
to	TO	O
--
Briefly	RB	O
,	,	O
A.	NN	B
tumefaciens	NNS	I
cells	NNS	O
were	VBD	O
treated	VBN	O
--
fusion	NN	O
protein	NN	O
from	IN	O
E.	FW	B
coli	FW	I
BL21	NN	O
(	(	O
DE3	NN	O
--
by	IN	O
growth	NN	O
of	IN	O
A.	NN	B
tumefaciens	NNS	I
strains	VBZ	O
to	TO	O
an	DT	O
--
introduced	VBN	O
into	IN	O
various	JJ	O
A.	NN	B
tumefaciens	VBZ	I
donor	NN	O
strains	NNS	O
by	IN	O
diparental	JJ	O
mating	NN	O
with	IN	O
E.	FW	B
coli	FW	I
strain	NN	O
S17-1	NN	O
(	(	O
--
)	)	O
.	.	O
A.	NN	B
tumefaciens	VBZ	I
strains	NNS	O
carrying	VBG	O
pML122	NN	O
--
assays	NNS	O
.	.	O
A.	NN	B
tumefaciens	NNS	I
strains	NNS	O
were	VBD	O
tested	VBN	O
--
plasmid	NN	O
pML122	NN	O
to	TO	O
A.	NN	B
tumefaciens	NNS	I
recipient	VBP	O
cells	NNS	O
(	(	O
--
component	NN	O
of	IN	O
the	DT	O
A.	NN	B
tumefaciens	VBZ	I
VirB/D4	NN	O
secretory	JJ	O
apparatus	NN	O
--
residue	NN	O
63	CD	O
of	IN	O
A.	NN	B
tumefaciens	NNS	I
VirB9	NN	O
.	.	O
--
that	IN	O
,	,	O
in	IN	O
A.	NN	B
tumefaciens	NNS	I
,	,	O
the	DT	O
VirB9-VirB10	JJ	O
--
In	IN	O
the	DT	O
E.	FW	B
coli	FW	I
F	NN	O
plasmid	NN	O
transfer	NN	O
--
.	.	O
In	IN	O
A.	NN	B
tumefaciens	NNS	I
,	,	O
the	DT	O
importance	NN	O
--
.	.	O
The	DT	O
Bordetella	NNP	B
pertussis	NN	I
Fha	NN	O
transporter	NN	O
retains	VBZ	O
--
derivatives	NNS	O
of	IN	O
the	DT	O
E.	FW	B
coli	FW	I
BtuB	NN	O
transporter	NN	O
bearing	VBG	O
