# Supplementary material for: Named Entity Recognition for Bacterial Type IV Secretion Systems
Source: PLoS One. 2011 Mar 29;6(3):e14780. doi: 10.1371/journal.pone.0014780 (PMC3066171; doi:10.1371/journal.pone.0014780)
Supplement: Supporting Information S2 — Source document extracts and scripts. The results described in this paper can be recreated by following the workflow described in the file entitled "Instructions for Executing T4SS Named Entity Recognition Workflow.docx." (4.93 MB ZIP) [file pone.0014780.s002.zip › Revised Instructions and Data/T4SS/data/extracted/bacteria/file_5Extract.txt]

Research	NNP	O
News	NNP	O
Agrobacterium	NNP	B
tumefaciens	VBZ	I
transforms	VBZ	O
plant	NN	O
cells	NNS	O
--
genome	NN	O
.	.	O

Agrobacterium	NN	B
tumefaciens	NNS	I
is	VBZ	O
a	DT	O
soil-borne	JJ	O
--

Thus	RB	O
,	,	O
Agrobacterium	NN	B
has	VBZ	O
evolved	VBN	O
to	TO	O
--
Host	NN	O
transformation	NN	O
by	IN	O
Agrobacterium	NN	B
is	VBZ	O
divided	VBN	O
into	IN	O
--
Striking	JJ	O
differences	NNS	O
:	:	O
Agrobacterium	NN	B
proteins	NNS	O
vary	VBP	O
in	IN	O
--
T-strand	NN	O
.	.	O

Agrobacterium	NN	B
strains	NNS	O
expressing	VBG	O
NLS-deficient	JJ	O
--
ssDNA	NN	O
.	.	O

Agrobacterium	NN	B
T-strands	NNS	O
,	,	O
generated	VBN	O
--
transformation	NN	O
.	.	O

Agrobacterium	NN	B
is	VBZ	O
once	RB	O
again	RB	O
--
the	DT	O
use	NN	O
of	IN	O
Agrobacterium	NN	B
as	IN	O
a	DT	O
tool	NN	O
