# Supplementary material for: Named Entity Recognition for Bacterial Type IV Secretion Systems
Source: PLoS One. 2011 Mar 29;6(3):e14780. doi: 10.1371/journal.pone.0014780 (PMC3066171; doi:10.1371/journal.pone.0014780)
Supplement: Supporting Information S2 — Source document extracts and scripts. The results described in this paper can be recreated by following the workflow described in the file entitled "Instructions for Executing T4SS Named Entity Recognition Workflow.docx." (4.93 MB ZIP) [file pone.0014780.s002.zip › Revised Instructions and Data/T4SS/data/extracted/bacteria/file_6Extract.txt]

,	,	O
1980	CD	O
ABSTRACT	NNP	O
Agrobacterium	NNP	B
Ti	NNP	I
(	(	O
tumor-inducing	JJ	O
)	)	O
--
catabolism	NN	O
(	(	O
by	IN	O
Agrobacterium	NN	B
tumefaciens	NNS	I
)	)	O
for	IN	O
which	WDT	O
--
to	TO	O
malignancy	NN	O
by	IN	O
Agrobacterium	NN	B
tumefaciens	NNS	I
is	VBZ	O
an	DT	O
example	NN	O
--
plasmid	NN	O
confers	VBZ	O
on	IN	O
A.	NN	B
tumefaciens	VBZ	I
the	DT	O
ability	NN	O
to	TO	O
--
plasmids	NNS	O
to	TO	O
other	JJ	O
Agrobacteria	NNS	B
(	(	O
21-23	CD	O
)	)	O
--
.	.	O
The	DT	O
A.	NN	B
tumefaciens	VBZ	I
strains	NNS	O
used	VBN	O
in	IN	O
--
octopine	NN	O
strains	NNS	O
of	IN	O
Agrobacterium	NN	B
(	(	O
Table	JJ	O
3	CD	O
--
and	CC	O
octopine-	JJ	O
type	NN	O
Agrobacteria	NN	B
but	CC	O
not	RB	O
nopaline	NN	O
--
Growth	NN	O
of	IN	O
A.	NN	B
tumefaciens	NNS	I
on	IN	O
opine-supplemented	JJ	O
agar	NN	O
