# Supplementary material for: Named Entity Recognition for Bacterial Type IV Secretion Systems
Source: PLoS One. 2011 Mar 29;6(3):e14780. doi: 10.1371/journal.pone.0014780 (PMC3066171; doi:10.1371/journal.pone.0014780)
Supplement: Supporting Information S2 — Source document extracts and scripts. The results described in this paper can be recreated by following the workflow described in the file entitled "Instructions for Executing T4SS Named Entity Recognition Workflow.docx." (4.93 MB ZIP) [file pone.0014780.s002.zip › Revised Instructions and Data/T4SS/data/extracted/bacteria/file_7Extract.txt]

growth	NN	O
changes	NNS	O
by	IN	O
Helicobacter	NN	B
pylori	NN	I
E	NN	O
.	.	O
--
14	CD	O
,	,	O
1999	CD	O
Helicobacter	NNP	B
pylori	NN	I
,	,	O
present	JJ	O
in	IN	O
--
the	DT	O
attachment	NN	O
of	IN	O
H.	NN	B
pylori	NN	I
to	TO	O
gastric	JJ	O
cells	NNS	O
--
protein	NN	O
as	IN	O
the	DT	O
H.	NN	B
pylori	NN	I
CagA	NN	O
protein	NN	O
.	.	O
--
after	IN	O
attachment	NN	O
by	IN	O
H.	NN	B
pylori	NN	I
,	,	O
which	WDT	O
we	PRP	O
--
and	CC	O
type	NN	O
II	CD	O
H.	NN	B
pylori	NN	I
.	.	O
Helicobacter	NN	B
pylori	NN	I
causes	VBZ	O
gastritis	NN	O
and	CC	O
--
Health	NNP	O
Organization	NNP	O
classifies	VBZ	O
H.	NN	B
pylori	NN	I
as	IN	O
a	DT	O
type	NN	O
--
Mechanisms	NNS	O
by	IN	O
which	WDT	O
H.	NN	B
pylori	NN	I
induces	VBZ	O
these	DT	O
disease	NN	O
--
into	IN	O
type	NN	O
I	CD	O
H.	NN	B
pylori	NN	I
interactions	NNS	O
with	IN	O
human	JJ	O
--
qualities	NNS	O
that	WDT	O
provide	VBP	O
H.	NN	B
pylori	NN	I
with	IN	O
the	DT	O
ability	NN	O
--
of	IN	O
data	NNS	O
concerning	VBG	O
H.	NN	B
pylori	NN	I
and	CC	O
cellular	JJ	O
microbiology	NN	O
--
to	TO	O
predict	VB	O
that	IN	O
H.	NN	B
pylori	NN	I
is	VBZ	O
able	JJ	O
to	TO	O
--
by	IN	O
type	NN	O
I	CD	O
H.	NN	B
pylori	NN	I
and	CC	O
encoded	VBN	O
for	IN	O
--
its	PRP$	O
role	NN	O
in	IN	O
H.	NN	B
pylori	NN	I
pathogenesis	NN	O
.	.	O
--
by	IN	O
attachment	NN	O
of	IN	O
H.	NN	B
pylori	NN	I
to	TO	O
human	JJ	O
gastric	JJ	O
--
with	IN	O
type	NN	O
I	CD	O
H.	NN	B
pylori	NN	I
and	CC	O
the	DT	O
CagA	NN	O
--
and	CC	O
type	NN	O
II	CD	O
H.	NN	B
pylori	NN	I
.	.	O
Materials	NNS	O
--
Lines	NNPS	O
.	.	O
H.	NN	B
pylori	NN	I
strain	NN	O
87A300	NN	O
was	VBD	O
--
)	)	O
.	.	O
H.	NN	B
pylori	NN	I
strain	NN	O
G27	NN	O
(	(	O
--
knockout	JJ	O
mutants	NNS	O
of	IN	O
H.	NN	B
pylori	NN	I
G27	NN	O
were	VBD	O
produced	VBN	O
--
cells	NNS	O
infected	VBN	O
with	IN	O
H.	NN	B
pylori	NN	I
87A300	NN	O
as	IN	O
previously	RB	O
--
against	IN	O
human	JJ	O
and	CC	O
H.	NN	B
pylori	NN	I
protein	NN	O
databases	NNS	O
.	.	O
--
cells	NNS	O
infected	VBN	O
with	IN	O
H.	NN	B
pylori	NN	I
87A300	CD	O
were	VBD	O
prepared	VBN	O
--
against	IN	O
human	JJ	O
and	CC	O
H.	NN	B
pylori	NN	I
protein	NN	O
databases	NNS	O
,	,	O
--
but	CC	O
is	VBZ	O
the	DT	O
H.	NN	B
pylori	NN	I
CagA	NN	O
protein	NN	O
.	.	O
--
of	IN	O
CagA	NN	O
post	NN	O
H.	NN	B
pylori	NN	I
binding	VBG	O
to	TO	O
AGS	NN	O
--
of	IN	O
type	NN	O
I	CD	O
H.	NN	B
pylori	NN	I
attached	VBN	O
to	TO	O
AGS	NN	O
--
an	DT	O
image	NN	O
of	IN	O
H.	NN	B
pylori	NN	I
G27	NN	O
attached	VBN	O
to	TO	O
--
CagA	NN	O
protein	NN	O
from	IN	O
H.	NN	B
pylori	NN	I
strain	NN	O
26695	CD	O
(	(	O
--
of	IN	O
CagA	NNP	O
Post	NNP	O
H.	NN	B
pylori	NN	I
Attachment	NN	O
.	.	O
Immunofluorescent	JJ	O
analysis	NN	O
of	IN	O
H.	NN	B
pylori	NN	I
attached	VBN	O
to	TO	O
AGS	NN	O
--
the	DT	O
site	NN	O
of	IN	O
H.	NN	B
pylori	NN	I
attachment	NN	O
to	TO	O
host	NN	O
--
Not	RB	O
all	DT	O
attached	VBN	O
H.	NN	B
pylori	NN	I
appeared	VBD	O
to	TO	O
produce	VB	O
--
polar	JJ	O
fashion	NN	O
by	IN	O
H.	NN	B
pylori	NN	I
.	.	O
Subsequently	RB	O
--
3D	NN	O
modeling	NN	O
of	IN	O
H.	NN	B
pylori	NN	I
attached	VBN	O
to	TO	O
AGS	NN	O
--
(	(	O
A	DT	O
)	)	O
H.	NN	B
pylori	NN	I
strain	NN	O
G27	NN	O
attached	VBN	O
--
and	CC	O
C	NN	O
)	)	O
H.	NN	B
pylori	NN	I
is	VBZ	O
blue	JJ	O
,	,	O
--
Type	NN	O
I	CD	O
H.	NN	B
pylori	NN	I
.	.	O
Conditions	NNS	O
--
host	NN	O
cells	NNS	O
with	IN	O
H.	NN	B
pylori	NN	I
(	(	O
multiplicity	NN	O
of	IN	O
--
after	IN	O
attachment	NN	O
of	IN	O
H.	NN	B
pyl	NN	I
ori	NN	I
(	(	O
Fig.	NN	O
4E	NN	O
--
to	TO	O
type	NN	O
I	CD	O
H.	NN	B
pylori	NN	I
and	CC	O
is	VBZ	O
dose	NN	O
--
type	NN	O
I	CD	O
virulent	JJ	O
H.	NN	B
pylori	NN	I
isolates	NNS	O
,	,	O
the	DT	O
--
to	TO	O
observe	VB	O
whether	IN	O
H.	NN	B
p	NN	I
ylori	NNS	I
was	VBD	O
able	JJ	O
to	TO	O
--
after	IN	O
attachment	NN	O
of	IN	O
H.	NN	B
pylori	NN	I
to	TO	O
MDCK	NN	O
cells	NNS	O
--
3D	NN	O
modeling	NN	O
of	IN	O
H.	NN	B
pylori	NN	I
attached	VBN	O
to	TO	O
AGS	NN	O
cells	NNS	O
.	.	O
H.	NN	B
pylori	NN	I
strain	NN	O
G27	NN	O
(	(	O
--
(	(	O
A	DT	O
)	)	O
H.	NN	B
pylori	NN	I
attached	VBN	O
to	TO	O
AGS	NN	O
--
and	CC	O
stained	VBN	O
for	IN	O
H.	NN	B
pylori	NN	I
(	(	O
red	NN	O
)	)	O
--
(	(	O
B	NN	O
)	)	O
H.	NN	B
pylori	NN	I
attached	VBN	O
to	TO	O
AGS	NN	O
--
and	CC	O
stained	VBN	O
for	IN	O
H.	NN	B
pylori	NN	I
(	(	O
red	NN	O
)	)	O
--
(	(	O
D	NN	O
)	)	O
H.	NN	B
pylori	NN	I
attached	VBN	O
to	TO	O
AGS	NN	O
--
and	CC	O
stained	VBN	O
for	IN	O
H.	NN	B
pylori	NN	I
(	(	O
blue	JJ	O
)	)	O
--
and	CC	O
F	NN	O
)	)	O
H.	NN	B
pylori	NN	I
is	VBZ	O
blue	JJ	O
,	,	O
--
(	(	O
G	NN	O
)	)	O
H.	NN	B
pylori	NN	I
(	(	O
small	JJ	O
pink	JJ	O
--
and	CC	O
stained	VBN	O
for	IN	O
H.	NN	B
pylori	NN	I
(	(	O
blue	JJ	O
)	)	O
--
(	(	O
H	NN	O
)	)	O
H.	NN	B
pylori	NN	I
is	VBZ	O
blue	JJ	O
,	,	O
--
(	(	O
I	LS	O
)	)	O
H.	NN	B
pylori	NN	I
(	(	O
small	JJ	O
pink	JJ	O
--
and	CC	O
Type	NN	O
II	CD	O
H.	NN	B
pylori	NN	I
.	.	O
A	DT	O
--
CagA	NN	O
mutant	NN	O
of	IN	O
H.	NN	B
pylori	NN	I
strain	NN	O
G27	NN	O
provided	VBD	O
--
for	IN	O
type	NN	O
I	CD	O
H.	NN	B
pylori	NN	I
at	IN	O
a	DT	O
lower	JJR	O
--
and	CC	O
type	NN	O
II	CD	O
H.	NN	B
pylori	NN	I
on	IN	O
varying	VBG	O
the	DT	O
--
studied	VBN	O
proteins	NNS	O
of	IN	O
H.	NN	B
pylori	NN	I
has	VBZ	O
been	VBN	O
CagA	NNP	O
--
only	RB	O
some	DT	O
attached	VBN	O
Helicobacter	NNP	B
produce	VBP	O
the	DT	O
CagA	NN	O
--
occur	VB	O
via	IN	O
the	DT	O
H.	NN	B
pylori	NN	I
type	NN	O
IV	CD	O
secretion	NN	O
--
with	IN	O
the	DT	O
enteropathogenic	JJ	O
Escherichia	FW	B
coli	FW	I
Tir	NN	O
protein	NN	O
(	(	O
--
have	VBP	O
shown	VBN	O
that	IN	O
H.	NN	B
pylori	NN	I
is	VBZ	O
able	JJ	O
to	TO	O
--
changes	NNS	O
induced	VBN	O
by	IN	O
H.	NN	B
pylori	NN	I
are	VBP	O
time	NN	O
and	CC	O
--
by	IN	O
type	NN	O
I	CD	O
H.	NN	B
pylori	NN	I
and	CC	O
depends	VBZ	O
on	IN	O
--
MDCK	NN	O
cells	NNS	O
after	IN	O
H.	NN	B
pylori	NN	I
attachment	NN	O
.	.	O
--
)	)	O
AGS	NN	O
plus	CC	O
H.	NN	B
pylori	NN	I
G27	NN	O
,	,	O
30	CD	O
--
)	)	O
AGS	NN	O
plus	CC	O
H.	NN	B
pylori	NN	I
G27ycagA	NN	O
,	,	O
30	CD	O
--
)	)	O
AGS	NN	O
plus	CC	O
H.	NN	B
pylori	NN	I
G27yvacA	NN	O
,	,	O
30	CD	O
--
)	)	O
MDCK	NN	O
plus	CC	O
H.	NN	B
pylori	NN	I
87A300	CD	O
,	,	O
24	CD	O
--
and	CC	O
type	NN	O
II	CD	O
H.	NN	B
pylori	NN	I
and	CC	O
is	VBZ	O
CagA	NN	O
--
produced	VBN	O
by	IN	O
the	DT	O
E.	FW	B
coli	FW	I
CNF-1	NN	O
toxin	NN	O
,	,	O
--
vacuolating	VBG	O
toxin	NN	O
of	IN	O
H.	NN	B
pylori	NN	I
(	(	O
VacA	NN	O
)	)	O
--
by	IN	O
type	NN	O
I	CD	O
H.	NN	B
pylori	NN	I
to	TO	O
gastric	JJ	O
cells	NNS	O
--
the	DT	O
type	NN	O
I	CD	O
H.	NN	B
pylori	NN	I
may	MD	O
play	VB	O
an	DT	O
--
I	CD	O
and	CC	O
II	CD	O
H.	NN	B
pylori	NN	I
.	.	O
Type	NN	O
II	CD	O
H.	NN	B
pylori	NN	I
have	VBP	O
not	RB	O
been	VBN	O
--
in	IN	O
Type	NN	O
II	CD	O
H.	NN	B
pylori	NN	I
,	,	O
suggesting	VBG	O
that	IN	O
--
how	WRB	O
type	NN	O
II	CD	O
H.	NN	B
pylori	NN	I
cause	VBP	O
disease	NN	O
.	.	O
--
Deconvolution	NN	O
immunofluorescence	NN	O
of	IN	O
H.	NN	B
pylori	NN	I
attached	VBN	O
to	TO	O
AGS	NN	O
--
B	NN	O
)	)	O
plus	CC	O
H.	NN	B
pylori	NN	I
G27	NN	O
,	,	O
(	(	O
C	NN	O
)	)	O
plus	CC	O
H.	NN	B
pylori	NN	I
G27ycagA	NN	O
,	,	O
(	(	O
D	NNP	O
)	)	O
plus	CC	O
H.	NN	B
pylori	NN	I
G27ycagAyvacA	NN	O
.	.	O
