# Supplementary material for: Named Entity Recognition for Bacterial Type IV Secretion Systems
Source: PLoS One. 2011 Mar 29;6(3):e14780. doi: 10.1371/journal.pone.0014780 (PMC3066171; doi:10.1371/journal.pone.0014780)
Supplement: Supporting Information S2 — Source document extracts and scripts. The results described in this paper can be recreated by following the workflow described in the file entitled "Instructions for Executing T4SS Named Entity Recognition Workflow.docx." (4.93 MB ZIP) [file pone.0014780.s002.zip › Revised Instructions and Data/T4SS/data/extracted/bacteria/file_8Extract.txt]

of	IN	O
toxins	NNS	O
from	IN	O
H.	NN	B
pylori	NN	I
and	CC	O
L.	FW	B
pneumophila	FW	I
profoundly	RB	O
affect	VB	O
host	NN	O
--
TFSS	NN	O
)	)	O
from	IN	O
Agrobacterium	NN	B
tumefaciens	NNS	I
,	,	O
which	WDT	O
is	VBZ	O
--
the	DT	O
model	NN	O
organism	NN	O
A.	NN	B
tumefaciens	NNS	I
,	,	O
the	DT	O
genes	NNS	O
--
,	,	O
such	JJ	O
as	IN	O
Agrobacterium	NNP	B
tumefaciens	NNP	I
,	,	O
Bartonella	NNP	B
tribocorum	NN	I
,	,	O
Bordetella	NNP	B
pertussis	NN	I
,	,	O
Brucella	NNP	B
suis	NN	I
,	,	O
Helicobacter	NN	B
pylori	NN	I
,	,	O
Legionella	NN	B
pneumophila	NN	I
and	CC	O
Rickettsia	NNP	B
prowazekii	NNS	I
,	,	O
into	IN	O
eukaryotic	JJ	O
--
homologues	NNS	O
of	IN	O
the	DT	O
A.	NN	B
tumefaciens	VBZ	I
inner	JJ	O
membrane-associated	JJ	O
proteins	NNS	O
--
and	CC	O
VirD4	NN	O
from	IN	O
H.	NN	B
pylori	NN	I
and	CC	O
R388	NN	O
,	,	O
--
Analysis	NN	O
of	IN	O
A.	NN	B
tumefaciens	VBZ	I
virulence	NN	O
proteins	NNS	O
VirE2	NN	O
--
pertussis	NN	O
toxin	NN	O
from	IN	O
B.	NNP	B
pertussis	NN	I
may	MD	O
be	VB	O
more	RBR	O
--
model	NN	O
systems	NNS	O
from	IN	O
A.	NN	B
tumefaciens	NNS	I
and	CC	O
RP4	NN	O
,	,	O
--
to	TO	O
VirD4	NN	O
from	IN	O
A.	NN	B
tumefaciens	NNS	I
and	CC	O
similar	JJ	O
proteins	NNS	O
--
as	IN	O
SpoIIIE	NN	O
from	IN	O
Bacillus	NN	B
subtilis	NN	I
,	,	O
FtsK	NN	O
from	IN	O
Escherichia	FW	B
coli	FW	I
and	CC	O
the	DT	O
TraB	NN	O
--
plasmid	NN	O
transfer	NN	O
between	IN	O
Streptomycetes	NNS	B
.	.	O
Binding	NN	O
--
proteins	NNS	O
HP0524	NN	O
from	IN	O
Helicobacter	NN	B
pylori	NN	I
,	,	O
TraG	NN	O
(	(	O
--
the	DT	O
TDNA	NN	O
in	IN	O
A.	NN	B
tumefaciens	NNS	I
before	IN	O
its	PRP$	O
translocation	NN	O
--
Whereas	IN	O
research	NN	O
on	IN	O
A.	NN	B
tumefaciens	NNS	I
and	CC	O
other	JJ	O
pathogens	NNS	O
--
Sog	NNP	O
primase	NN	O
between	IN	O
E.	FW	B
coli	FW	I
cells	NNS	O
,	,	O
suggesting	VBG	O
--
conjugation	NN	O
and	CC	O
the	DT	O
A.	NN	B
tumefaciens	VBZ	I
systems	NNS	O
,	,	O
but	CC	O
--
.	.	O
The	DT	O
Bordetella	NNP	B
pertussis	NN	I
Ptl	NN	O
toxin	NN	O
translocation	NN	O
--
the	DT	O
periplasm	NN	O
of	IN	O
A.	NN	B
tumefaciens	NNS	I
,	,	O
suggesting	VBG	O
the	DT	O
--
protein	NN	O
HP0525	NN	O
from	IN	O
H.	NN	B
pylori	NN	I
,	,	O
revealing	VBG	O
a	DT	O
--
of	IN	O
VirB11	NN	O
from	IN	O
A.	NN	B
tumefaciens	NNS	I
and	CC	O
described	VBD	O
the	DT	O
--
the	DT	O
membranes	NNS	O
of	IN	O
A.	NN	B
tumefaciens	NNS	I
by	IN	O
mild	JJ	O
detergent	NN	O
--
VirB	NN	O
proteins	NNS	O
from	IN	O
A.	NN	B
tumefaciens	NNS	I
.	.	O
He	PRP	O
--
the	DT	O
genome	NN	O
of	IN	O
Brucella	NN	B
suis	NN	I
is	VBZ	O
required	VBN	O
for	IN	O
--
to	TO	O
that	DT	O
of	IN	O
A.	NN	B
tumefaciens	NNS	I
.	.	O
Translocated	VBN	O
--
VacA	NNP	O
cytotoxin	NN	O
from	IN	O
H.	NN	B
pylori	NN	I
to	TO	O
human	JJ	O
cells	NNS	O
--
chromosome-encoded	JJ	O
TFSS	NN	O
of	IN	O
H.	NN	B
pylori	NN	I
.	.	O
The	DT	O
--
VirB	NN	O
proteins	NNS	O
in	IN	O
A.	NN	B
tumefaciens	NNS	I
i	NN	O
ncreases	VBZ	O
its	PRP$	O
--
plasmids	NNS	O
translocated	VBN	O
from	IN	O
A.	NN	B
tumefaciens	VBZ	I
donor	NN	O
strains	NNS	O
in	IN	O
--
the	DT	O
intracellular	JJ	O
pathogen	NN	O
Bartonella	NN	B
tribocorum	NN	I
.	.	O
Christoph	NNP	O
--
to	TO	O
those	DT	O
from	IN	O
A.	NN	B
tumefaciens	NNS	I
,	,	O
and	CC	O
they	PRP	O
--
the	DT	O
intracellular	JJ	O
pathogen	NN	O
Legionella	NN	B
pneumophila	NN	I
.	.	O
The	DT	O
--
Similar	JJ	O
to	TO	O
the	DT	O
A.	NN	B
tumefaciens	NNS	I
VirB	NN	O
system	NN	O
,	,	O
--
secreted	VBN	O
from	IN	O
intracellular	JJ	O
L.	NN	B
pneumophila	NN	I
and	CC	O
interact	VBP	O
with	IN	O
--
,	,	O
such	JJ	O
as	IN	O
B.	NNP	B
tribocorum	NN	I
,	,	O
H.	NN	B
pylori	NN	I
and	CC	O
L.	FW	B
pneumophila	FW	I
,	,	O
is	VBZ	O
a	DT	O
--
third	JJ	O
TFSS	NN	O
in	IN	O
A.	NN	B
tumefaciens	NNS	I
.	.	O
As	RB	O
--
Lvh	NN	O
system	NN	O
from	IN	O
L.	FW	B
pneumophila	FW	I
and	CC	O
the	DT	O
VirB	NN	O
system	NN	O
from	IN	O
B.	NNP	B
tribocorum	NN	I
,	,	O
suggesting	VBG	O
that	IN	O
--
to	TO	O
that	DT	O
of	IN	O
A.	NN	B
tumefaciens	NNS	I
virB	NN	O
.	.	O
--
nomenclature	NN	O
of	IN	O
the	DT	O
A.	NN	B
tumefaciens	NNS	I
VirB	NN	O
system	NN	O
.	.	O
