# Supplementary material for: Named Entity Recognition for Bacterial Type IV Secretion Systems
Source: PLoS One. 2011 Mar 29;6(3):e14780. doi: 10.1371/journal.pone.0014780 (PMC3066171; doi:10.1371/journal.pone.0014780)
Supplement: Supporting Information S2 — Source document extracts and scripts. The results described in this paper can be recreated by following the workflow described in the file entitled "Instructions for Executing T4SS Named Entity Recognition Workflow.docx." (4.93 MB ZIP) [file pone.0014780.s002.zip › Revised Instructions and Data/T4SS/data/extracted/bacteria/file_9Extract.txt]

system	NN	O
is	VBZ	O
the	DT	O
Agrobacterium	NNP	B
tumefaciens	VBZ	I
T-DNA	JJ	O
transfer	NN	O
machine	NN	O
--
pathogens	NNS	O
,	,	O
including	VBG	O
Bordetella	NN	B
pertussis	NN	I
,	,	O
Legionella	NNP	B
pneumophila	NN	I
,	,	O
Brucella	NNP	B
spp	NN	I
.	.	O
and	CC	O
Helicobacter	NNP	B
pylori	NN	I
,	,	O
use	NN	O
type	NN	O
--
emphasis	NN	O
on	IN	O
the	DT	O
Agrobacterium	NNP	B
tumefaciens	VBZ	I
T-DNA	JJ	O
transfer	NN	O
machine	NN	O
--
complexes	NNS	O
:	:	O
the	DT	O
A.	NN	B
tumefaciens	NNS	I
T-DNA	JJ	O
transfer	NN	O
system	NN	O
--
;	:	O
and	CC	O
the	DT	O
Bordetella	NNP	B
pertussis	NN	I
pertussis	NN	O
toxin	NN	O
exporter	NN	O
--
homologous	JJ	O
to	TO	O
the	DT	O
Agrobacterium	NN	B
VirB	NN	O
proteins	NNS	O
;	:	O
--
plasmid	NN	O
and	CC	O
the	DT	O
Agrobacterium	NNP	B
pTi	NNP	O
Tra	NNP	O
systems	NNS	O
--
.	.	O
The	DT	O
Legionella	NNP	B
pneumophila	FW	I
Dot/Icm	NNP	O
system	NN	O
,	,	O
--
related	JJ	O
to	TO	O
the	DT	O
A.	NN	B
tumefaciens	NNS	I
T-DNA	JJ	O
transfer	NN	O
system	NN	O
--
ColIb-P9	NN	O
plasmid	NN	O
of	IN	O
Shigella	NN	B
flexneri	NN	I
(	(	O
Fig.	NN	O
1	CD	O
--
bacterial	JJ	O
pathogens	NNS	O
including	VBG	O
Bordetella	NNP	B
bronchiseptica	NNP	I
,	,	O
other	JJ	O
Brucella	NNP	B
spp	NN	I
.	.	O
,	,	O
Bartonella	NNP	B
spp	NN	I
.	.	O
and	CC	O
Actinobacillus	NN	B
actinomycetemcomitans	NNS	I
.	.	O
Intriguingly	RB	O
--
bacteria	NNS	O
,	,	O
including	VBG	O
Caulobacter	NNP	B
crescentus	NNP	I
,	,	O
Sinorhizobium	NNP	B
meliloti	NNP	I
,	,	O
Rhizobium	NNP	B
etli	NNP	I
and	CC	O
r	NN	O
,	,	O
--
Finally	RB	O
,	,	O
L.	FW	B
pneumophila	FW	I
contains	VBZ	O
a	DT	O
type	NN	O
--
RecA	NN	O
,	,	O
the	DT	O
A.	NN	B
tumefaciens	NNS	I
VirE2	NN	O
and	CC	O
VirF	NN	O
--
,	,	O
and	CC	O
the	DT	O
Helicobacter	NN	B
pylori	NN	I
CagA	NN	O
protein	NN	O
(	(	O
--
the	DT	O
functionally	RB	O
equivalent	JJ	O
A.	NN	B
tumefaciens	NNS	I
T-DNA	JJ	O
borders	NNS	O
.	.	O
--
the	DT	O
case	NN	O
of	IN	O
A.	NN	B
tumefaciens	NNS	I
,	,	O
the	DT	O
VirD2	NN	O
--
.	.	O
The	DT	O
Agrobacterium	NNP	B
tumefaciens	VBZ	I
T-DNA	JJ	O
transfer	NN	O
machine	NN	O
--
c	NN	O
)	)	O
The	DT	O
Legionella	NNP	B
pneumophila	FW	I
Dot/Icm	NNP	O
system	NN	O
encodes	VBZ	O
--
region	NN	O
of	IN	O
the	DT	O
Shigella	NN	B
flexneri	NN	I
ColIb	NN	O
IncI	NN	O
plasmid	NN	O
--
shown	VBN	O
exist	NN	O
between	IN	O
L.	FW	B
pneumophila	FW	I
IcmW	NNP	O
,	,	O
IcmX	NNP	O
--
Sources	NNS	O
:	:	O
A.	NN	B
tumefaciens	NNS	I
virB	NN	O
(	(	O
see	VB	O
--
7	CD	O
)	)	O
,	,	O
L.	FW	B
pneumophila	FW	I
lvh	NN	O
(	(	O
Ref.	NN	O
6	CD	O
)	)	O
,	,	O
Brucella	NN	B
virB	NN	O
(	(	O
Ref.	NNP	O
49	CD	O
)	)	O
,	,	O
Bordetella	NN	B
pertussis	NN	I
ptl	NN	O
(	(	O
Refs	NNS	O
--
18	CD	O
)	)	O
,	,	O
Helicobacter	NN	B
pylori	NN	I
cag	NN	O
(	(	O
Ref.	NN	O
21	CD	O
)	)	O
,	,	O
Rickettsia	NNP	B
prowazekii	NNP	I
(	(	O
Ref.	NNP	O
50	CD	O
)	)	O
,	,	O
L.	FW	B
pneumophila	FW	I
dot/icm	NN	O
(	(	O
Refs	NNS	O
--
RP4	NN	O
plasmid	NN	O
to	TO	O
Escherichia	FW	B
coli	FW	I
recipients8	NN	O
.	.	O
--
evidence	NN	O
that	IN	O
the	DT	O
A.	NN	B
tumefaciens	VBZ	I
T	NN	O
-DNA	NN	O
transfer	NN	O
--
and	CC	O
VirD4	NN	O
(	(	O
A.	NN	B
tumefaciens	VBZ	I
T-DNA	NN	O
transfer	NN	O
system	NN	O
--
transfer	NN	O
of	IN	O
the	DT	O
A.	NN	B
tumefaciens	VBZ	I
VirE2	NN	O
SSB	NN	O
protein	NN	O
--
example	NN	O
,	,	O
the	DT	O
B.	NNP	B
pertussis	NN	I
Ptl	NN	O
system	NN	O
secretes	VBZ	O
--
Very	RB	O
recently	RB	O
,	,	O
H.	NN	B
pylori	NN	I
was	VBD	O
shown	VBN	O
to	TO	O
--
20	CD	O
.	.	O
H.	NN	B
pylori	NN	I
is	VBZ	O
the	DT	O
causative	JJ	O
--
adenocarcinoma	NN	O
.	.	O
H.	NN	B
pylori	NN	I
attaches	VBZ	O
to	TO	O
human	JJ	O
--
I	CD	O
strains	NNS	O
of	IN	O
H.	NN	B
pylori	NN	I
carrying	VBG	O
the	DT	O
cag	NN	O
--
a	DT	O
proportion	NN	O
of	IN	O
H.	NN	B
pylori	NN	I
cells	NNS	O
found	VBD	O
attached	VBN	O
--
.	.	O
The	DT	O
L.	NNP	B
pneumophila	FW	I
Dot/Icm	NNP	O
system	NN	O
was	VBD	O
--
plasmid	NN	O
RSF1010	NN	O
to	TO	O
L.	FW	B
pneumophila	FW	I
recipients23	NN	O
,	,	O
24	CD	O
--
work	NN	O
on	IN	O
the	DT	O
A.	NN	B
tumefaciens	NNS	I
T-DNA	JJ	O
transfer	NN	O
system	NN	O
--
function	NN	O
of	IN	O
the	DT	O
A.	NN	B
tumefaciens	NNS	I
T-pilus	NN	O
.	.	O
--
RP0525	NN	O
of	IN	O
the	DT	O
H.	NN	B
pylori	NN	I
Cag	NN	O
pathogenicity	NN	O
island	NN	O
--
is	VBZ	O
required	VBN	O
for	IN	O
H.	NN	B
pylori	NN	I
CagA	NN	O
protein	NN	O
export	NN	O
--
.	.	O
The	DT	O
A.	NNP	B
tumefaciens	VBZ	I
T-DNA	JJ	O
transporter	NN	O
seems	VBZ	O
--
distinct	JJ	O
purposes	NNS	O
:	:	O
B.	FW	B
pertussis	NN	I
to	TO	O
export	VB	O
PT	NN	O
--
extracellular	JJ	O
milieu	NN	O
,	,	O
H.	NN	B
pylori	NN	I
to	TO	O
deliver	VB	O
CagA	NN	O
--
cell	NN	O
cytosol	NN	O
and	CC	O
L.	NN	B
pneumophila	NN	I
and	CC	O
other	JJ	O
intracellular	JJ	O
--
notably	RB	O
,	,	O
the	DT	O
B.	NNP	B
pertussis	NN	I
PT	NN	O
export	NN	O
pathway	NN	O
--
outer	JJ	O
membrane	NN	O
of	IN	O
Vibrio	NNP	B
cholerae	NN	I
45	CD	O
.	.	O
--
genes	NNS	O
for	IN	O
the	DT	O
B.	NNP	B
pertussis	NN	I
Ptl	NN	O
system	NN	O
2	CD	O
--
pathogens	NNS	O
such	JJ	O
as	IN	O
L.	FW	B
pneumophila	FW	I
or	CC	O
Brucella	NNP	B
spp	NN	I
.	.	O
?	.	O
What	WP	O
