# Supplementary material for: Named Entity Recognition for Bacterial Type IV Secretion Systems
Source: PLoS One. 2011 Mar 29;6(3):e14780. doi: 10.1371/journal.pone.0014780 (PMC3066171; doi:10.1371/journal.pone.0014780)
Supplement: Supporting Information S2 — Source document extracts and scripts. The results described in this paper can be recreated by following the workflow described in the file entitled "Instructions for Executing T4SS Named Entity Recognition Workflow.docx." (4.93 MB ZIP) [file pone.0014780.s002.zip › Revised Instructions and Data/T4SS/data/extracted/biological_process/file_10Extract.txt]

Is	VBZ	O
an	DT	O
Essential	JJ	O
Virulence	NN	B
Protein	NN	O
Requiring	VBG	O
an	DT	O
--
to	TO	O
direct	VB	O
the	DT	O
export	NN	B
of	IN	O
T-DNA/protein	NN	O
complexes	NNS	O
--
hydrolysis	NN	O
,	,	O
to	TO	O
T-complex	JJ	B
transport	NN	I
.	.	O

To	TO	O
--
of	IN	O
VirB4	NN	O
for	IN	O
virulence	NN	B
,	,	O
a	DT	O
nonpolar	JJ	O
--
lac	NN	O
promoter	NN	O
restored	VBD	O
virulence	NN	B
to	TO	O
the	DT	O
nonpolar	JJ	O
--
as	IN	O
an	DT	O
essential	JJ	O
virulence	NN	B
gene	NN	O
.	.	O

--
alleles	NNS	O
exhibited	VBD	O
lower	JJR	O
virulence	NN	B
than	IN	O
A348	NN	O
,	,	O
--
to	TO	O
A.	NN	O
tumefaciens	NNS	O
virulence	NN	B
.	.	O

The	DT	O
--
to	TO	O
process	NN	O
and	CC	O
export	NN	B
oncogenes	NNS	O
and	CC	O
other	JJ	O
--
at	IN	O
least	JJS	O
seven	CD	O
virulence	NN	B
operons	NNS	O
,	,	O
virA	NN	O
--
To	TO	O
understand	VB	O
the	DT	O
T-DNA	JJ	B
transfer	NN	I
process	NN	I
,	,	O
therefore	RB	O
,	,	O
--
and	CC	O
the	DT	O
dedicated	VBN	O
T-complex	JJ	B
transport	NN	I
machineries	NNS	O
at	IN	O
the	DT	O
--
T-complexes	NNS	O
are	VBP	O
likely	RB	O
assembled	VBN	B
during	IN	O
the	DT	O
processing	NN	O
--
functions	NNS	O
of	IN	O
several	JJ	O
virulence	NN	B
proteins	NNS	O
,	,	O
including	VBG	O
--
attack	NN	O
,	,	O
provide	VB	O
transport	NN	B
signals	NNS	O
for	IN	O
the	DT	O
dedicated	VBN	O
export	NN	B
of	IN	O
the	DT	O
T-complex	NN	O
--
signals	NNS	O
for	IN	O
directing	VBG	O
T-complex	JJ	B
transfer	NN	I
to	TO	O
and	CC	O
across	IN	O
--
contain	VBP	O
consensus	NN	O
eukaryotic	JJ	O
nuclear	JJ	B
localization	NN	I
sequences	NNS	O
that	WDT	O
target	VBP	O
--
the	DT	O
finding	NN	O
that	IN	O
virulence	NN	B
is	VBZ	O
restored	VBN	O
to	TO	O
--

As	IN	O
with	IN	O
transport	NN	B
of	IN	I
other	JJ	I
nucleic	JJ	I
acid-protein	NN	I
particles	NNS	O
across	IN	O
prokaryotic	JJ	O
--
)	)	O
membranes	NNS	O
,	,	O
transport	NN	B
of	IN	O
T-complexes	NNS	O
is	VBZ	O
--
products	NNS	O
contribute	VBP	O
to	TO	O
export	VB	B
not	RB	O
only	RB	O
of	IN	O
--
,	,	O
the	DT	O
relative	JJ	O
transfer	NN	B
efficiencies	NNS	O
of	IN	O
each	DT	O
--
substrates	NNS	O
destined	VBN	O
for	IN	O
export	NN	B
to	TO	O
plant	NN	O
cells	NNS	O
--
participate	VBP	O
in	IN	O
the	DT	O
conjugative	JJ	B
transfer	NN	I
of	IN	O
pTi	NN	O
(	(	O
--
proteins	NNS	O
in	IN	O
a	DT	O
conjugal	JJ	B
DNA	NN	I
transfer	NN	I
process	NN	I
(	(	O
43	CD	O
)	)	O
--
with	IN	O
their	PRP$	O
proposed	VBN	O
transport	NN	B
functions	NNS	O
,	,	O
most	JJS	O
--
more	RBR	O
recently	RB	O
by	IN	O
subcellular	JJ	B
localization	NN	I
(	(	O
12	CD	O
,	,	O
--
hydrolysis	NN	O
,	,	O
to	TO	O
T-complex	JJ	B
transport	NN	I
.	.	O

This	DT	O
--
to	TO	O
activate	VB	O
the	DT	O
T-complex	JJ	B
transport	NN	I
process	NN	I
via	IN	O
phosphorylation	NN	O
(	(	O
--
or	CC	O
hydrolysis	NN	O
in	IN	O
T-complex	JJ	B
transport	NN	I
is	VBZ	O
underscored	VBN	O
by	IN	O
--
proteins	NNS	O
associated	VBN	O
with	IN	O
DNA	NN	B
transport	NN	I
across	IN	O
the	DT	O
bacterial	JJ	O
--
pRP4	NN	O
)	)	O
,	,	O
pilin	NN	B
assembly	NN	I
(	(	O
PilB	NN	O
)	)	O
,	,	O
and	CC	O
protein	NN	B
secretion	NN	I
(	(	O
PulE	NN	O
)	)	O
--
function	VBP	O
in	IN	O
chaperone-assisted	JJ	O
assembly	NN	B
of	IN	I
multimeric	JJ	I
transport	NN	I
machineries	NNS	I
(	(	O
18	CD	O
)	)	O
--
also	RB	O
important	JJ	O
for	IN	O
virulence	NN	B
and	CC	O
,	,	O
if	IN	O
--
for	IN	O
A.	NN	O
tumefaciens	NNS	O
virulence	NN	B
.	.	O

Finally	RB	O
--
alleles	NNS	O
exhibited	VBD	O
diminished	VBN	O
virulence	NN	B
relative	JJ	O
to	TO	O
wild-type	JJ	O
--
by	IN	O
SDS-PAGE	NN	O
,	,	O
protein	NN	B
transfer	NN	I
to	TO	O
nitrocellulose	NN	O
membranes	NNS	O
--
or	CC	O
antimouse	JJ	O
antibodies	NNS	O
conjugated	VBN	B
to	TO	O
alkaline	NN	O
phosphatase	NN	O
--
RK2	NN	O
origin	NN	O
of	IN	O
transfer	NN	B
(	(	O
mobRK2	NN	O
)	)	O
--
)	)	O
.	.	O

Virulence	NN	B
assays	NNS	O
.	.	O

Virulence	NN	B
assays	NNS	O
were	VBD	O
performed	VBN	O
--
express	VB	O
the	DT	O
essential	JJ	O
virulence	NN	B
genes	NNS	O
virBJO	NN	O
and	CC	O
--
virB4	NN	O
gene	NN	O
restored	VBD	O
virulence	NN	B
to	TO	O
A348AB4.4	NN	O
and	CC	O
--
compare	VB	O
the	DT	O
relative	JJ	O
transfer	NN	B
frequencies	NNS	O
of	IN	O
A348	NN	O
--
sites	NNS	O
.	.	O

Virulence	NN	B
assays	NNS	O
were	VBD	O
performed	VBN	O
--
failed	VBD	O
to	TO	O
restore	VB	O
virulence	NN	B
to	TO	O
these	DT	O
cells	NNS	O
.	.	O

Virulence	NN	B
assays	NNS	O
of	IN	O
merodiploids	NNS	O
--
for	IN	O
A.	NN	O
tumefaciens	NNS	O
virulence	NN	B
.	.	O

Interestingly	RB	O
--
as	IN	O
an	DT	O
essential	JJ	O
virulence	NN	B
gene	NN	O
for	IN	O
a	DT	O
--
apparatus	NN	O
to	TO	O
mediate	VB	O
T-complex	JJ	B
transport	NN	I
and/or	CC	O
to	TO	O
stabilize	VB	O
--
)	)	O
.	.	O

Subcellular	JJ	B
localization	NN	I
of	IN	O
wild-type	JJ	O
and	CC	O
--
A136	NN	O
.	.	O

Subcellular	JJ	B
localization	NN	I
of	IN	O
VirB4	NN	O
in	IN	O
--
However	RB	O
,	,	O
VirB4	NN	O
localizes	VBZ	B
almost	RB	O
exclusively	RB	O
to	TO	O
--
virEl	NN	O
,	,	O
for	IN	O
virulence	NN	B
.	.	O

In	IN	O
--
to	TO	O
encode	VB	O
essential	JJ	O
virulence	NN	B
functions	NNS	O
by	IN	O
their	PRP$	O
--
lac	NN	O
promoter	NN	O
restored	VBD	O
virulence	NN	B
to	TO	O
the	DT	O
deletion	NN	O
--
is	VBZ	O
an	DT	O
essential	JJ	O
virulence	NN	B
gene	NN	O
.	.	O

--
gene	NN	O
activation	NN	O
or	CC	O
T-complex	JJ	B
synthesis	NN	I
.	.	O

These	DT	O
findings	NNS	O
,	,	O
the	DT	O
localization	NN	B
of	IN	O
VirB4	NN	O
to	TO	O
--
and	CC	O
the	DT	O
diminished	VBN	O
virulence	NN	B
of	IN	O
a	DT	O
merodiploid	JJ	O
--
undefined	JJ	O
stage	NN	O
in	IN	O
T-complex	JJ	B
transport	NN	I
.	.	O

The	DT	O
--
to	TO	O
A.	NN	O
tumefaciens	NNS	O
virulence	NN	B
.	.	O

For	IN	O
--
transport	NN	O
system	NN	O
to	TO	O
import	VB	B
iron	NN	O
(	(	O
III	CD	O
--
)	)	O
,	,	O
and	CC	O
localization	NN	B
to	TO	O
the	DT	O
cytoplasmic	JJ	O
--
failed	VBD	O
to	TO	O
restore	VB	O
virulence	NN	B
to	TO	O
strains	NNS	O
A348AB4.4	NN	O
--
to	TO	O
A.	NN	O
tumefaciens	NNS	O
virulence	NN	B
.	.	O

The	DT	O
diminished	VBN	O
virulence	NN	B
of	IN	O
merodiploids	NNS	O
coexpressing	VBG	O
--
wild-type	JJ	O
protein	NN	O
during	IN	O
T-complex	JJ	B
transporter	NN	I
assembly	NN	I
,	,	O
resulting	VBG	O
in	IN	O
the	DT	B
formation	NN	I
of	IN	O
functional	JJ	O
but	CC	O
--
VirB4	NN	O
contributes	VBZ	O
to	TO	O
virulence	NN	B
as	IN	O
a	DT	O
monomer	NN	O
--
may	MD	O
diminish	VB	O
the	DT	O
virulence	NN	B
of	IN	O
merodiploids	NNS	O
indirectly	RB	O
--
completely	RB	O
suppress	VBP	O
the	DT	O
virulence	NN	B
of	IN	O
merodiploids	NNS	O
coexpressing	VBG	O
--
cells	NNS	O
and	CC	O
interbacterial	JJ	O
conjugation	NN	B
(	(	O
43	CD	O
,	,	O
--
studies	NNS	O
of	IN	O
other	JJ	O
DNA	NN	B
transport	NN	I
systems	NNS	O
may	MD	O
offer	VB	O
--
bacterial	JJ	O
paradigm	NN	O
for	IN	O
DNA	NN	B
translocation	NN	I
,	,	O
requires	VBZ	O
the	DT	O
--
complete	VB	O
all	DT	O
other	JJ	O
conjugation	NN	B
stages	NNS	O
suggests	VBZ	O
that	IN	O
--
late	RB	O
in	IN	O
the	DT	O
transfer	NN	B
process	NN	I
(	(	O
33	CD	O
,	,	O
--
structural	JJ	O
role	NN	O
in	IN	O
DNA	NN	B
transport	NN	I
(	(	O
21	CD	O
,	,	O
--
nonspecific	JJ	O
pore	NN	O
for	IN	O
DNA	NN	B
export	NN	I
(	(	O
33	CD	O
)	)	O
--
A.	NN	O
tumefaciens	NNS	O
to	TO	O
export	VB	B
not	RB	O
only	JJ	O
T-complexes	NNS	O
--
T-complex	JJ	O
transporter	NN	O
to	TO	O
export	VB	B
VirE2	NN	O
protein	NN	O
either	CC	O
--
,	,	O
to	TO	O
restore	VB	O
virulence	NN	B
to	TO	O
a	DT	O
virE2	NN	O
--
proposed	VBN	O
to	TO	O
energize	VB	O
F	NN	B
plasmid	NN	I
transport	NN	I
,	,	O
based	VBN	O
on	IN	O
--
enzymatic	JJ	O
function	NN	O
for	IN	O
T-complex	JJ	B
transport	NN	I
.	.	O

Given	VBN	O
--
activators	NNS	O
of	IN	O
the	DT	O
transport	NN	B
process	NN	I
,	,	O
i.e.	FW	O
,	,	O
--
III	CD	O
)	)	O
hydroxamate	NN	O
transport	NN	B
of	IN	O
Eschenchia	FW	O
coli	FW	O
--
protein	NN	O
.	.	O

Conjugative	JJ	B
transfer	NN	I
by	IN	O
the	DT	O
virulence	NN	O
--
plasmid	NN	O
promote	VB	O
its	PRP$	O
transfer	NN	B
to	TO	O
plants	NNS	O
.	.	O
--
induce	VBP	O
the	DT	O
Agrobacteinum	NNP	O
virulence	NN	B
genes	NNS	O
through	IN	O
a	DT	O
--
gene	NN	O
required	VBN	O
for	IN	O
transfer	NN	B
of	IN	I
T-DNA	NN	I
to	TO	O
plants	NNS	O
encodes	VBZ	O
--
implication	NN	O
for	IN	O
the	DT	O
T-DNA	JJ	B
transfer	NN	I
process	NN	I
.	.	O

Nuclear	JJ	B
localization	NN	I
of	IN	O
Agrobacterium	NN	O
VirE2	NN	O
--
Characterization	NN	O
ofAgrobacterium	NN	O
tumefaciens	VBZ	O
virulence	NN	B
proteins	NNS	O
induced	VBN	O
by	IN	O
--
protein	NN	O
in	IN	O
the	DT	O
virulence	NN	B
of	IN	O
Agrobacterium	NN	O
tumefaciens	NNS	O
--
vir	NN	O
genes	NNS	O
influence	VBP	O
conjugal	JJ	B
transfer	NN	I
of	IN	O
the	DT	O
Ti	NNP	O
--
of	IN	O
Agrobacterium	NN	O
tumefaciens	VBZ	O
virulence	NN	B
mutants	NNS	O
in	IN	O
leaf	NN	O
--
Activation	NN	O
of	IN	O
the	DT	O
T-DNA	JJ	B
transfer	NN	I
process	NN	I
in	IN	O
Agrobacterium	NN	O
results	VBZ	O
--
a	DT	O
C-terminal	JJ	O
bipartite	JJ	O
nuclear	JJ	B
localization	NN	I
signal	NN	O
:	:	O
implications	NNS	O
--
activation	NN	O
ofAgrobactenum	NN	O
tumefaciens	VBZ	O
virulence	NN	B
genes	NNS	O
.	.	O

--
strongly	RB	O
support	VBP	O
the	DT	O
conjugation	NN	B
model	NN	O
for	IN	O
T-DNA	JJ	B
transfer	NN	I
.	.	O

A	DT	O
--
membrane	NN	O
proteins	NNS	O
and	CC	O
virulence	NN	B
determinants	NNS	O
in	IN	O
Vibrio	NNP	O
--

Restoration	NN	O
of	IN	O
virulence	NN	B
of	IN	O
vir	NN	O
region	NN	O
--
an	DT	O
inner	JJ	O
membrane	NN	O
conjugal	JJ	B
transfer	NN	I
protein	NN	O
.	.	O

--
cells	NNS	O
that	WDT	O
activate	VBP	O
T-DNA	JJ	B
transfer	NN	I
in	IN	O
Agrobacterium	NN	O
tumefaciens	NNS	O
--
initial	JJ	O
stages	NNS	O
of	IN	O
T-DNA	NN	B
transfer	NN	I
from	IN	O
Agrobacterium	NN	O
tumefaciens	NNS	O
--
activation	NN	O
of	IN	O
the	DT	O
T-DNA	JJ	B
transfer	NN	I
process	NN	I
of	IN	O
Agrobacterium	NN	O
tumefaciens	NNS	O
--
recognition	NN	O
and	CC	O
DNA	NN	O
conjugation	NN	B
.	.	O

Complementation	NN	O
--
virBll	NN	O
are	VBP	O
essential	JJ	O
virulence	NN	B
genes	NNS	O
.	.	O

--
essential	JJ	O
for	IN	O
Agrobacterium	NN	O
virulence	NN	B
is	VBZ	O
homologous	JJ	O
to	TO	O
--
underlying	VBG	O
Agrobacterium-	NN	O
mediated	JJ	O
DNA	NN	B
transfer	NN	I
to	TO	O
plants	NNS	O
.	.	O
--
the	DT	O
Agrobacteriumplant	NN	O
cell	NN	O
DNA	NN	B
transfer	NN	I
story	NN	O
.	.	O
