# Supplementary material for: Named Entity Recognition for Bacterial Type IV Secretion Systems
Source: PLoS One. 2011 Mar 29;6(3):e14780. doi: 10.1371/journal.pone.0014780 (PMC3066171; doi:10.1371/journal.pone.0014780)
Supplement: Supporting Information S2 — Source document extracts and scripts. The results described in this paper can be recreated by following the workflow described in the file entitled "Instructions for Executing T4SS Named Entity Recognition Workflow.docx." (4.93 MB ZIP) [file pone.0014780.s002.zip › Revised Instructions and Data/T4SS/data/extracted/biological_process/file_11Extract.txt]

Another	DT	O
virulence	NN	B
region	NN	O
(	(	O
uir	NN	O
--
)	)	O
or	CC	O
attenuated	VBD	O
virulence	NN	B
(	(	O
uirC	NN	O
,	,	O
--
for	IN	O
processing	NN	O
and	CC	O
transfer	NN	B
of	IN	I
the	DT	I
T-DNA	NN	I
molecule	NN	O
are	VBP	O
specified	VBN	O
--
plants	NNS	O
by	IN	O
the	DT	O
transfer	NN	B
and	CC	O
integration	NN	O
of	IN	O
--
,	,	O
1986a	CD	O
;	:	O
DNA	NN	B
transferprocess	NN	I
.	.	O

Genetic	JJ	O
--
are	VBP	O
required	VBN	O
for	IN	O
T-DNA	JJ	B
transfer	NN	I
.	.	O

The	DT	O
--
and	CC	O
direct	VB	O
the	DT	O
transfer	NN	B
of	IN	I
T-DNA	NN	I
into	IN	O
plant	NN	O
cells	NNS	O
--
gene	NN	O
products	NNS	O
have	VBP	O
secretion	NN	B
signals	NNS	O
common	JJ	O
to	TO	O
exported	VBN	B
bacterial	JJ	O
proteins	NNS	O
,	,	O
--
,	,	O
forwhich	VBP	O
the	DT	O
Fplasmid	NNP	B
transfer	NN	I
Minkley	NNP	O
,	,	O
protein	NN	O
--
tra	NN	O
proteins	NNS	O
are	VBP	O
localized	VBN	B
in	IN	O
theE.	FW	O
coli	FW	O
--
common	JJ	O
to	TO	O
many	JJ	O
exported	VBN	B
proteins	NNS	O
.	.	O

--
placing	VBG	O
resemble	VB	O
the	DT	O
secretion	NN	B
signals	NNS	O
of	IN	O
otherexportedproteins.	NN	O
--
VirB	NN	O
proteins	NNS	O
for	IN	O
secretion	NN	B
signals	NNS	O
.	.	O

--
after	IN	O
initiation	NN	O
of	IN	O
secretion	NN	B
by	IN	O
an	DT	O
amino-terminal	JJ	O
--
.	.	O

Potential	JJ	O
secretion	NN	B
signals	NNS	O
of	IN	O
the	DT	O
--
VirBlO	NN	O
is	VBZ	O
indeed	RB	O
localized	JJ	B
to	TO	O
the	DT	O
bacterial	JJ	O
--
function	NN	O
similarto	NN	O
thetraQ-	NN	O
localized	VBD	B
to	TO	O
the	DT	O
outer	JJ	O
--
closely	RB	O
related	VBN	O
the	DT	O
exported	VBN	B
pili	NN	I
proteins	NNS	I
from	IN	O
F	NN	O
and	CC	O
--
signal	NN	O
processing	NN	O
and	CC	O
secretion	NN	B
other	JJ	O
bacterial	JJ	O
proteins	NNS	O
--
Plasmid	NNP	O
virB	NNP	O
Operon	NNP	O
export	VB	B
these	DT	O
proteins	NNS	O
from	IN	O
--
)	)	O
which	WDT	O
mightserveto	TO	O
localize	VBP	B
the	DT	O
protein	NN	O
in	IN	O
--
possess	VB	O
any	DT	O
obvious	JJ	O
export	NN	B
signals	NNS	O
.	.	O

--
do	VBP	O
not	RB	O
resemble	VB	O
exported	VBN	B
proteins	NNS	O
,	,	O
might	MD	O
--
presence	NN	O
of	IN	O
potential	JJ	O
secretion	NN	B
signals	NNS	O
(	(	O
Fig.	NN	O
--
been	VBN	O
proposed	VBN	O
that	IN	O
T-DNA	JJ	B
transfer	NN	I
represents	VBZ	O
process	NN	O
of	IN	O
--
DNA	NN	O
processing	NN	O
and	CC	O
transfer	NN	B
which	WDT	O
occur	VBP	O
during	IN	O
conjugal	JJ	B
DNA	NN	I
transfer	NN	I
between	IN	O
bacteria	NNS	O
are	VBP	O
--

This	DT	O
provides	VBZ	O
DNA	NN	B
transfer	NN	I
from.	NN	O
tumefaciens	NNS	O
to	TO	O
--
Instead	RB	O
of	IN	O
the	DT	O
F	NN	B
pili-mediated	JJ	I
cell-cell	JJ	I
contact	NN	I
which	WDT	O
occurs	VBZ	O
during	IN	O
F-mediated	JJ	B
conjugation	NN	I
,	,	O
the	DT	O
products	NNS	O
--
TraYZ	NN	O
endonuclease	NN	O
in	IN	O
F	NN	B
plasmid	NN	I
transfer	NN	I
,	,	O
the	DT	O
VirD1	NN	O
--

In	IN	O
F	NN	O
conjugal	JJ	B
transfer	NN	I
,	,	O
these	DT	O
events	NNS	O
--
DNA	NN	O
unwinding	NN	O
,	,	O
transfer	NN	B
,	,	O
and	CC	O
replacement	NN	O
--
ssDNA	NN	O
exchange	NN	O
,	,	O
T-strand	NN	B
transfer	NN	I
is	VBZ	O
believed	VBN	O
to	TO	O
--
the	DT	O
efficiency	NN	O
of	IN	O
T-DNA	JJ	B
transfer	NN	I
.	.	O

In	IN	O
--
to	TO	O
loci	NNS	O
provide	VBP	O
accessorytransfer	NN	B
functions	NNS	O
.	.	O

What	WP	O
transfer	VBP	B
functions	NNS	O
are	VBP	O
the	DT	O
--
virB	NN	O
proteins	NNS	O
in	IN	O
T	NN	B
DNA	NN	I
processing	NN	I
can	MD	O
not	RB	O
be	VB	O
--
F	NN	O
system	NN	O
,	,	O
pilus	NN	B
formation	NN	I
requires	VBZ	O
a	DT	O
t	NN	O
--
well	RB	O
as	IN	O
for	IN	O
conjugal	JJ	B
DNA	NN	I
transfer	NN	I
(	(	O
Ippen-Ihler	NNP	O
and	CC	O
--
which	WDT	O
DNA	NN	O
is	VBZ	O
transferred	VBN	B
.	.	O

By	IN	O
--
upon	IN	O
their	PRP$	O
predicted	VBN	O
membrane	NN	B
localization	NN	I
,	,	O
we	PRP	O
propose	VBP	O
--
result	VB	O
in	IN	O
a	DT	O
localized	JJ	B
membrane	NN	O
fusion	NN	O
at	IN	O
--
binding	NN	O
followed	VBN	O
by	IN	O
T-strand	NN	B
DNA	NN	I
transfer	NN	I
through	IN	O
a	DT	O
uirB	NN	O
--
1983	CD	O
)	)	O
J.	NNP	O
conjugation	NN	B
,	,	O
DNA	NN	B
transfer	NN	I
may	MD	O
involve	VB	O
interactions	NNS	O
--
might	MD	O
package	VB	O
and	CC	O
export	VB	B
the	DT	O
T-strand	NN	O
from	IN	O
--
cell	NN	O
and	CC	O
then	RB	O
transport	VBP	B
it	PRP	O
through	IN	O
the	DT	O
--
ogies	NNS	O
to	TO	O
bacterial	JJ	O
conjugation	NN	B
discussedabove	NN	O
,	,	O
we	PRP	O
--
three	CD	O
proteins	NNS	O
are	VBP	O
localized	VBN	B
in	IN	O
the	DT	O
bacterial	JJ	O
