# Supplementary material for: Named Entity Recognition for Bacterial Type IV Secretion Systems
Source: PLoS One. 2011 Mar 29;6(3):e14780. doi: 10.1371/journal.pone.0014780 (PMC3066171; doi:10.1371/journal.pone.0014780)
Supplement: Supporting Information S2 — Source document extracts and scripts. The results described in this paper can be recreated by following the workflow described in the file entitled "Instructions for Executing T4SS Named Entity Recognition Workflow.docx." (4.93 MB ZIP) [file pone.0014780.s002.zip › Revised Instructions and Data/T4SS/data/extracted/biological_process/file_12Extract.txt]

USA	NNP	O
Keywords	NNP	O
:	:	O
conjugation	NN	B
,	,	O
virulence	NN	B
,	,	O
DNA	NN	B
transfer	NN	I
,	,	O
protein	NN	B
secretion	NN	I
,	,	O
Agrobacterium	NNP	O
Overview	NNP	O
--
later	RB	O
to	TO	O
facilitate	VB	O
virulence	NN	B
relationships	NNS	O
with	IN	O
eukaryotes	NNS	O
--
related	VBN	O
to	TO	O
bacterial	JJ	O
conjugation	NN	B
.	.	O
At	IN	O
--
mediate	VB	O
protein	NN	O
or	CC	O
nucleoprotein	NN	B
translocation	NN	I
,	,	O
but	CC	O
the	DT	O
--
further	RBR	O
suggests	VBZ	O
that	IN	O
macromolecular	JJ	B
transfer	NN	I
occurs	VBZ	O
by	IN	O
a	DT	O
--
are	VBP	O
unrelated	JJ	O
to	TO	O
IVSP-mediated	JJ	B
secretion	NN	I
.	.	O
It	PRP	O
--
,	,	O
initially	RB	O
for	IN	O
conjugation	NN	B
with	IN	O
other	JJ	O
prokaryotes	NNS	O
--
known	VBN	O
as	IN	O
bacterial	JJ	O
conjugation	NN	B
(	(	O
Bohne	NNP	O
et	FW	O
--
great	JJ	O
interest	NN	O
in	IN	O
type	NN	B
IV	CD	I
secretion	NN	I
has	VBZ	O
resulted	VBN	O
from	IN	O
--
related	JJ	O
system	NN	O
to	TO	O
transfer	VB	B
a	DT	O
segment	NN	O
of	IN	O
--
implicated	VBN	O
in	IN	O
the	DT	O
DNA	NN	B
transfer	NN	I
process	NN	I
(	(	O
Berger	NNP	O
&	CC	O
--
system	NN	O
mediates	VBZ	O
pertussis	NN	O
toxin	NN	B
secretion	NN	I
(	(	O
Covacci	NNP	O
&	CC	O
--
are	VBP	O
important	JJ	O
for	IN	O
virulence	NN	B
(	(	O
Covacci	NNP	O
et	FW	O
--
important	JJ	O
for	IN	O
the	DT	O
secretory	JJ	B
process	NN	I
,	,	O
we	PRP	O
will	MD	O
--
direct	JJ	O
role	NN	O
in	IN	O
translocation	NN	B
by	IN	O
providing	VBG	O
the	DT	O
--
capacities	NNS	O
other	JJ	O
than	IN	O
type	NN	B
IV	CD	I
secretion	NN	I
(	(	O
see	VB	O
below	IN	O
--
probably	RB	O
energizes	VBZ	O
the	DT	O
translocation	NN	B
process	NN	I
.	.	O
Function*	SYM	O
--
subunit	NN	O
?	.	O
Location†	NNP	O
Exported	NNP	B
;	:	O
envelope-associated	JJ	O
Exported	VBN	B
;	:	O
envelope-associated	JJ	O
Reference	NNP	O
--
pilus	NN	O
base	NN	O
?	.	O
Exported	VBN	B
;	:	O
envelope-associated	JJ	O
IM	NN	O
--
(	(	O
for	IN	O
IVSP	NN	O
complex	NN	B
assembly	NN	I
?	.	O
)	)	O
IM-P-OM	NNP	O
--
the	DT	O
Ptl	NN	O
pertussis	NN	O
toxin	NN	B
export	NN	I
proteins	NNS	O
of	IN	O
Bor.	NNP	O
--
system	NN	O
does	VBZ	O
not	RB	O
transport	VB	B
DNA	NN	O
and	CC	O
functions	NNS	O
exclusively	RB	O
to	TO	O
export	VB	B
a	DT	O
toxin	NN	O
,	,	O
--
and	CC	O
may	MD	O
energize	VB	O
transport	NN	B
(	(	O
Shirasu	NNP	O
et	FW	O
--
putative	JJ	O
TMSs	NNS	O
are	VBP	O
localized	JJ	B
to	TO	O
a	DT	O
region	NN	O
--
of	IN	O
the	DT	O
IncF-like	JJ	O
plasmid	NN	B
transfer	NN	I
genes	NNS	O
may	MD	O
have	VB	O
--
undoubtedly	RB	O
function	VBP	O
for	IN	O
export	NN	B
via	IN	O
the	DT	O
Sec	NNP	O
--
common	JJ	O
functions	NNS	O
in	IN	O
virulence	NN	B
that	WDT	O
do	VBP	O
not	RB	O
--
type	NN	O
II	CD	O
general	JJ	O
secretory	JJ	B
pathway	NN	I
;	:	O
(	(	O
2	LS	O
--
(	(	O
pilus	NN	O
)	)	O
assembly	NN	B
;	:	O
(	(	O
3	LS	O
--
function	NN	O
in	IN	O
energizing	VBG	O
export	NN	B
and\or	CC	O
promoting	VBG	O
assembly	NN	B
of	IN	O
extracellular	JJ	O
protein	NN	O
--
systems	NNS	O
for	IN	O
the	DT	O
assembly	NN	B
of	IN	O
more	RBR	O
recently	RB	O
--
be	VB	O
primarily	RB	O
cytoplasmically	RB	O
localized	JJ	B
(	(	O
VirB4	NN	O
and	CC	O
--
they	PRP	O
may	MD	O
be	VB	O
localized	JJ	B
to	TO	O
the	DT	O
inner	JJ	O
--
piston	NN	O
to	TO	O
drive	VB	O
protein	NN	B
export	NN	I
(	(	O
Christie	NNP	O
,	,	O
--
)	)	O
may	MD	O
energize	VB	O
transport	NN	B
of	IN	O
the	DT	O
substrate	NN	O
--
,	,	O
but	CC	O
its	PRP$	O
localization	NN	B
in	IN	O
the	DT	O
pilus	NN	O
--
system	NN	O
involved	VBN	O
in	IN	O
export	NN	B
of	IN	O
Bordetella	NN	O
protein	NN	O
--
be	VB	O
adhesin-like	JJ	O
proteins	NNS	O
localized	VBD	B
to	TO	O
the	DT	O
pilus	NN	O
--
,	,	O
possibly	RB	O
in	IN	O
virulence	NN	B
and\or	CC	O
competence	NN	O
in	IN	O
--
in	IN	O
addition	NN	O
to	TO	O
type	NN	B
IV	CD	I
secretion	NN	I
.	.	O
These	DT	O
--
process	NN	O
unrelated	JJ	O
to	TO	O
type	NN	B
IV	CD	I
secretion	NN	I
.	.	O
The	DT	O
--
the	DT	O
type	NN	O
I	CD	O
secretory	JJ	B
pathway	NN	I
(	(	O
ABC	NN	O
)	)	O
--
and	CC	O
type	NN	O
III	CD	O
secretory	JJ	B
pathway	NN	I
(	(	O
Vir	NN	O
)	)	O
--
(	(	O
type	NN	O
I	CD	O
secretory	JJ	B
pathway	NN	I
)	)	O
protein	NN	B
export	NN	I
(	(	O
Binet	NNP	O
et	FW	O
--
conduit	NN	O
could	MD	O
allow	VB	O
transport	NN	B
of	IN	O
macromolecules	NNS	O
directly	RB	O
--
exporters	NNS	O
that	WDT	O
can	MD	O
secrete	VB	B
their	PRP$	O
substrates	NNS	O
directly	RB	O
--
,	,	O
and	CC	O
that	IN	O
export	NN	B
across	IN	O
the	DT	O
two	CD	O
--
)	)	O
.	.	O
Type	NN	B
IV	CD	I
secretion	NN	I
:	:	O
intercellular	JJ	B
transfer	NN	I
of	IN	O
macromolecules	NNS	O
by	IN	O
--
.	.	O
Bacterial	JJ	O
type	NN	B
IV	CD	I
secretion	NN	I
:	:	O
conjugation	NN	O
systems	NNS	O
--
.	.	O
Pertussis	NN	O
toxin	NN	B
export	NN	I
requires	VBZ	O
accessory	JJ	O
genes	NNS	O
--
island	NN	O
modify	VBP	O
the	DT	O
virulence	NN	B
of	IN	O
Helicobacter	NN	O
pylori	NN	O
--
Helicobacter	NN	O
pylori	NN	O
virulence	NN	B
and	CC	O
genetic	JJ	O
geography	NN	O
--
Vir	NNP	O
proteins	NNS	O
:	:	O
T-complex	JJ	B
formation	NN	I
and	CC	O
transfer	NN	B
to	TO	O
the	DT	O
plant	NN	O
--
virB11	NN	O
are	VBP	O
essential	JJ	O
virulence	NN	B
genes	NNS	O
.	.	O
Protein	NN	B
secretion	NN	I
by	IN	O
Gram-negative	JJ	O
bacterial	JJ	O
--
the	DT	O
Agrobacterium	NN	O
tumefaciens	VBZ	O
DNA	NN	B
transfer	NN	I
proteins	NNS	O
.	.	O
The	DT	O
Agrobacterium	NNP	O
T-DNA	NNP	B
transport	NN	I
pore	NN	O
proteins	NNS	O
VirB8	NN	O
--
another	DT	O
.	.	O
Translocation	NN	B
of	IN	I
DNA	NN	I
across	IN	O
bacterial	JJ	O
membranes	NNS	O
--
disulphide	NN	O
bonds	NNS	O
during	IN	O
secretion	NN	B
of	IN	O
proteins	NNS	O
through	IN	O
--
recipient	NN	O
in	IN	O
virBmediated	JJ	O
conjugal	JJ	B
transfer	NN	I
of	IN	O
an	DT	O
IncQ	NN	O
--
Biochemistry	NN	O
of	IN	O
type	NN	B
IV	CD	I
secretion	NN	I
.	.	O
The	DT	O
--
VirB	NN	O
proteins	NNS	O
during	IN	O
assembly	NN	B
of	IN	O
the	DT	O
T-complex	JJ	O
--
factor	NN	O
.	.	O
Pilus	NN	B
assembly	NN	I
by	IN	O
Agrobacterium	NN	O
T-DNA	NN	B
transfer	NN	I
genes	NNS	O
.	.	O
--
genes	NNS	O
involved	VBN	O
in	IN	O
T-DNA	NN	B
transfer	NN	I
and	CC	O
integration	NN	O
.	.	O
--
of	IN	O
type	NN	O
III	CD	O
conjugation	NN	B
protein	NN	O
TrwB	NN	O
resembles	VBZ	O
--
transport	NN	O
systems	NNS	O
catalysing	VBG	O
export	NN	B
of	IN	O
complex	JJ	O
carbohydrates	NNS	O
--
Type	NN	O
III	CD	O
export	NN	B
:	:	O
new	JJ	O
uses	NNS	O
--
The	DT	O
complete	JJ	O
general	JJ	O
secretory	JJ	B
pathway	NN	I
in	IN	O
Gram-negative	JJ	O
bacteria	NNS	O
--
the	DT	O
Agrobacterium	NNP	O
tumefaciens	VBZ	O
T-DNA	JJ	B
transport	NN	I
pore	NN	O
protein	NN	O
VirB8	NN	O
--
systems	NNS	O
:	:	O
the	DT	O
conjugative	JJ	B
transfer	NN	I
regions	NNS	O
of	IN	O
plasmids	NNS	O
--
application	NN	O
to	TO	O
integral	JJ	O
membrane	NN	B
transport	NN	I
proteins	NNS	O
.	.	O
--
strongly	RB	O
support	VBP	O
the	DT	O
conjugation	NN	B
model	NN	O
for	IN	O
T-DNA	JJ	B
transfer	NN	I
.	.	O
Computer-aided	JJ	O
--
of	IN	O
type	NN	O
II	CD	O
secretion	NN	B
.	.	O
Host	NN	O
--
killing	NN	O
and	CC	O
bacterial	JJ	O
conjugation	NN	B
require	VBP	O
overlapping	VBG	O
sets	NNS	O
--
genome	NN	O
.	.	O
Membrane	NN	B
location	NN	I
of	IN	O
the	DT	O
Ti	NNP	O
--
protein	NN	O
essential	JJ	O
for	IN	O
TDNA	NN	B
transfer	NN	I
from	IN	O
Agrobacterium	NN	O
tumefaciens	NNS	O
--
and	CC	O
similarities	NNS	O
to	TO	O
conjugative	JJ	B
transfer	NN	I
genes	NNS	O
.	.	O
Conjugative	JJ	B
transfer	NN	I
by	IN	O
the	DT	O
virulence	NN	O
--
required	VBN	O
for	IN	O
pertussis	NN	O
toxin	NN	B
secretion	NN	I
.	.	O
Adaptation	NN	O
--
system	NN	O
for	IN	O
the	DT	O
export	NN	B
of	IN	O
pathogenic	JJ	O
macromolecules	NNS	O
--
ATPase	NN	O
of	IN	O
the	DT	O
Subcellular	JJ	B
localization	NN	I
of	IN	O
seven	CD	O
VirB	NN	O
--
the	DT	O
Bordetella	NNP	O
pertussis	NN	O
toxin	NN	B
secretion	NN	I
protein	NN	O
,	,	O
is	VBZ	O
--
cells	NNS	O
.	.	O
Nucleic	JJ	B
acid	NN	I
transport	NN	I
in	IN	O
plant–microbe	NN	O
interactions	NNS	O
--
walls	NNS	O
.	.	O
VirB-D4-dependent	JJ	B
protein	NN	I
translocation	NN	I
from	IN	O
Agrobacterium	NN	O
into	IN	O
