# Supplementary material for: Named Entity Recognition for Bacterial Type IV Secretion Systems
Source: PLoS One. 2011 Mar 29;6(3):e14780. doi: 10.1371/journal.pone.0014780 (PMC3066171; doi:10.1371/journal.pone.0014780)
Supplement: Supporting Information S2 — Source document extracts and scripts. The results described in this paper can be recreated by following the workflow described in the file entitled "Instructions for Executing T4SS Named Entity Recognition Workflow.docx." (4.93 MB ZIP) [file pone.0014780.s002.zip › Revised Instructions and Data/T4SS/data/extracted/biological_process/file_14Extract.txt]

Helicobacter	NN	O
pylori	NN	O
Virulence	NN	B
and	CC	O
Genetic	JJ	O
Geography	NNP	O
--
stimulate	VBP	O
type	NN	O
III	CD	O
secretion	NN	B
?	.	O
How	WRB	O
do	VBP	O
--
REVIEW	NN	O
Helicobacter	NN	O
pylori	NN	O
Virulence	NN	B
and	CC	O
Genetic	JJ	O
Geography	NNP	O
--
major	JJ	O
determinant	NN	O
of	IN	O
virulence	NN	B
.	.	O

In	IN	O
--
.	.	O

Reported	VBN	O
virulence	NN	B
factors	NNS	O
.	.	O

--
Adhesin	NNP	O
for	IN	O
Leb	NNP	O
Virulence	NNP	B
Many	NNP	O
factors	NNS	O
contribute	VBP	O
to	TO	O
the	DT	O
virulence	NN	B
of	IN	O
Hp	NN	O
(	(	O
--
machineries	NNS	O
specialized	VBN	O
in	IN	O
transfer	NN	B
of	IN	O
a	DT	O
variety	NN	O
--
red	JJ	O
arrow	NN	O
indicates	VBZ	O
transfer	NN	B
of	IN	O
a	DT	O
secreted	VBN	O
--
be	VB	O
necessary	JJ	O
for	IN	O
assembly	NN	B
of	IN	O
the	DT	O
minimal	JJ	O
--
necessary	JJ	O
components	NNS	O
to	TO	O
transfer	VB	B
DNA	NN	I
from	IN	O
one	CD	O
bacterium	NN	O
--
the	DT	O
system	NN	O
that	WDT	O
transfers	VBZ	B
the	DT	I
Ti	NNP	I
plasmid	NN	I
DNA	NN	I
from	IN	O
the	DT	O
bacterium	NN	O
--
apparatus	NN	O
that	WDT	O
allows	VBZ	O
secretion	NN	B
of	IN	O
pertussis	NN	O
toxin	NN	O
--
are	VBP	O
believed	VBN	O
to	TO	O
export	VB	B
to	TO	O
the	DT	O
vacuolar	JJ	O
--
function	NN	O
and	CC	O
the	DT	O
localization	NN	B
of	IN	O
some	DT	O
of	IN	O
--
Fig.	NNP	O
1	CD	O
)	)	O
assemble	NN	B
as	IN	O
a	DT	O
complex	JJ	O
--
structure	NN	O
necessary	JJ	O
for	IN	O
type	NN	B
IV	CD	I
transporter	NN	I
biogenesis	NN	I
(	(	O
27	CD	O
)	)	O
--
is	VBZ	O
necessary	JJ	O
when	WRB	O
transfer	NN	B
of	IN	O
nucleoproteins	NNS	O
occurs	VBZ	O
--
systems	NNS	O
suggests	VBZ	O
that	IN	O
conjugative	JJ	B
DNA	NN	I
transfer	NN	I
to	TO	O
mammalian	JJ	O
cells	NNS	O
--
integrated	VBN	O
to	TO	O
increase	VB	O
virulence	NN	B
.	.	O

In	IN	O
--
nucleus	NN	O
4	CD	O
Agrobacterium	NNP	O
Ti	NNP	B
plasmid	NN	I
transfer	NN	I
Rickettsia	NNP	O
and	CC	O
Legionella	NNP	O
--
1	CD	O
B.	NNP	O
pertussis	NN	O
PT	NN	B
secretion	NN	I
E.	NNP	O
coli	NNP	O
Conjugation	NNP	B
Fig.	NNP	O
2	CD	O
.	.	O
--
,	,	O
Escherichia	FW	O
coli	FW	O
conjugative	JJ	B
transfer	NN	I
of	IN	O
DNA.	NN	O
2	CD	O
,	,	O
Export	NN	B
of	IN	O
pertussis	NN	O
toxin	NN	O
