# Supplementary material for: Named Entity Recognition for Bacterial Type IV Secretion Systems
Source: PLoS One. 2011 Mar 29;6(3):e14780. doi: 10.1371/journal.pone.0014780 (PMC3066171; doi:10.1371/journal.pone.0014780)
Supplement: Supporting Information S2 — Source document extracts and scripts. The results described in this paper can be recreated by following the workflow described in the file entitled "Instructions for Executing T4SS Named Entity Recognition Workflow.docx." (4.93 MB ZIP) [file pone.0014780.s002.zip › Revised Instructions and Data/T4SS/data/extracted/biological_process/file_15Extract.txt]

with	IN	O
severely	RB	O
attenuated	VBN	O
virulence	NN	B
.	.	O
The	DT	O
--
products	NNS	O
of	IN	O
the	DT	O
virulence	NN	B
(	(	O
vir	NN	O
)	)	O
--
and	CC	O
the	DT	O
chromosomal	JJ	O
virulence	NN	B
(	(	O
chv	NN	O
)	)	O
--
sometime	RB	O
during	IN	O
the	DT	O
transfer	NN	B
process	NN	I
,	,	O
forming	VBG	B
the	DT	I
T	NN	I
complex	NN	I
,	,	O
although	IN	O
this	DT	O
--
have	VBP	O
been	VBN	O
independently	RB	O
transferred	VBN	B
to	TO	O
the	DT	O
plant	NN	O
--
transfer	NN	O
in	IN	O
bacterial	JJ	O
conjugation	NN	B
.	.	O
Moreover	RB	O
--
proteins	NNS	O
involved	VBN	O
in	IN	O
conjugal	JJ	B
DNA	NN	I
transfer	NN	I
(	(	O
30	CD	O
,	,	O
--
is	VBZ	O
essential	JJ	O
for	IN	O
virulence	NN	B
(	(	O
7	CD	O
,	,	O
--
are	VBP	O
required	VBN	O
for	IN	O
conjugal	JJ	B
transfer	NN	I
of	IN	O
the	DT	O
IncQ	NN	O
--
groups	NNS	O
involved	VBN	O
in	IN	O
conjugal	JJ	B
DNA	NN	I
transfer	NN	I
and	CC	O
in	IN	O
the	DT	O
--
these	DT	O
similarities	NNS	O
between	IN	O
conjugation	NN	B
and	CC	O
T-complex	JJ	B
transfer	NN	I
,	,	O
there	EX	O
are	VBP	O
--
proteins	NNS	O
involved	VBN	O
in	IN	O
protein	NN	B
secretion	NN	I
and	CC	O
in	IN	O
export	NN	B
and	CC	O
import	NN	B
of	IN	O
macromolecules	NNS	O
(	(	O
--
proteins	NNS	O
in	IN	O
the	DT	O
transfer	NN	B
of	IN	O
VirE2	NN	O
into	IN	O
--
apparatus	NN	O
functions	VBZ	O
in	IN	O
protein	NN	B
transport	NN	I
as	RB	O
well	RB	O
as	IN	O
in	IN	O
conjugal	JJ	B
DNA	NN	I
transfer	NN	I
.	.	O
Supporting	VBG	O
--
necessary	JJ	O
for	IN	O
the	DT	O
secretion	NN	B
of	IN	O
pertussis	NN	O
toxin	NN	O
--
and	CC	O
mediates	VBZ	O
the	DT	O
transport	NN	B
of	IN	O
the	DT	O
T	NN	O
--
have	VBP	O
been	VBN	O
analyzed	VBN	O
localize	VBP	B
primarily	RB	O
to	TO	O
the	DT	O
--
secretion	NN	O
apparatus	NN	O
is	VBZ	O
assembled	VBN	B
,	,	O
we	PRP	O
have	VBP	O
--
in	IN	O
severely	RB	O
attenuated	VBN	O
virulence	NN	B
have	VBP	O
been	VBN	O
isolated	VBN	O
--
buffer	NN	O
.	.	O
Virulence	NN	B
analysis	NN	O
.	.	O
--
used	VBN	O
in	IN	O
a	DT	O
virulence	NN	B
assay	NN	O
on	IN	O
Kalanchoe	NNP	O
--
,	,	O
in	IN	O
this	DT	O
virulence	NN	B
assay	NN	O
.	.	O
--
result	VB	O
from	IN	O
the	DT	O
transfer	NN	B
of	IN	I
the	DT	I
pEND4K	NN	I
T-DNA	NN	I
into	IN	O
plant	NN	O
cells	NNS	O
--
days	NNS	O
.	.	O
Conjugation	NN	B
assays	NNS	O
.	.	O
The	DT	O
conjugation	NN	B
assay	NN	O
was	VBD	O
carried	VBN	O
--
were	VBD	O
used	VBN	O
in	IN	O
conjunction	NN	B
with	IN	O
the	DT	O
Applied	NNP	O
--
or	CC	O
perhaps	RB	O
in	IN	O
conjunction	NN	B
with	IN	O
other	JJ	O
virulence	NN	B
or	CC	O
nonvirulence	NN	O
proteins	NNS	O
--
further	RBR	O
examined	VBN	O
in	IN	O
conjunction	NN	B
with	IN	O
pCB48	NN	O
,	,	O
--
the	DT	O
Ti	NNP	O
plasmid	NN	O
virulence	NN	B
genes	NNS	O
,	,	O
and	CC	O
--
when	WRB	O
the	DT	O
other	JJ	O
virulence	NN	B
proteins	NNS	O
were	VBD	O
expressed	VBN	O
--
results	NNS	O
indicated	VBD	O
that	IN	O
virulence	NN	B
proteins	NNS	O
other	JJ	O
than	IN	O
--
that	IN	O
the	DT	O
non-VirB	JJ	O
virulence	NN	B
proteins	NNS	O
and	CC	O
VirB1-3	NN	O
--
expression	NN	O
of	IN	O
the	DT	O
virulence	NN	B
genes	NNS	O
from	IN	O
the	DT	O
--
important	JJ	O
for	IN	O
both	CC	O
virulence	NN	B
and	CC	O
proper	JJ	O
interactions	NNS	O
--
VirB10	NN	O
.	.	O
Virulence	NN	B
assay	NN	O
on	IN	O
N.	NNP	O
--
their	PRP$	O
capacity	NN	O
to	TO	O
transfer	VB	B
their	PRP$	O
own	JJ	O
T-DNA	NN	O
--
shows	VBZ	O
that	IN	O
the	DT	O
conjugation	NN	B
data	NNS	O
correlate	VBP	O
well	RB	O
with	IN	O
the	DT	O
virulence	NN	B
data	NNS	O
(	(	O
Tables	NNS	O
--
RSF1010	NN	O
derivative	NN	O
)	)	O
transfer	NN	B
was	VBD	O
observed	VBN	O
in	IN	O
--
altered	JJ	O
levels	NNS	O
of	IN	O
virulence	NN	B
were	VBD	O
rescreened	VBN	O
by	IN	O
--
the	DT	O
level	NN	O
of	IN	O
virulence	NN	B
.	.	O
These	DT	O
--
had	VBD	O
severely	RB	O
attenuated	VBN	O
virulence	NN	B
in	IN	O
comparison	NN	O
to	TO	O
--
to	TO	O
support	VB	O
naked	JJ	O
T-strand	NN	B
transfer	NN	I
was	VBD	O
tested	VBN	O
by	IN	O
--
point	NN	O
mutations	NNS	O
on	IN	O
conjugation	NN	B
of	IN	O
reporter	NN	O
plasmid	NN	O
--
input	NN	O
in	IN	O
the	DT	O
conjugation	NN	B
mix	NN	O
.	.	O
--
of	IN	O
Ax42/pCB47*	NN	O
exhibited	VBD	O
virulence	NN	B
phenotypes	NNS	O
which	WDT	O
range	VBP	O
--
nature	NN	O
.	.	O
Location	NN	B
and	CC	O
nature	NN	O
of	IN	O
--
that	WDT	O
mediates	VBZ	O
the	DT	O
transport	NN	B
of	IN	I
the	DT	I
T-DNA	NN	I
and	CC	O
its	PRP$	O
associated	VBN	O
--
proteins	NNS	O
have	VBP	O
been	VBN	O
localized	JJ	B
to	TO	O
the	DT	O
bacterial	JJ	O
--
the	DT	O
VirB	NN	O
proteins	NNS	O
assemble	VBP	B
to	TO	O
form	VB	O
a	DT	O
--
also	RB	O
necessary	JJ	O
for	IN	O
virulence	NN	B
.	.	O
In	IN	O
--
absence	NN	O
of	IN	O
other	JJ	O
virulence	NN	B
proteins	NNS	O
.	.	O
--
when	WRB	O
expressed	VBN	O
in	IN	O
conjunction	NN	B
with	IN	O
VirB7	NN	O
and	CC	O
--
present	JJ	O
as	IN	O
the	DT	O
virulence	NN	B
proteins	NNS	O
.	.	O
--
that	IN	O
no	DT	O
other	JJ	O
virulence	NN	B
proteins	NNS	O
are	VBP	O
present	JJ	O
--
involved	VBN	O
in	IN	O
the	DT	O
formation	NN	B
of	IN	O
these	DT	O
cross-linked	JJ	O
--
The	DT	O
lack	NN	O
of	IN	O
virulence	NN	B
proteins	NNS	O
does	VBZ	O
not	RB	O
--
the	DT	O
activity	NN	O
of	IN	O
virulence	NN	B
or	CC	O
other	JJ	O
proteins	NNS	O
--
VirB9	NN	O
necessary	JJ	O
for	IN	O
virulence	NN	B
and	CC	O
necessary	JJ	O
for	IN	O
--
which	WDT	O
severely	RB	O
affected	VBD	O
virulence	NN	B
,	,	O
indicating	VBG	O
that	IN	O
--
assays	NNS	O
that	WDT	O
examine	VBP	O
macromolecular	JJ	B
transport	NN	I
from	IN	O
Agrobacterium	NN	O
.	.	O
--
plasmid	NN	O
RSF1010	NN	O
and	CC	O
virulence	NN	B
in	IN	O
the	DT	O
plant	NN	O
--
the	DT	O
E.	FW	O
coli	FW	O
protein	NN	B
translocation	NN	I
pathway	NN	I
,	,	O
SecF	NN	O
stabilizes	VBZ	O
--
organization	NN	O
of	IN	O
the	DT	O
conjugal	JJ	B
transfer	NN	I
genes	NNS	O
of	IN	O
the	DT	O
--
gene	NN	O
required	VBN	O
for	IN	O
transfer	NN	B
of	IN	I
T-DNA	NN	I
to	TO	O
plants	NNS	O
encodes	VBZ	O
--
.	.	O
Pertussis	NN	O
toxin	NN	B
export	NN	I
requires	VBZ	O
accessory	JJ	O
genes	NNS	O
--
as	IN	O
an	DT	O
essential	JJ	O
virulence	NN	B
gene	NN	O
in	IN	O
Agrobacterium	NN	O
--
Structural	JJ	O
characterization	NN	O
of	IN	O
protein	NN	B
secretion	NN	I
genes	NNS	O
of	IN	O
the	DT	O
--
of	IN	O
Agrobacterium	NN	O
tumefaciens	VBZ	O
virulence	NN	B
proteins	NNS	O
induced	VBN	O
by	IN	O
--
VirB	NN	O
proteins	NNS	O
during	IN	O
assembly	NN	B
of	IN	O
the	DT	O
T-complex	JJ	O
--
apparatus	NN	O
.	.	O
Pilus	NN	B
assembly	NN	I
by	IN	O
Agrobacterium	NN	O
T-DNA	NN	B
transfer	NN	I
genes	NNS	O
.	.	O
An	DT	O
essential	JJ	O
virulence	NN	B
protein	NN	O
of	IN	O
Agrobacterium	NN	O
--
to	TO	O
function	VB	O
in	IN	O
transfer	NN	B
of	IN	I
T-DNA	NN	I
.	.	O
Agrobacterium-mediated	JJ	O
transfer	NN	B
and	CC	O
stable	JJ	O
incorporation	NN	O
--
)	)	O
,	,	O
Bacterial	JJ	O
conjugation	NN	B
.	.	O
Promiscuous	JJ	O
--
operon	NN	O
in	IN	O
sex	NN	O
pilus	NN	B
assembly	NN	I
and	CC	I
synthesis	NN	I
.	.	O
Further	JJR	O
--
be	VB	O
used	VBN	O
in	IN	O
conjunction	NN	B
with	IN	O
suppressor	NN	O
mutation	NN	O
--
T-DNA	NN	O
.	.	O
Conjugative	JJ	B
transfer	NN	I
by	IN	O
the	DT	O
virulence	NN	O
--
tumefaciens	NNS	O
.	.	O
Localization	NN	B
and	CC	O
topology	NN	O
of	IN	O
--
is	VBZ	O
an	DT	O
essential	JJ	O
virulence	NN	B
protein	NN	O
requiring	VBG	O
an	DT	O
--
virB11	NN	O
are	VBP	O
essential	JJ	O
virulence	NN	B
genes	NNS	O
.	.	O
--
of	IN	O
VirB´	NNP	O
mediated	VBN	O
transfer	NN	B
of	IN	O
diverse	JJ	O
substrates	NNS	O
--
strongly	RB	O
support	VBP	O
the	DT	O
conjugation	NN	B
model	NN	O
for	IN	O
T-DNA	JJ	B
transfer	NN	I
.	.	O
Common	JJ	O
mechanisms	NNS	O
in	IN	O
bacterial	JJ	O
conjugation	NN	B
and	CC	O
Ti	NNP	O
mediated	VBD	O
T-DNA	JJ	B
transfer	NN	I
to	TO	O
plant	NN	O
cells	NNS	O
--
Restoration	NN	O
of	IN	O
virulence	NN	B
of	IN	O
vir	NN	O
region	NN	O
--
between	IN	O
the	DT	O
IncN	NN	O
conjugal	JJ	B
transfer	NN	I
genes	NNS	O
and	CC	O
macromolecular	JJ	O
--
pathogens	NNS	O
.	.	O
Pullulanase	NN	B
secretion	NN	I
in	IN	O
Escherichia	FW	O
coli	FW	O
--
protein	NN	O
.	.	O
Membrane	NN	B
location	NN	I
of	IN	O
the	DT	O
Ti	NNP	O
--
the	DT	O
Agrobacterium	NN	O
tumefaciens	VBZ	O
virulence	NN	B
regulon	NN	O
has	VBZ	O
sequence	NN	O
--
protein	NN	O
essential	JJ	O
for	IN	O
T-DNA	JJ	B
transfer	NN	I
from	IN	O
Agrobacterium	NN	O
tumefaciens	NNS	O
--
and	CC	O
similarities	NNS	O
to	TO	O
conjugative	JJ	B
transfer	NN	I
genes	NNS	O
.	.	O
--
recognition	NN	O
and	CC	O
DNA	NN	O
conjugation	NN	B
.	.	O
Agrobacterium	NN	O
--
for	IN	O
function	NN	O
in	IN	O
virulence	NN	B
.	.	O
VirE1	NN	O
protein	NN	O
mediates	VBZ	O
export	NN	B
of	IN	O
the	DT	O
single-stranded	JJ	O
--
cells	NNS	O
.	.	O
Subcellular	JJ	B
localization	NN	I
of	IN	O
seven	CD	O
VirB	NN	O
--
The	DT	O
essential	JJ	O
virulence	NN	B
protein	NN	O
VirB8	NN	O
localizes	VBZ	B
to	TO	O
the	DT	O
inner	JJ	O
--
virB11	NN	O
are	VBP	O
essential	JJ	O
virulence	NN	B
genes	NNS	O
.	.	O
Plasmid	NN	O
required	VBN	O
for	IN	O
virulence	NN	B
of	IN	O
Agrobacterium	NN	O
tumefaciens	NNS	O
--
required	VBN	O
for	IN	O
pertussis	NN	O
toxin	NN	B
secretion	NN	I
.	.	O
Conjugal	JJ	O
--
the	DT	O
Agrobacterium-plant	NN	O
cell	NN	O
DNA	NN	B
transfer	NN	I
story	NN	O
.	.	O
Transfer	NN	B
of	IN	I
T-DNA	NN	I
from	IN	O
Agrobacterium	NN	O
to	TO	O
