# Supplementary material for: Named Entity Recognition for Bacterial Type IV Secretion Systems
Source: PLoS One. 2011 Mar 29;6(3):e14780. doi: 10.1371/journal.pone.0014780 (PMC3066171; doi:10.1371/journal.pone.0014780)
Supplement: Supporting Information S2 — Source document extracts and scripts. The results described in this paper can be recreated by following the workflow described in the file entitled "Instructions for Executing T4SS Named Entity Recognition Workflow.docx." (4.93 MB ZIP) [file pone.0014780.s002.zip › Revised Instructions and Data/T4SS/data/extracted/biological_process/file_16Extract.txt]

complex	NN	O
through	IN	O
which	WDT	O
T-DNA	JJ	B
export	NN	I
occurs	VBZ	O
.	.	O
--
is	VBZ	O
required	VBN	O
for	IN	O
virulence	NN	B
and	CC	O
is	VBZ	O
a	DT	O
--
crucial	JJ	O
role	NN	O
in	IN	O
T-DNA	JJ	B
transfer	NN	I
to	TO	O
the	DT	O
plant	NN	O
--
observed	VBN	O
loss	NN	O
of	IN	O
virulence	NN	B
could	MD	O
not	RB	O
be	VB	O
--
expected	VBN	O
to	TO	O
perturb	VB	O
membrane	NN	B
association	NN	I
,	,	O
VirB10	NN	O
22-55	CD	O
--
suggested	VBD	O
that	IN	O
this	DT	O
membrane	NN	B
localization	NN	I
might	MD	O
be	VB	O
the	DT	O
--
mechanism	NN	O
involves	VBZ	O
the	DT	O
transfer	NN	B
and	CC	O
integration	NN	O
into	IN	O
--
T-DNA	NN	O
processing	NN	O
and	CC	O
transfer	NN	B
are	VBP	O
mediated	VBN	O
by	IN	O
--
of	IN	O
Ti	NNP	O
plasmid-encoded	JJ	O
virulence	NN	B
(	(	O
Vir	NN	O
)	)	O
--
proteins	NNS	O
have	VBP	O
been	VBN	O
localized	JJ	B
to	TO	O
the	DT	O
bacterial	JJ	O
--
the	DT	O
T-DNA	NN	O
is	VBZ	O
transferred	VBN	B
to	TO	O
the	DT	O
plant	NN	O
--
are	VBP	O
required	VBN	O
for	IN	O
virulence	NN	B
(	(	O
5	CD	O
,	,	O
--
functions	NNS	O
required	VBN	O
for	IN	O
conjugative	JJ	B
transfer	NN	I
between	IN	O
bacteria	NNS	O
(	(	O
--
Another	DT	O
membrane-associated	JJ	O
virulence	NN	B
protein	NN	O
,	,	O
VirD4	NN	O
--
involved	VBN	O
in	IN	O
the	DT	O
transfer	NN	B
of	IN	O
both	DT	O
families	NNS	O
--
required	VBN	O
for	IN	O
the	DT	O
export	NN	B
of	IN	O
pertussis	NN	O
toxin	NN	O
--
case	NN	O
for	IN	O
both	CC	O
conjugative	JJ	B
DNA	NN	I
transfer	NN	I
(	(	O
46	CD	O
)	)	O
and	CC	O
transport	NN	B
of	IN	I
DNA	NN	I
into	IN	O
B.	NNP	O
subtilis	NN	O
--
analogy	NN	O
with	IN	O
mitochondrial	JJ	O
protein	NN	B
import	NN	I
(	(	O
38	CD	O
)	)	O
--
provide	VB	O
energy	NN	O
for	IN	O
T-DNA	JJ	B
transport	NN	I
by	IN	O
hydrolysis	NN	O
of	IN	O
--
sequence	NN	O
did	VBD	O
abolish	JJ	O
virulence	NN	B
(	(	O
51	CD	O
)	)	O
--
,	,	O
the	DT	O
observed	VBN	O
membrane	NN	B
association	NN	I
is	VBZ	O
most	RBS	O
likely	RB	O
--
of	IN	O
a	DT	O
putative	JJ	O
T-DNA	NN	B
transport	NN	I
complex	NN	I
.	.	O
Fractionation	NN	O
--
consistent	JJ	O
with	IN	O
a	DT	O
membrane	NN	B
localization	NN	I
for	IN	O
VirB10	NN	O
.	.	O
--
active	JJ	O
only	RB	O
when	WRB	O
exported	VBN	B
to	TO	O
the	DT	O
periplasm	NN	O
--
not	RB	O
known	VBN	O
,	,	O
T-DNA	NN	B
transfer	NN	I
is	VBZ	O
believed	VBN	O
to	TO	O
--
aspects	NNS	O
to	TO	O
bacterial	JJ	O
plasmid	NN	B
conjugation	NN	I
(	(	O
26	CD	O
,	,	O
--
can	MD	O
direct	VB	O
the	DT	O
conjugal	JJ	B
transfer	NN	I
of	IN	O
an	DT	O
IncQ	NN	O
--
operon	NN	O
abolish	VBP	O
this	DT	O
transfer	NN	B
(	(	O
3	CD	O
)	)	O
--
the	DT	O
efﬁciency	NN	O
of	IN	O
conjugal	JJ	B
transfer	NN	I
between	IN	O
Agrobacterium	NN	O
strains	NNS	O
--
be	VB	O
required	VBN	O
for	IN	O
transfer	NN	B
of	IN	O
an	DT	O
RSF1010derived	VBN	O
--
to	TO	O
bring	VB	O
about	RP	O
TDNA	NN	B
transport	NN	I
to	TO	O
the	DT	O
plant	NN	O
--
unable	JJ	O
to	TO	O
promote	VB	O
virulence	NN	B
but	CC	O
is	VBZ	O
nonetheless	RB	O
--
fraction	NN	O
.	.	O
Virulence	NN	B
assays	NNS	O
.	.	O
--
,	,	O
AND	CC	O
-11	CD	O
MEMBRANE	NN	B
ASSOCIATION	NN	I
TABLE	NN	O
1	CD	O
.	.	O
--
are	VBP	O
required	VBN	O
for	IN	O
virulence	NN	B
.	.	O
We	PRP	O
--
unable	JJ	O
to	TO	O
restore	VB	O
virulence	NN	B
to	TO	O
this	DT	O
strain	NN	O
--
were	VBD	O
tested	VBN	O
for	IN	O
virulence	NN	B
on	IN	O
K.	NNP	O
diagremontiana	NN	O
--
are	VBP	O
essential	JJ	O
for	IN	O
virulence	NN	B
.	.	O
Ward	NNP	O
--
could	MD	O
suppress	VB	O
the	DT	O
T-DNA	JJ	B
transfer	NN	I
process	NN	I
and	CC	O
that	IN	O
overexpression	NN	O
--
unable	JJ	O
to	TO	O
restore	VB	O
virulence	NN	B
to	TO	O
strain	NN	O
A348	NN	O
--
22-55	CD	O
does	VBZ	O
not	RB	O
assemble	VB	B
into	IN	O
high-molecularweight	JJ	O
aggregates	NNS	O
--
22-55	CD	O
protein	NN	O
could	MD	O
assemble	VB	B
into	IN	O
similar	JJ	O
aggregates	NNS	O
--
analysis	NN	O
.	.	O
Membrane	NN	B
association	NN	I
characteristics	NNS	O
of	IN	O
VirB10	NN	O
--
to	TO	O
determine	VB	O
the	DT	O
cellular	JJ	B
localization	NN	I
of	IN	O
the	DT	O
mutant	JJ	O
--
,	,	O
AND	CC	O
-11	CD	O
MEMBRANE	NN	B
ASSOCIATION	NN	I
4885	CD	O
FIG.	NNP	O
5	CD	O
.	.	O
Membrane	NN	B
association	NN	I
of	IN	O
VirB10	NN	O
and	CC	O
--
that	IN	O
the	DT	O
observed	VBN	O
localization	NN	B
was	VBD	O
the	DT	O
result	NN	O
--
an	DT	O
unusually	RB	O
tight	JJ	O
membrane	NN	B
association	NN	I
,	,	O
perhaps	RB	O
as	IN	O
--
VirB10	NN	O
might	MD	O
be	VB	O
localized	VBN	B
in	IN	O
aggregates	NNS	O
and	CC	O
--
centrifugation	NN	O
.	.	O
Membrane	NN	B
association	NN	I
of	IN	O
VirB5	NN	O
,	,	O
--
both	DT	O
were	VBD	O
previously	RB	O
localized	JJ	B
to	TO	O
the	DT	O
Agrobacterium	NN	O
--
the	DT	O
observed	VBN	O
tight	JJ	O
membrane	NN	B
association	NN	I
of	IN	I
VirB9	NN	I
,	,	O
-10	CD	O
,	,	O
--
species	NNS	O
.	.	O
Localization	NN	B
of	IN	O
VirB10	NN	O
and	CC	O
--
reported	VBD	O
that	IN	O
in	IN	O
subcellular	JJ	B
localization	NN	I
experiments	NNS	O
,	,	O
VirB10	NN	O
--
studies	NNS	O
on	IN	O
the	DT	O
membrane	NN	B
association	NN	I
of	IN	O
VirB10	NN	O
.	.	O
--
unable	JJ	O
to	TO	O
promote	VB	O
virulence	NN	B
and	CC	O
does	VBZ	O
not	RB	O
assemble	VB	B
into	IN	O
cross-linkable	JJ	O
highmolecular-weight	JJ	O
--
for	IN	O
the	DT	O
observed	VBN	O
membrane	NN	B
localization	NN	I
.	.	O
Membrane	NN	B
association	NN	I
of	IN	O
VirB5	NN	O
,	,	O
--
,	,	O
AND	CC	O
-11	CD	O
MEMBRANE	NN	B
ASSOCIATION	NN	I
4887	CD	O
observation	NN	O
that	IN	O
--
artifact	NN	O
resulting	VBG	O
from	IN	O
localization	NN	B
into	IN	O
aggregates	NNS	O
that	WDT	O
--
unable	JJ	O
to	TO	O
mediate	VB	O
translocation	NN	B
of	IN	O
the	DT	O
alkaline	NN	O
--
a	DT	O
true	JJ	O
physiological	JJ	O
localization	NN	B
.	.	O
Chemical	JJ	O
--
VirB10	NN	O
,	,	O
VirB9	NN	O
assembles	VBZ	B
into	IN	O
high	JJ	O
molecular-weight-aggregates	NNS	O
--
component	NN	O
of	IN	O
the	DT	O
secretory	JJ	B
pathway	NN	I
in	IN	O
E.	FW	O
coli	FW	O
--
protein	NN	O
to	TO	O
be	VB	O
exported	VBN	B
through	IN	O
the	DT	O
membrane-bound	JJ	O
--
work	NN	O
and	CC	O
from	IN	O
localization	NN	B
studies	NNS	O
in	IN	O
other	JJ	O
--
the	DT	O
VirB	NN	O
proteins	NNS	O
assemble	VBP	B
into	IN	O
complexes	NNS	O
that	WDT	O
--
reported	VBN	O
that	IN	O
proper	JJ	O
localization	NN	B
of	IN	O
VirB3	NN	O
to	TO	O
--
not	RB	O
only	RB	O
the	DT	O
membrane	NN	B
association	NN	I
but	CC	O
also	RB	O
the	DT	O
--
VirB10	NN	O
does	VBZ	O
not	RB	O
assemble	VB	B
into	IN	O
high-molecular-weight	JJ	O
aggregates	NNS	O
--
interactions	NNS	O
mediating	VBG	O
tight	JJ	O
membrane	NN	B
association	NN	I
are	VBP	O
not	RB	O
restricted	JJ	O
--
ity	NN	O
that	IN	O
the	DT	O
assembly	NN	B
of	IN	O
a	DT	O
putative	JJ	O
--
constituents	NNS	O
.	.	O
Conjugative	JJ	B
transfer	NN	I
by	IN	O
the	DT	O
virulence	NN	O
--
is	VBZ	O
an	DT	O
essential	JJ	O
virulence	NN	B
protein	NN	O
requiring	VBG	O
an	DT	O
--
virB11	NN	O
are	VBP	O
essential	JJ	O
virulence	NN	B
genes	NNS	O
.	.	O
--
organization	NN	O
of	IN	O
the	DT	O
conjugal	JJ	B
transfer	NN	I
genes	NNS	O
of	IN	O
the	DT	O
--
plasmid	NN	O
promote	VB	O
its	PRP$	O
transfer	NN	B
to	TO	O
plants	NNS	O
.	.	O
--
gene	NN	O
required	VBN	O
for	IN	O
transfer	NN	B
of	IN	I
T-DNA	NN	I
to	TO	O
plants	NNS	O
encodes	VBZ	O
--
.	.	O
Pertussis	NN	O
toxin	NN	B
export	NN	I
requires	VBZ	O
accessory	JJ	O
genes	NNS	O
--
functional	JJ	O
binding	NN	O
and	CC	O
translocation	NN	B
of	IN	O
proOmpA	NN	O
.	.	O
--
as	IN	O
an	DT	O
essential	JJ	O
virulence	NN	B
gene	NN	O
in	IN	O
Agrobacterium	NN	O
--
SecA	NN	O
promotes	VBZ	O
preprotein	NN	O
translocation	NN	B
by	IN	O
undergoing	VBG	O
ATP-driven	JJ	O
--
the	DT	O
Agrobacterium	NN	O
tumefaciens	VBZ	O
virulence	NN	B
proteins	NNS	O
induced	VBN	O
by	IN	O
--
vir	NN	O
genes	NNS	O
inﬂuence	VBP	O
conjugal	JJ	B
transfer	NN	I
of	IN	O
the	DT	O
Ti	NNP	O
--
.	.	O
Agrobacterium-mediated	JJ	O
transfer	NN	B
and	CC	O
stable	JJ	O
incorporation	NN	O
--
)	)	O
,	,	O
Bacterial	JJ	O
conjugation	NN	B
.	.	O
Genetic	JJ	O
--
functions	NNS	O
involved	VBN	O
in	IN	O
transport	NN	B
of	IN	I
T-DNA	NN	I
into	IN	O
the	DT	O
plant	NN	O
--
nucleus	NN	O
and	CC	O
in	IN	O
T-DNA	JJ	B
integration	NN	I
.	.	O
Cleavage	NN	O
--
proteins	NNS	O
during	IN	O
the	DT	O
assembly	NN	B
of	IN	O
the	DT	O
head	NN	O
--
strongly	RB	O
support	VBP	O
the	DT	O
conjugation	NN	B
model	NN	O
for	IN	O
T-DNA	JJ	B
transfer	NN	I
.	.	O
Common	JJ	O
mechanisms	NNS	O
in	IN	O
bacterial	JJ	O
conjugation	NN	B
and	CC	O
T-mediated	JJ	O
T-DNA	JJ	B
transfer	NN	I
to	TO	O
plant	NN	O
cells	NNS	O
.	.	O
Conjugative	JJ	B
transfer	NN	I
functions	NNS	O
of	IN	O
broad-host-range	JJ	O
--
replication	NN	O
.	.	O
Localization	NN	B
and	CC	O
orientation	NN	O
of	IN	O
--
Mechanism	NN	O
of	IN	O
assembly	NN	B
of	IN	O
the	DT	O
outer	JJ	O
--
typhimurium	NNP	O
.	.	O
Protein	NN	B
import	NN	I
into	IN	O
mitochondria	NNS	O
:	:	O
--
proteins	NNS	O
.	.	O
Translocation	NN	B
gets	VBZ	O
a	DT	O
push	NN	O
.	.	O
Membrane	NN	B
location	NN	I
of	IN	O
the	DT	O
Ti	NNP	O
--
and	CC	O
to	TO	O
the	DT	O
DNA	NN	B
transfer-	NN	I
VirB9	NN	O
,	,	O
-10	CD	O
,	,	O
AND	CC	O
-11	CD	O
MEMBRANE	NN	B
ASSOCIATION	NN	I
4889	CD	O
operons	NNS	O
of	IN	O
--
protein	NN	O
essential	JJ	O
for	IN	O
T-DNA	JJ	B
transfer	NN	I
from	IN	O
Agrobacterium	NN	O
tumefaciens	NNS	O
--
and	CC	O
similarities	NNS	O
to	TO	O
conjugative	JJ	B
transfer	NN	I
genes	NNS	O
.	.	O
--
basis	NN	O
of	IN	O
prokaryotic	JJ	O
DNA	NN	B
transfer	NN	I
,	,	O
p.	NN	O
277–309	CD	O
--
activation	NN	O
of	IN	O
the	DT	O
T-DNA	JJ	B
transfer	NN	I
process	NN	I
of	IN	O
A.	NN	O
tumefaciens	NNS	O
.	.	O
Virulence	NN	B
genes	NNS	O
promote	VBP	O
conjugative	JJ	B
transfer	NN	I
of	IN	O
the	DT	O
Ti	NNP	O
--
for	IN	O
function	NN	O
in	IN	O
virulence	NN	B
.	.	O
Subcellular	JJ	B
localization	NN	I
of	IN	O
seven	CD	O
VirB	NN	O
--
The	DT	O
essential	JJ	O
virulence	NN	B
protein	NN	O
VirB8	NN	O
localizes	VBZ	B
to	TO	O
the	DT	O
inner	JJ	O
--
virB11	NN	O
are	VBP	O
essential	JJ	O
virulence	NN	B
genes	NNS	O
.	.	O
Plasmid	NN	O
required	VBN	O
for	IN	O
virulence	NN	B
of	IN	O
Agrobacterium	NN	O
tumefaciens	NNS	O
--
required	VBN	O
for	IN	O
pertussis	NN	O
toxin	NN	B
secretion	NN	I
.	.	O
Chronicles	NNS	O
--
the	DT	O
Agrobacterium-plant	NN	O
cell	NN	O
DNA	NN	B
transfer	NN	I
story	NN	O
.	.	O
