# Supplementary material for: Named Entity Recognition for Bacterial Type IV Secretion Systems
Source: PLoS One. 2011 Mar 29;6(3):e14780. doi: 10.1371/journal.pone.0014780 (PMC3066171; doi:10.1371/journal.pone.0014780)
Supplement: Supporting Information S2 — Source document extracts and scripts. The results described in this paper can be recreated by following the workflow described in the file entitled "Instructions for Executing T4SS Named Entity Recognition Workflow.docx." (4.93 MB ZIP) [file pone.0014780.s002.zip › Revised Instructions and Data/T4SS/data/extracted/biological_process/file_17Extract.txt]

indicator	NN	O
of	IN	O
mycobacterial	JJ	O
virulence	NN	B
.	.	O
Virulence	NN	B
of	IN	O
a	DT	O
Mycobacterium	NN	O
--
case	NN	O
of	IN	O
trans-kingdom	JJ	O
DNA	NN	B
transfer1	NN	I
.	.	O
During	IN	O
--
DNA	NN	O
and	CC	O
several	JJ	O
virulence	NN	B
(	(	O
Vir	NN	O
)	)	O
--
,	,	O
within	IN	O
which	WDT	O
T-DNA	JJ	B
nuclear	JJ	I
import	NN	I
is	VBZ	O
mediated	VBN	O
by	IN	O
--
the	DT	O
few	JJ	O
known	VBN	O
exported	VBN	B
Vir	NNP	O
proteins	NNS	O
whose	WP$	O
--
show	VBP	O
that	IN	O
VirF	NN	O
localizes	VBZ	B
to	TO	O
the	DT	O
plant	NN	O
--
thought	VBN	O
to	TO	O
be	VB	O
imported	VBN	B
into	IN	O
the	DT	O
host	NN	O
--
by	IN	O
the	DT	O
bacterial	JJ	O
virulence	NN	B
protein	NN	O
VirF	NN	O
,	,	O
--
.	.	O
d	NN	O
,	,	O
Nuclear	JJ	B
localization	NN	I
of	IN	O
the	DT	O
interacting	VBG	O
--
tobacco	NN	O
cells	NNS	O
by	IN	O
co-localization	NN	B
(	(	O
yellow	JJ	O
colour	NN	O
--
to	TO	O
nature	NN	O
is	VBZ	O
exported	VBN	B
into	IN	O
plant	NN	O
cells2	NN	O
--
,	,	O
assist	VB	O
its	PRP$	O
nuclear	JJ	B
import	NN	I
(	(	O
reviewed	VBN	O
in	IN	O
--
inoculation	NN	O
.	.	O
VirB/D4-dependent	JJ	B
protein	NN	I
translocation	NN	I
from	IN	O
Agrobacterium	NN	O
into	IN	O
--
a	DT	O
C-terminal	JJ	O
bipartite	JJ	O
nuclear	JJ	B
localization	NN	I
signal	NN	O
:	:	O
implications	NNS	O
--
cells	NNS	O
.	.	O
Nuclear	JJ	B
localization	NN	I
of	IN	O
Agrobacterium	NN	O
VirE2	NN	O
--
from	IN	O
Arabidopsis	NN	O
mediates	VBZ	O
nuclear	JJ	B
import	NN	I
of	IN	O
Agrobacterium	NN	O
VirD2	NN	O
--
involved	VBN	O
in	IN	O
VirE2	NN	O
nuclear	JJ	B
import	NN	I
and	CC	O
Agrobacterium	NN	O
infectivity	NN	O
--
genes	NNS	O
involved	VBN	O
in	IN	O
T-DNA	NN	B
transfer	NN	I
and	CC	O
integration	NN	O
.	.	O
--
Interaction	NN	O
of	IN	O
the	DT	O
virulence	NN	B
protein	NN	O
VirF	NN	O
of	IN	O
--
.	.	O
Trans-kingdom	JJ	O
T-DNA	NN	B
transfer	NN	I
from	IN	O
Agrobacterium	NN	O
tumefaciens	NNS	O
--
.	.	O
The	DT	O
transfer	NN	B
of	IN	I
DNA	NN	I
from	IN	O
Agrobacterium	NN	O
tumefaciens	NNS	O
--
tumefaciens	NNS	O
differ	VBP	O
in	IN	O
virulence	NN	B
;	:	O
molecular	JJ	O
characterization	NN	O
--
the	DT	O
host	NN	O
range-determining	JJ	O
virulence	NN	B
gene	NN	O
of	IN	O
Agrobacterium	NN	O
tumefaciens	NNS	O
,	,	O
affects	VBZ	O
T-DNA	NN	B
transfer	NN	I
to	TO	O
Zea	NNP	O
mays	NNS	O
--
plants	NNS	O
expressing	VBG	O
bacterial	JJ	O
virulence	NN	B
gene	NN	O
virF	NN	O
are	VBP	O
--
other	JJ	O
pathogenic	JJ	O
bacteria	NNS	O
export	VBP	B
to	TO	O
their	PRP$	O
eukaryotic	JJ	O
--
.	.	O
For	IN	O
subcellular	JJ	B
localization	NN	I
of	IN	O
the	DT	O
VirF–VIP1	NN	O
--
Restoration	NN	O
of	IN	O
virulence	NN	B
of	IN	O
vir	NN	O
region	NN	O
--
no	DT	O
asymmetric	JJ	O
PAR-2	NN	O
localization	NN	B
was	VBD	O
observed	VBN	O
(	(	O
--
cortex	NN	O
and	CC	O
the	DT	O
assembly	NN	B
of	IN	O
pericentriolar	JJ	O
material	NN	O
