# Supplementary material for: Named Entity Recognition for Bacterial Type IV Secretion Systems
Source: PLoS One. 2011 Mar 29;6(3):e14780. doi: 10.1371/journal.pone.0014780 (PMC3066171; doi:10.1371/journal.pone.0014780)
Supplement: Supporting Information S2 — Source document extracts and scripts. The results described in this paper can be recreated by following the workflow described in the file entitled "Instructions for Executing T4SS Named Entity Recognition Workflow.docx." (4.93 MB ZIP) [file pone.0014780.s002.zip › Revised Instructions and Data/T4SS/data/extracted/biological_process/file_18Extract.txt]

presumably	RB	O
involved	VBN	O
in	IN	O
pilus	NN	B
formation	NN	I
and	CC	O
conjugal	JJ	B
DNA	NN	I
transfer	NN	I
.	.	O
This	DT	O
--
T4SS	NN	O
)	)	O
for	IN	O
conjugal	JJ	B
DNA	NN	I
transfer	NN	I
The	DT	O
R.	NNP	O
massiliae	FW	O
--
The	DT	O
tra	NN	O
genes	NNS	O
conjugation	NN	B
enabling	VBG	O
the	DT	O
acquisition	NN	O
--
repeat	NN	O
protein	NN	O
Unknown	IN	O
Conjugal	JJ	B
transfer	NN	I
protein	NN	O
TraEF	NNP	O
Unknown	NNP	O
Unknown	NNP	O
F	NNP	O
pilus	NN	B
assembly	NN	I
protein	NN	O
TraBF	NN	O
Conjugal	JJ	B
transfer	NN	I
protein	NN	O
TraVF	NN	O
Conjugal	JJ	B
transfer	NN	I
protein	NN	O
TraCF	NN	O
Archaeal	NN	O
--
family	NN	O
protein	NN	O
Unknown	IN	O
Conjugal	JJ	B
transfer	NN	I
protein	NN	O
TraWF	NN	O
Conjugal	JJ	B
transfer	NN	I
protein	NN	O
TraUF	NN	O
Conjugal	JJ	B
transfer	NN	I
protein	NN	O
TrbCF	NN	O
Conjugal	JJ	B
transfer	NN	I
protein	NN	O
TraNF	NN	O
F	NN	O
--
assembly	NN	O
protein	NN	O
TraHF	NN	O
Conjugal	JJ	B
transfer	NN	I
protein	NN	O
TraGF	NN	O
Tetratricopeptide	NN	O
repeat-containing	JJ	O
protein	NN	O
Conjugal	JJ	B
transfer	NN	I
protein	NN	O
TraDF	NN	O
Transposase	NN	O
Conjugal	JJ	B
transfer	NN	I
protein	NN	O
TraATi	NN	O
RcanM_01000520	NN	O
--
III	CD	O
alpha	NN	O
chain	NN	O
Conjugal	JJ	B
transfer	NN	I
protein	NN	O
TraDTi	NN	O
Proline/betaine	NN	O
--
lie	VBP	O
at	IN	O
a	DT	O
location	NN	B
remote	VB	O
from	IN	O
the	DT	O
--
result	VBP	O
from	IN	O
the	DT	O
assembly	NN	B
of	IN	O
gene	NN	O
modules	NNS	O
