# Supplementary material for: Named Entity Recognition for Bacterial Type IV Secretion Systems
Source: PLoS One. 2011 Mar 29;6(3):e14780. doi: 10.1371/journal.pone.0014780 (PMC3066171; doi:10.1371/journal.pone.0014780)
Supplement: Supporting Information S2 — Source document extracts and scripts. The results described in this paper can be recreated by following the workflow described in the file entitled "Instructions for Executing T4SS Named Entity Recognition Workflow.docx." (4.93 MB ZIP) [file pone.0014780.s002.zip › Revised Instructions and Data/T4SS/data/extracted/biological_process/file_19Extract.txt]

natural	JJ	O
example	NN	O
of	IN	O
DNA	NN	B
transport	NN	I
between	IN	O
kingdoms	NNS	O
.	.	O
--
cell	NN	O
communication	NN	O
,	,	O
intracellular	JJ	B
transport	NN	I
and	CC	O
DNA	NN	O
repair	NN	O
--
capable	JJ	O
of	IN	O
trans-kingdom	JJ	O
DNA	NN	B
transfer	NN	I
,	,	O
transforming	VBG	O
mainly	RB	O
--
results	VBZ	O
from	IN	O
the	DT	O
transfer	NN	B
of	IN	O
a	DT	O
specific	JJ	O
--
,	,	O
followed	VBN	O
by	IN	O
T-DNA	NN	B
integration	NN	I
into	IN	O
the	DT	O
host	NN	O
--
Several	JJ	O
Agrobacterium	NN	O
chromosomal	JJ	O
virulence	NN	B
(	(	O
chv	NN	O
)	)	O
--
of	IN	O
Ti	NNP	O
plasmid-encoded	JJ	O
virulence	NN	B
(	(	O
vir	NN	O
)	)	O
--
of	IN	O
these	DT	O
bacterial	JJ	O
virulence	NN	B
proteins	NNS	O
have	VBP	O
been	VBN	O
--
processes	NNS	O
[	(	O
e.g.	FW	O
nuclear	JJ	B
import	NN	I
and	CC	O
DNA	NN	O
repair	NN	O
--
proteins	NNS	O
,	,	O
is	VBZ	O
exported	VBN	B
into	IN	O
the	DT	O
host	NN	O
--
complex	NN	O
is	VBZ	O
then	RB	O
imported	VBN	B
into	IN	O
the	DT	O
host	NN	O
--
(	(	O
d	LS	O
)	)	O
intercellular	JJ	B
transport	NN	I
–	NN	O
Agrobacterium	NN	O
cell	NN	O
--
(	(	O
e	LS	O
)	)	O
nuclear	JJ	B
import	NN	I
–	NN	O
accumulation	NN	O
of	IN	O
--
Agrobacterium	NN	O
pilus	NN	O
for	IN	O
transport	NN	B
of	IN	I
T-complexes	NNS	I
into	IN	O
the	DT	O
host	NN	O
--
(	(	O
d	NN	O
)	)	O
Intercellular	JJ	B
transport	NN	I
(	(	O
e	NN	O
)	)	O
I	PRP	O
Nuclear	VBP	B
import	NN	I
Nuclear	JJ	B
import	NN	I
of	IN	O
the	DT	O
T-strand	NN	O
--
complex	NN	O
,	,	O
and	CC	O
transport	NN	B
of	IN	O
T-strands	NNS	O
and	CC	O
--
(	(	O
7	LS	O
)	)	O
T-complex	JJ	B
nuclear	JJ	I
import	NN	I
facilitated	VBN	O
by	IN	O
the	DT	O
--
(	(	O
8	CD	O
)	)	O
intranuclear	JJ	B
transport	NN	I
of	IN	O
the	DT	O
T-complex	NN	O
--
chromosome	NN	O
,	,	O
and	CC	O
T-DNA	JJ	B
integration	NN	I
into	IN	O
the	DT	O
host	NN	O
--
involved	VBN	O
in	IN	O
its	PRP$	O
export	NN	B
Expression	NN	O
of	IN	O
the	DT	O
--
channel	NN	O
and	CC	O
the	DT	O
export	NN	B
of	IN	O
the	DT	O
T-strands	NNS	O
--
and	CC	O
facilitating	VBG	O
its	PRP$	O
nuclear	JJ	B
import	NN	I
within	IN	O
the	DT	O
host	NN	O
--
The	DT	O
cellular	JJ	O
location	NN	B
where	WRB	O
VirE2	NN	O
binds	VBZ	O
--
,	,	O
following	VBG	O
independent	JJ	O
export	NN	B
of	IN	O
VirE2	NN	O
and	CC	O
--
T-strand	NN	O
would	MD	O
be	VB	O
exported	VBN	B
into	IN	O
the	DT	O
plant	NN	O
--
would	MD	O
then	RB	O
be	VB	O
exported	VBN	B
in	IN	O
a	DT	O
complex	NN	O
--
)	)	O
.	.	O
Transport	NN	B
of	IN	O
the	DT	O
T-strands	NNS	O
--
occurs	VBZ	O
through	IN	O
a	DT	O
type	NN	B
IV	CD	I
secretion	NN	I
124	CD	O
Review	NNP	O
TRENDS	NNP	O
--
None	NN	O
Generation	NN	O
of	IN	O
transported	VBN	B
T-DNA	NN	O
molecule	NN	O
None	NN	O
T-DNA	NN	B
transport	NN	I
into	IN	O
the	DT	O
host	NN	O
--
still	RB	O
unknown	JJ	O
Mature	NNP	O
T-complex	JJ	B
assembly	NN	I
in	IN	O
plant	NN	O
cells	NNS	O
--
Roc4	NN	O
,	,	O
CypA	NN	O
T-complex	JJ	B
nuclear	JJ	I
import	NN	I
AtKAPα	NN	O
Abi1	NN	O
mutant	NN	O
--
)	)	O
Downregulates	VBZ	O
VirD2	NN	O
nuclear	JJ	B
import	NN	I
by	IN	O
phosphorylating	VBG	O
its	PRP$	O
NLS	NN	O
region	NN	O
Facilitates	VBZ	O
nuclear	JJ	B
import	NN	I
of	IN	O
VirD2	NN	O
and	CC	O
--
,	,	O
facilitates	VBZ	O
VirE2	NN	O
nuclear	JJ	B
import	NN	I
;	:	O
might	MD	O
also	RB	O
assist	VB	O
subsequent	JJ	O
intranuclear	JJ	B
transport	NN	I
of	IN	O
T-complexes	NNS	O
[	(	O
--
[	(	O
57	CD	O
]	)	O
Intranuclear	JJ	B
transport	NN	I
of	IN	O
T-complexes	NNS	O
and	CC	O
--
might	MD	O
participate	VB	O
in	IN	O
intranuclear	JJ	B
transport	NN	I
of	IN	O
VirE2	NN	O
and	CC	O
--
Mutant	JJ	O
deficient	JJ	O
in	IN	O
T-DNA	JJ	B
integration	NN	I
,	,	O
H2A	NN	O
histone	NN	O
--
d	NN	O
)	)	O
,	,	O
intercellular	JJ	B
transport	NN	I
step	NN	O
]	)	O
and	CC	O
--
,	,	O
VirB1*	NN	O
is	VBZ	O
secreted	VBN	B
to	TO	O
the	DT	O
Agrobacterium	NN	O
--
transporter	NN	O
in	IN	O
the	DT	O
export	NN	B
of	IN	O
the	DT	O
T-strand	NN	O
--
sufficient	JJ	O
to	TO	O
initiate	VB	O
T-complex	JJ	B
export	NN	I
,	,	O
and	CC	O
physical	JJ	O
--
cell	NN	O
factors	NNS	O
during	IN	O
export	NN	B
of	IN	O
T-strands	NNS	O
and	CC	O
--
components	NNS	O
of	IN	O
the	DT	O
T-complex	JJ	B
nuclear	JJ	I
import	NN	I
pathway	NN	I
AtCUL	NN	O
ASK1	NN	O
VirF	NN	O
--
)	)	O
requires	VBZ	O
active	JJ	O
nuclear	JJ	B
import	NN	I
,	,	O
which	WDT	O
is	VBZ	O
--
and	CC	O
VirE2	NN	O
in	IN	O
T-complex	JJ	B
nuclear	JJ	I
import	NN	I
were	VBD	O
demonstrated	VBN	O
by	IN	O
--
]	)	O
and	CC	O
by	IN	O
nuclear	JJ	B
import	NN	I
of	IN	O
in	IN	O
vitroassembled	VBN	O
--
while	IN	O
VirD2	NN	O
is	VBZ	O
imported	VBN	B
into	IN	O
the	DT	O
cell	NN	O
--
49	CD	O
]	)	O
,	,	O
nuclear	JJ	B
import	NN	I
of	IN	O
VirE2	NN	O
might	MD	O
--
from	IN	O
in	FW	O
vitro	FW	O
nuclear	JJ	B
import	NN	I
assays	NNS	O
,	,	O
in	IN	O
--
unable	JJ	O
to	TO	O
mediate	VB	O
nuclear	JJ	B
import	NN	I
of	IN	O
ssDNA	NN	O
in	IN	O
--
Thus	RB	O
,	,	O
nuclear	JJ	B
import	NN	I
of	IN	O
VirE2	NN	O
itself	PRP	O
--
ability	NN	O
to	TO	O
facilitate	VB	O
nuclear	JJ	B
import	NN	I
of	IN	O
ssDNA	NN	O
might	MD	O
--
proteins	NNS	O
function	VBP	O
during	IN	O
nuclear	JJ	B
import	NN	I
of	IN	I
the	DT	I
T-complexes	NNS	I
.	.	O
In	IN	O
--
factors	NNS	O
to	TO	O
mediate	VB	O
T-complex	JJ	B
nuclear	JJ	I
import	NN	I
and	CC	O
integration	NN	O
into	IN	O
--
chaperone	NN	O
;	:	O
for	IN	O
nuclear	JJ	B
import	NN	I
,	,	O
VirD2	NN	O
interacts	VBZ	O
--
VIP1	NN	O
;	:	O
for	IN	O
intranuclear	JJ	B
transport	NN	I
to	TO	O
the	DT	O
integration	NN	O
--
and/or	CC	O
nucleus	NN	O
during	IN	O
T-DNA	JJ	B
nuclear	JJ	I
import	NN	I
and/or	CC	O
integration	NN	O
[	(	O
--
to	TO	O
potentiate	VB	O
VirD2	NN	O
nuclear	JJ	B
import	NN	I
,	,	O
whereas	IN	O
NLS	NN	O
--
protein	NN	O
family	NN	O
mediate	VBP	O
nuclear	JJ	B
import	NN	I
of	IN	O
NLS-containing	JJ	O
proteins	NNS	O
--
of	IN	O
AtKAPα	NN	O
in	IN	O
nuclear	JJ	B
import	NN	I
of	IN	O
VirD2	NN	O
and	CC	O
--
,	,	O
AtKAPα	NNP	O
potentiated	VBD	O
nuclear	JJ	B
import	NN	I
of	IN	O
VirD2	NN	O
in	IN	O
--
,	,	O
VIP1	NN	O
facilitated	VBD	O
VirE2	NN	B
nuclear	JJ	I
import	NN	I
in	IN	O
yeast	NN	O
and	CC	O
--
responsible	JJ	O
for	IN	O
plantspecific	JJ	O
VirE2	NN	B
nuclear	JJ	I
import	NN	I
.	.	O
Exactly	RB	O
how	WRB	O
VIP1	NN	O
facilitates	VBZ	O
nuclear	JJ	B
import	NN	I
of	IN	O
VirE2	NN	O
is	VBZ	O
--
which	WDT	O
mediates	VBZ	O
its	PRP$	O
nuclear	JJ	B
import	NN	I
.	.	O
The	DT	O
--
of	IN	O
VIP1	NN	O
in	IN	O
nuclear	JJ	B
import	NN	I
was	VBD	O
further	RB	O
studied	VBN	O
--
exhibit	VBP	O
significantly	RB	O
reduced	VBN	O
nuclear	JJ	B
import	NN	I
of	IN	O
GUS–VirE2	NN	O
but	CC	O
--
involved	VBN	O
in	IN	O
VirE2	NN	O
nuclear	JJ	B
import	NN	I
,	,	O
second	NN	O
,	,	O
--
and	CC	O
VirD2	NN	O
are	VBP	O
imported	VBN	B
into	IN	O
the	DT	O
host	NN	O
--
interfere	VB	O
with	IN	O
the	DT	O
nuclear	JJ	B
import	NN	I
reactions	NNS	O
of	IN	O
the	DT	O
--
VIP1	NN	O
in	IN	O
the	DT	O
nuclear	JJ	B
import	NN	I
of	IN	I
the	DT	I
T-complexes	NNS	I
is	VBZ	O
also	RB	O
consistent	JJ	O
--
be	VB	O
required	VBN	O
for	IN	O
nuclear	JJ	B
import	NN	I
in	IN	O
other	JJ	O
systems	NNS	O
--
participates	VBZ	O
in	IN	O
the	DT	O
nuclear	JJ	B
import	NN	I
of	IN	I
T-complexes	NNS	I
(	(	O
Fig.	NN	O
2	CD	O
--
,	,	O
which	WDT	O
block	VBP	O
nuclear	JJ	B
import	NN	I
by	IN	O
inhibiting	VBG	O
Ran	NNP	O
,	,	O
also	RB	O
blocked	VBD	O
nuclear	JJ	B
import	NN	I
of	IN	O
VirE2	NN	O
and	CC	O
--
factors	NNS	O
participating	VBG	O
in	IN	O
T-DNA	NN	B
integration	NN	I
T-DNA	NN	B
integration	NN	I
into	IN	O
the	DT	O
host	NN	O
--
the	DT	O
host	NN	O
cell	NN	O
nuclear	JJ	B
import	NN	I
and	CC	O
DNA	NN	O
repair	NN	O
--
,	,	O
facilitate	VBP	O
the	DT	O
T-DNA	JJ	B
nuclear	JJ	I
import	NN	I
and	CC	O
integration	NN	O
,	,	O
--
and	CC	O
then	RB	O
mediates	VBZ	O
intranuclear	JJ	B
transport	NN	I
of	IN	O
VirE2	NN	O
and	CC	O
--
the	DT	O
production	NN	O
and	CC	O
secretion	NN	B
of	IN	O
specific	JJ	O
amino	NN	O
--
differ	VBP	O
in	IN	O
their	PRP$	O
virulence	NN	B
towards	IN	O
other	JJ	O
hosts	NNS	O
--
that	IN	O
VirF	NN	O
is	VBZ	O
secreted	VBN	B
into	IN	O
plant	NN	O
cells	NNS	O
--
could	MD	O
not	RB	O
restore	VB	O
virulence	NN	B
toward	IN	O
N.	NNP	O
glauca	NNP	O
--
cell	NN	O
communication	NN	O
,	,	O
intracellular	JJ	B
transport	NN	I
,	,	O
DNA	NN	O
repair	NN	O
--
:	:	O
analysis	NN	O
by	IN	O
subcellular	JJ	B
localization	NN	I
in	IN	O
mammalian	JJ	O
cells	NNS	O
--
complexes	NNS	O
involved	VBN	O
in	IN	O
nuclear	JJ	B
import	NN	I
.	.	O
(	(	O
--
Implications	NNS	O
for	IN	O
the	DT	O
T-DNA	JJ	B
transfer	NN	I
process	NN	I
.	.	O
(	(	O
--
)	)	O
Inhibition	NN	O
of	IN	O
VirBmediated	JJ	B
transfer	NN	I
of	IN	O
diverse	JJ	O
substrates	NNS	O
--
required	VBN	O
for	IN	O
its	PRP$	O
transport	NN	B
to	TO	O
host	NN	O
cells	NNS	O
--
secretion	NN	O
chaperone	NN	O
in	IN	O
export	NN	B
of	IN	O
the	DT	O
multifunctional	JJ	O
--
via	IN	O
an	DT	O
Agrobacterium	NN	O
type	NN	B
IV	CD	I
secretion	NN	I
pathway	NN	I
.	.	O
(	(	O
1996	CD	O
)	)	O
Pilus	NN	B
assembly	NN	I
by	IN	O
Agrobacterium	NN	O
T-DNA	NN	B
transfer	NN	I
genes	NNS	O
.	.	O
--
transport	NN	O
complex	NN	O
for	IN	O
DNA	NN	B
transfer	NN	I
from	IN	O
Agrobacterium	NN	O
tumefaciens	NNS	O
--
(	(	O
2000	CD	O
)	)	O
Nucleic	JJ	B
acid	NN	I
transport	NN	I
in	IN	O
plant–microbe	NN	O
interactions	NNS	O
--
genes	NNS	O
involved	VBN	O
in	IN	O
T-DNA	NN	B
transfer	NN	I
and	CC	O
integration	NN	O
.	.	O
--
2000	CD	O
)	)	O
The	DT	O
transfer	NN	B
of	IN	I
DNA	NN	I
from	IN	O
Agrobacterium	NN	O
tumefaciens	NNS	O
--
the	DT	O
Agrobacterium–plant	NN	O
cell	NN	O
DNA	NN	B
transfer	NN	I
story	NN	O
.	.	O
--
2000	CD	O
)	)	O
Bacterial	JJ	O
type	NN	B
IV	CD	I
secretion	NN	I
:	:	O
conjugation	NN	O
systems	NNS	O
--
The	DT	O
Agrobacterium	NN	O
tumefaciens	VBZ	O
virulence	NN	B
D2	NN	O
protein	NN	O
is	VBZ	O
--
Integration	NN	O
of	IN	O
complete	JJ	O
transferred	VBN	B
DNA	NN	I
units	NNS	O
is	VBZ	O
dependent	JJ	O
--
the	DT	O
activity	NN	O
of	IN	O
virulence	NN	B
E2	NN	O
protein	NN	O
of	IN	O
--
Analogy	NN	O
to	TO	O
bacterial	JJ	O
conjugation	NN	B
.	.	O
(	(	O
--
VirD2	NN	O
protein	NN	O
in	IN	O
T-DNA	JJ	B
transfer	NN	I
and	CC	O
integration	NN	O
.	.	O
--
:	:	O
detection	NN	O
,	,	O
localization	NN	B
and	CC	O
function	NN	O
.	.	O
--
cell	NN	O
that	WDT	O
activate	VBP	O
T-DNA	JJ	B
transfer	NN	I
in	IN	O
Agrobacterium	NN	O
tumefaciens	NNS	O
--
of	IN	O
Agrobacterium	NN	O
tumefaciens	VBZ	O
virulence	NN	B
genes	NNS	O
.	.	O
--
Agrobacterium	NN	O
tumefaciens	NNS	O
are	VBP	O
exported	VBN	B
independently	RB	O
of	IN	O
virB	NN	O
--
1992	CD	O
)	)	O
A	DT	O
nuclear	JJ	B
localization	NN	I
signal	NN	O
and	CC	O
the	DT	O
--
)	)	O
Comparison	NN	O
between	IN	O
nuclear	JJ	B
import	NN	I
of	IN	O
nopaline-	NN	O
and	CC	O
--
detection	NN	O
of	IN	O
protein	NN	O
nuclear	JJ	B
import	NN	I
and	CC	O
export	NN	B
.	.	O
(	(	O
1996	CD	O
)	)	O
Transport	NN	B
of	IN	O
DNA	NN	O
into	IN	O
--
(	(	O
1999	CD	O
)	)	O
Import	NN	B
of	IN	I
DNA	NN	I
into	IN	O
mammalian	JJ	O
nuclei	NNS	O
--
(	(	O
2001	CD	O
)	)	O
Import	NN	B
of	IN	O
Agrobacterium	NN	O
T-DNA	NN	O
--
(	(	O
1997	CD	O
)	)	O
Nuclear	JJ	B
localization	NN	I
signal	NN	O
binding	NN	O
protein	NN	O
from	IN	O
Arabidopsis	NN	O
mediates	VBZ	O
nuclear	JJ	B
import	NN	I
of	IN	O
Agrobacterium	NN	O
VirD2	NN	O
--
(	(	O
1999	CD	O
)	)	O
Transport	NN	B
of	IN	O
proteins	NNS	O
and	CC	O
--
involved	VBN	O
in	IN	O
VirE2	NN	O
nuclear	JJ	B
import	NN	I
and	CC	O
Agrobacterium	NN	O
infectivity	NN	O
--
treatment	NN	O
in	IN	O
plant	NN	O
nuclear	JJ	B
import	NN	I
.	.	O
(	(	O
--
GTPase	NN	O
cycle	NN	O
for	IN	O
nuclear	JJ	B
transport	NN	I
.	.	O
(	(	O
1999	CD	O
)	)	O
Bacterial	JJ	O
conjugation	NN	B
protein	NN	O
MobA	NN	O
mediates	VBZ	O
--
deficient	JJ	O
in	IN	O
Agrobacterium	NNP	O
T-DNA	NNP	B
integration	NN	I
.	.	O
(	(	O
--
plants	NNS	O
expressing	VBG	O
bacterial	JJ	O
virulence	NN	B
gene	NN	O
virF	NN	O
are	VBP	O
--
(	(	O
2000	CD	O
)	)	O
VirB/D4-dependent	JJ	B
protein	NN	I
translocation	NN	I
from	IN	O
Agrobacterium	NN	O
into	IN	O
--
Interaction	NN	O
of	IN	O
the	DT	O
virulence	NN	B
protein	NN	O
VirF	NN	O
of	IN	O
--
interaction	NN	O
:	:	O
have	VB	O
virulence	NN	B
proteins	NNS	O
–	WDT	O
will	MD	O
