# Supplementary material for: Named Entity Recognition for Bacterial Type IV Secretion Systems
Source: PLoS One. 2011 Mar 29;6(3):e14780. doi: 10.1371/journal.pone.0014780 (PMC3066171; doi:10.1371/journal.pone.0014780)
Supplement: Supporting Information S2 — Source document extracts and scripts. The results described in this paper can be recreated by following the workflow described in the file entitled "Instructions for Executing T4SS Named Entity Recognition Workflow.docx." (4.93 MB ZIP) [file pone.0014780.s002.zip › Revised Instructions and Data/T4SS/data/extracted/biological_process/file_1Extract.txt]

required	VBN	O
for	IN	O
the	DT	O
localization	NN	B
of	IN	O
ARF	NN	O
on	IN	O
--
pneumophila	FW	O
.	.	O

Translocation	NN	B
of	IN	O
RalF	NN	O
protein	NN	O
--
successful	JJ	O
in	IN	O
isolating	VBG	O
virulence	NN	B
determinants	NNS	O
required	VBN	O
for	IN	O
--
but	CC	O
is	VBZ	O
not	RB	O
localized	JJ	B
to	TO	O
phagosomes	NNS	O
containing	VBG	O
--

Because	IN	O
ARF1	NN	O
localization	NN	B
on	IN	O
phagosomes	NNS	O
containing	VBG	O
--
direct	JJ	O
role	NN	O
in	IN	O
localization	NN	B
of	IN	O
ARF1	NN	O
to	TO	O
--
(	(	O
B	NN	O
)	)	O
Localization	NN	B
of	IN	O
ARF1-GFP	NN	O
was	VBD	O
--
this	DT	O
protein	NN	O
facilitates	VBZ	O
localization	NN	B
of	IN	O
ARF1	NN	O
to	TO	O
--
functions	NNS	O
in	IN	O
regulating	VBG	O
vesicle	NN	B
transport	NN	I
(	(	O
15	CD	O
)	)	O
--
protein	NN	O
must	MD	O
be	VB	O
translocated	VBN	B
out	IN	O
of	IN	O
the	DT	O
--
necessary	JJ	O
for	IN	O
RalF	NN	O
export	NN	B
during	IN	O
host	NN	O
cell	NN	O
--

Thus	RB	O
,	,	O
localization	NN	B
of	IN	O
RalF	NN	O
protein	NN	O
--
that	IN	O
RalF	NN	O
is	VBZ	O
translocated	VBN	B
into	IN	O
eukaryotic	JJ	O
host	NN	O
--
protein	NN	O
staining	NN	O
remains	VBZ	O
localized	JJ	B
to	TO	O
phagosomes	NNS	O
containing	VBG	O
--
sequence	NN	O
.	.	O

Localization	NN	B
of	IN	O
the	DT	O
RalF	NN	O
--
a	DT	O
secondary	JJ	O
antibody	NN	O
conjugated	VBN	B
to	TO	O
Cy5	NN	O
.	.	O
--
proteins	NNS	O
that	WDT	O
are	VBP	O
secreted	VBN	B
by	IN	O
the	DT	O
Dot/Icm	NNP	O
--
could	MD	O
coincidentally	RB	O
increase	VB	O
virulence	NN	B
of	IN	O
those	DT	O
Legionella	NNP	O
--
PuriÞed	VBN	O
GST-RalF	NN	O
was	VBD	O
conjugated	VBN	B
to	TO	O
cyanogen	NN	O
bromide-	NN	O
