# Supplementary material for: Named Entity Recognition for Bacterial Type IV Secretion Systems
Source: PLoS One. 2011 Mar 29;6(3):e14780. doi: 10.1371/journal.pone.0014780 (PMC3066171; doi:10.1371/journal.pone.0014780)
Supplement: Supporting Information S2 — Source document extracts and scripts. The results described in this paper can be recreated by following the workflow described in the file entitled "Instructions for Executing T4SS Named Entity Recognition Workflow.docx." (4.93 MB ZIP) [file pone.0014780.s002.zip › Revised Instructions and Data/T4SS/data/extracted/biological_process/file_21Extract.txt]

The	DT	O
process	NN	O
of	IN	O
T-DNA	NN	B
transfer	NN	I
from	IN	O
Agrobacterium	NN	O
tumefaciens	NNS	O
--
be	VB	O
essential	JJ	O
for	IN	O
virulence	NN	B
.	.	O

Here	RB	O
--
the	DT	O
accumulation	NN	O
and	CC	O
localization	NN	B
of	IN	O
other	JJ	O
VirB	NN	O
--
is	VBZ	O
essential	JJ	O
for	IN	O
pilus	NN	B
formation	NN	I
in	IN	O
Escherichia	NNP	O
coli	NNP	O
--
is	VBZ	O
required	VBN	O
for	IN	O
toxin	NN	B
secretion	NN	I
.	.	O

The	DT	O
--
in	IN	O
the	DT	O
correct	JJ	O
assembly	NN	B
of	IN	O
a	DT	O
VirB	NN	O
--
process	NN	O
involves	VBZ	O
the	DT	O
transfer	NN	B
of	IN	O
a	DT	O
specific	JJ	O
--
For	IN	O
this	DT	O
interkingdom	NN	O
DNA	NN	B
transfer	NN	I
process	NN	I
to	TO	O
occur	VB	O
,	,	O
--
of	IN	O
Ti	NNP	O
plasmid-encoded	JJ	O
virulence	NN	B
(	(	O
vir	NN	O
)	)	O
--
now	RB	O
confirmed	VBN	O
the	DT	O
membrane	NN	B
location	NN	I
of	IN	O
several	JJ	O
of	IN	O
--
membrane	NN	O
that	WDT	O
promotes	VBZ	O
export	NN	B
of	IN	O
a	DT	O
DNA-protein	JJ	O
--
is	VBZ	O
required	VBN	O
for	IN	O
conjugative	JJ	B
transfer	NN	I
of	IN	O
this	DT	O
plasmid	NN	O
--
be	VB	O
essential	JJ	O
for	IN	O
conjugation	NN	B
and	CC	O
absorbance	NN	O
by	IN	O
--
a	DT	O
role	NN	O
in	IN	O
pilus	NN	B
assembly	NN	I
,	,	O
since	IN	O
F	NN	O
--
to	TO	O
promote	VB	O
the	DT	O
conjugative	JJ	B
transfer	NN	I
of	IN	O
certain	JJ	O
broadhost-range	JJ	O
--
be	VB	O
involved	VBN	O
in	IN	O
protein	NN	B
secretion	NN	I
.	.	O

The	DT	O
--
involved	VBN	O
in	IN	O
pertussis	NN	O
toxin	NN	B
secretion	NN	I
,	,	O
since	IN	O
a	DT	O
--
have	VBP	O
roles	NNS	O
in	IN	O
protein	NN	B
secretion	NN	I
and	CC	O
pili	NN	B
assembly	NN	I
,	,	O
respectively	RB	O
.	.	O
--
role	NN	O
in	IN	O
directing	VBG	O
protein	NN	B
localization	NN	I
or	CC	O
assembly	NN	B
of	IN	O
a	DT	O
membrane	NN	O
--
the	DT	O
presence	NN	O
and	CC	O
localization	NN	B
of	IN	O
other	JJ	O
virB-encoded	JJ	O
--
also	RB	O
affects	VBZ	O
its	PRP$	O
localization	NN	B
.	.	O

The	DT	O
level	NN	O
or	CC	O
localization	NN	B
of	IN	O
other	JJ	O
VirB	NN	O
--
contains	VBZ	O
the	DT	O
entire	JJ	O
virulence	NN	B
region	NN	O
,	,	O
by	IN	O
--
outside	IN	O
of	IN	O
the	DT	O
virulence	NN	B
region	NN	O
.	.	O

Subcellular	JJ	B
localization	NN	I
of	IN	O
VirB3	NN	O
in	IN	O
--
a	DT	O
predominantly	RB	O
outer	JJ	O
membrane	NN	B
location	NN	I
(	(	O
30	CD	O
)	)	O
--
on	IN	O
VirB4	NN	O
for	IN	O
localization	NN	B
and	CC	O
that	IN	O
VirB3	NN	O
--
if	IN	O
not	RB	O
correctly	RB	O
localized	JJ	B
.	.	O

Figure	NN	O
--
indicating	VBG	O
that	IN	O
the	DT	O
localization	NN	B
of	IN	O
VirB3	NN	O
is	VBZ	O
--
interested	JJ	O
in	IN	O
the	DT	O
location	NN	B
of	IN	O
the	DT	O
VirB3	NN	O
--
shows	VBZ	O
that	IN	O
the	DT	O
localization	NN	B
of	IN	O
VirB9	NN	O
is	VBZ	O
--
shows	VBZ	O
the	DT	O
same	JJ	O
protein	NN	B
localization	NN	I
profile	NN	O
for	IN	O
both	CC	O
--
1	CD	O
14.3-	CD	O
6.53.4I	NN	O
assembly	NN	B
of	IN	O
conjugative	JJ	O
pili	NNS	O
--
required	VBN	O
for	IN	O
synthesis	NN	O
assembly	NN	B
of	IN	O
the	DT	O
conjugative	JJ	O
--
be	VB	O
essential	JJ	O
for	IN	O
assembly	NN	B
of	IN	O
the	DT	O
structure	NN	O
--
for	IN	O
tumorigenesis	NN	O
and	CC	O
T-DNA	NN	B
transfer	NN	I
,	,	O
and	CC	O
has	VBZ	O
--
has	VBZ	O
a	DT	O
cytoplasmic	JJ	O
membrane	NN	B
location	NN	I
that	WDT	O
is	VBZ	O
not	RB	O
--
presence	NN	O
of	IN	O
other	JJ	O
virulence	NN	B
genes	NNS	O
(	(	O
2	CD	O
--
a	DT	O
role	NN	O
in	IN	O
assembly	NN	B
of	IN	O
a	DT	O
structure	NN	O
--
is	VBZ	O
required	VBN	O
for	IN	O
secretion	NN	B
of	IN	O
the	DT	O
pertussis	NN	O
--
)	)	O
.	.	O

Membrane	NN	B
localization	NN	I
of	IN	O
V'irB	NN	O
proteins	NNS	O
--
proteins	NNS	O
have	VBP	O
been	VBN	O
localized	JJ	B
to	TO	O
membrane	NN	O
fractions	NNS	O
--
wild-typse	JJ	O
Ti	NNP	O
plasmid-bome	NN	O
virulence	NN	B
genes	NNS	O
.	.	O

--
solely	RB	O
an	DT	O
inner	JJ	O
membrane	NN	B
location	NN	I
,	,	O
since	IN	O
it	PRP	O
--
.	.	O

The	DT	O
localization	NN	B
of	IN	O
VirB2	NN	O
and	CC	O
--
does	VBZ	O
not	RB	O
affect	VB	O
localization	NN	B
of	IN	O
these	DT	O
proteins	NNS	O
--
the	DT	O
level	NN	O
of	IN	O
virulence	NN	B
gene	NN	O
induction	NN	O
,	,	O
--
essential	JJ	O
for	IN	O
the	DT	O
virulence	NN	B
function	NN	O
of	IN	O
VirB4	NN	O
--
energy	NN	O
for	IN	O
VirB3	NN	O
protein	NN	B
translocation	NN	I
and	CC	O
assembly	NN	B
of	IN	O
a	DT	O
VirB	NN	O
--
effect	NN	O
on	IN	O
the	DT	O
location	NN	B
of	IN	O
VirB3	NN	O
is	VBZ	O
--

Since	IN	O
the	DT	O
localization	NN	B
of	IN	O
VirB3	NN	O
was	VBD	O
--
important	JJ	O
for	IN	O
such	JJ	O
localization	NN	B
.	.	O

In	IN	O
--
components	NNS	O
that	WDT	O
affect	VBP	O
VirB3	NN	B
localization	NN	I
,	,	O
further	JJ	O
experiments	NNS	O
should	MD	O
involve	VB	O
cloned	VBN	O
virulence	NN	B
genes	NNS	O
that	WDT	O
can	MD	O
--
such	JJ	O
as	IN	O
chaperone-assisted	JJ	O
P-pilus	NN	B
assembly	NN	I
in	IN	O
pathogenic	JJ	O
Escherichia	FW	O
--
17	CD	O
)	)	O
and	CC	O
protein	NN	B
secretion	NN	I
in	IN	O
Aeromonas	NNP	O
hydrophilia	NN	O
--
)	)	O
.	.	O

Conjugative	JJ	B
transfer	NN	I
by	IN	O
the	DT	O
virulence	NN	O
--
is	VBZ	O
an	DT	O
essential	JJ	O
virulence	NN	B
protein	NN	O
requiring	VBG	O
an	DT	O
--
virBlI	NN	O
are	VBP	O
essential	JJ	O
virulence	NN	B
genes	NNS	O
.	.	O

--
organization	NN	O
of	IN	O
the	DT	O
conjugal	JJ	B
transfer	NN	I
genes	NNS	O
of	IN	O
the	DT	O
--
induce	VBP	O
the	DT	O
Agrobacterium	NN	O
virulence	NN	B
genes	NNS	O
through	IN	O
a	DT	O
--
vir	NN	O
genes	NNS	O
and	CC	O
T-DNA	JJ	B
transfer	NN	I
,	,	O
p.	NN	O
169-199	CD	O
--
as	IN	O
an	DT	O
essential	JJ	O
virulence	NN	B
gene	NN	O
in	IN	O
Agrobacterium	NN	O
--
mechanisms	NNS	O
of	IN	O
bacterial	JJ	O
virulence	NN	B
.	.	O

The	DT	O
--
to	TO	O
support	VB	O
stable	JJ	O
DNA	NN	B
transfer	NN	I
in	IN	O
the	DT	O
absence	NN	O
--
required	VBD	O
both	CC	O
for	IN	O
protein	NN	B
secretion	NN	I
and	CC	O
normal	JJ	O
outer	JJ	O
--
of	IN	O
a	DT	O
general	JJ	O
secretion	NN	B
pathway	NN	I
.	.	O

Agrobacterium-mediated	JJ	O
transfer	NN	B
and	CC	O
stable	JJ	O
incorporation	NN	O
--
)	)	O
,	,	O
Bacterial	JJ	O
conjugation	NN	B
.	.	O

Promiscuous	JJ	O
--
operon	NN	O
in	IN	O
sex	NN	O
pilus	NN	B
assembly	NN	I
and	CC	I
synthesis	NN	I
.	.	O

VirB3	CD	O
--
proteins	NNS	O
from	IN	O
both	CC	O
conjugative	JJ	B
pilus	NN	I
assembly	NN	I
and	CC	O
protein	NN	O
secretion	NN	O
--
the	DT	O
processes	NNS	O
of	IN	O
T-DNA	NN	B
transfer	NN	I
and	CC	O
conjugation	NN	B
clearly	RB	O
involve	VBP	O
passage	NN	O
--
first	JJ	O
step	NN	O
of	IN	O
conjugation	NN	B
involves	VBZ	O
cell	NN	O
surface	NN	O
--
be	VB	O
necessary	JJ	O
for	IN	O
F-pilus-mediated	JJ	B
DNA	NN	I
transfer	NN	I
in	IN	O
E.	FW	O
coli	FW	O
and	CC	O
that	IN	O
DNA	NN	B
transfer	NN	I
may	MD	O
occur	VB	O
through	IN	O
--
those	DT	O
studying	VBG	O
bacterial	JJ	O
conjugation	NN	B
,	,	O
such	PDT	O
a	DT	O
--
this	DT	O
question	NN	O
for	IN	O
T-DNA	NN	B
transfer	NN	I
,	,	O
by	IN	O
indicating	VBG	O
--
assembled	VBN	O
and	CC	O
which	WDT	O
virulence	NN	B
proteins	NNS	O
interact	VBP	O
with	IN	O
--
30.	CD	O
31.	CD	O
32.	CD	O
assembly	NN	B
of	IN	O
the	DT	O
head	NN	O
--
strongly	RB	O
support	VBP	O
the	DT	O
conjugation	NN	B
model	NN	O
for	IN	O
T-DNA	JJ	B
transfer	NN	I
.	.	O

Genetic	JJ	O
--
mutants	NNS	O
in	IN	O
the	DT	O
virulence	NN	B
region	NN	O
.	.	O

Mechanism	NN	O
of	IN	O
assembly	NN	B
of	IN	O
the	DT	O
outer	JJ	O
--
the	DT	O
Agrobacterium	NN	O
tumefaciens	VBZ	O
virulence	NN	B
regulon	NN	O
has	VBZ	O
sequence	NN	O
--
plasmids	NNS	O
.	.	O

Membrane	NN	B
location	NN	I
of	IN	O
the	DT	O
Ti	NNP	O
--
protein	NN	O
essential	JJ	O
for	IN	O
T-DNA	JJ	B
transfer	NN	I
from	IN	O
Agrobacterium	NN	O
tumefaciens	NNS	O
--

An	DT	O
inner-membrane-associated	JJ	O
virulence	NN	B
protein	NN	O
essential	JJ	O
for	IN	O
T-DNA	JJ	B
transfer	NN	I
from	IN	O
Agrobacterium	NN	O
tumefaciens	NNS	O
--
and	CC	O
similarities	NNS	O
to	TO	O
conjugative	JJ	B
transfer	NN	I
genes	NNS	O
.	.	O

Subcellular	JJ	B
localization	NN	I
of	IN	O
seven	CD	O
VirB	NN	O
--
virBl1	NN	O
are	VBP	O
essential	JJ	O
virulence	NN	B
genes	NNS	O
.	.	O

--
nick	NN	O
regions	NNS	O
of	IN	O
IncP	NN	B
plasmid	NN	I
transfer	NN	I
origins	NNS	O
and	CC	O
T-DNA	JJ	O
--
Plasmid	NN	O
required	VBN	O
for	IN	O
virulence	NN	B
of	IN	O
Agrobacterium	NN	O
tumefaciens	NNS	O
--
required	VBN	O
for	IN	O
pertussis	NN	O
toxin	NN	B
secretion	NN	I
.	.	O

Structure	NN	O
--
and	CC	O
mechanism	NN	O
of	IN	O
conjugation	NN	B
,	,	O
p.	NN	O
1110-1133	CD	O
--
the	DT	O
Agrobacterium-plant	NN	O
cell	NN	O
DNA	NN	B
transfer	NN	I
story	NN	O
.	.	O
