# Supplementary material for: Named Entity Recognition for Bacterial Type IV Secretion Systems
Source: PLoS One. 2011 Mar 29;6(3):e14780. doi: 10.1371/journal.pone.0014780 (PMC3066171; doi:10.1371/journal.pone.0014780)
Supplement: Supporting Information S2 — Source document extracts and scripts. The results described in this paper can be recreated by following the workflow described in the file entitled "Instructions for Executing T4SS Named Entity Recognition Workflow.docx." (4.93 MB ZIP) [file pone.0014780.s002.zip › Revised Instructions and Data/T4SS/data/extracted/biological_process/file_22Extract.txt]

involved	VBN	O
in	IN	O
the	DT	O
assembly	NN	B
of	IN	O
Type	NN	O
III	CD	O
--
T4SS	NN	O
have	VBP	O
been	VBN	O
assembled	VBN	B
through	IN	O
a	DT	O
step-wise	JJ	O
--
systems	NNS	O
are	VBP	O
frequently	RB	O
transferred	VBN	B
horizontally	RB	O
between	IN	O
microorganisms	NNS	O
--
T4SS	NN	O
have	VBP	O
been	VBN	O
assembled	VBN	B
through	IN	O
a	DT	O
step-wise	JJ	O
--
group	NN	O
are	VBP	O
preferentially	RB	O
localized	JJ	B
in	IN	O
the	DT	O
basal	JJ	O
--
lipoprotein	NN	O
whose	WP$	O
exact	JJ	O
localization	NN	B
is	VBZ	O
still	RB	O
unclear	JJ	O
--
contribute	VBP	O
to	TO	O
the	DT	O
formation	NN	B
of	IN	I
the	DT	I
extracellular	JJ	I
conjugative	JJ	I
pilus	NN	I
,	,	O
or	CC	O
are	VBP	O
secreted	VBN	B
after	IN	O
post-translational	JJ	O
modiﬁcations	NNS	O
--
)	)	O
Helicobacter	NN	O
pylori	NN	O
virulence	NN	B
and	CC	O
genetic	JJ	O
geography	NN	O
--
(	(	O
2001	CD	O
)	)	O
Type	NN	B
IV	CD	I
secretion	NN	I
:	:	O
Intercellular	JJ	B
transfer	NN	I
of	IN	O
macromolecules	NNS	O
by	IN	O
