# Supplementary material for: Named Entity Recognition for Bacterial Type IV Secretion Systems
Source: PLoS One. 2011 Mar 29;6(3):e14780. doi: 10.1371/journal.pone.0014780 (PMC3066171; doi:10.1371/journal.pone.0014780)
Supplement: Supporting Information S2 — Source document extracts and scripts. The results described in this paper can be recreated by following the workflow described in the file entitled "Instructions for Executing T4SS Named Entity Recognition Workflow.docx." (4.93 MB ZIP) [file pone.0014780.s002.zip › Revised Instructions and Data/T4SS/data/extracted/biological_process/file_23Extract.txt]

Interactions	NNS	O
Involved	VBN	O
in	IN	O
Nuclear	JJ	B
Import	NN	I
of	IN	O
the	DT	O
Agrobacterium	NN	O
--
capable	JJ	O
of	IN	O
trans-kingdom	JJ	O
DNA	NN	B
transfer	NN	I
,	,	O
genetically	RB	O
transforms	VBZ	O
--
transformation	NN	O
process	NN	O
is	VBZ	O
nuclear	JJ	B
import	NN	I
of	IN	O
the	DT	O
T-DNA	JJ	O
--
by	IN	O
the	DT	O
bacterial	JJ	O
virulence	NN	B
protein	NN	O
VirE2	NN	O
.	.	O
--
vitro	FW	O
assays	NNS	O
for	IN	O
nuclear	JJ	B
import	NN	I
and	CC	O
quantification	NN	O
of	IN	O
--
capable	JJ	O
of	IN	O
transkingdom	NN	O
DNA	NN	B
transfer	NN	I
(	(	O
1	CD	O
)	)	O
--
:	:	O
T-	NN	O
,	,	O
transfer	NN	B
or	CC	O
transport	NN	B
;	:	O
ssDNA	NN	O
,	,	O
--
is	VBZ	O
sufficient	JJ	O
to	TO	O
transport	VB	B
ssDNA	NN	I
into	IN	O
the	DT	O
nucleus	NN	O
--
)	)	O
.	.	O
VirE2	NN	B
nuclear	JJ	I
import	NN	I
in	IN	O
non-plant	JJ	O
systems	NNS	O
--
for	IN	O
plant-specific	JJ	O
VirE2	NN	O
nuclear	JJ	B
import	NN	I
(	(	O
19	CD	O
)	)	O
--
VIP1	NN	O
in	IN	O
the	DT	O
nuclear	JJ	B
import	NN	I
of	IN	O
transfer	NN	O
complexes	NNS	O
--
how	WRB	O
VIP1	NN	O
facilitates	VBZ	O
nuclear	JJ	B
import	NN	I
of	IN	O
VirE2	NN	O
,	,	O
--
an	DT	O
in	FW	O
vitro	FW	O
nuclear	JJ	B
import	NN	I
assay	NN	O
to	TO	O
study	VB	O
--
dependence	NN	O
of	IN	O
its	PRP$	O
nuclear	JJ	B
import	NN	I
on	IN	O
the	DT	O
presence	NN	O
--
In	FW	O
vitro	FW	O
nuclear	JJ	B
import	NN	I
in	IN	O
plantpermeabilized	VBN	O
cells	NNS	O
--
roles	NNS	O
of	IN	O
individual	JJ	O
import	NN	B
factors	NNS	O
(	(	O
20	CD	O
--
vitro	FW	O
studies	NNS	O
of	IN	O
nuclear	JJ	B
import	NN	I
.	.	O
Histidine-tagged	JJ	O
--
:	:	O
//www.jbc.org	SYM	O
29528	CD	O
Nuclear	JJ	B
Import	NN	I
of	IN	O
Agrobacterium	NN	O
VirE2	NN	O
--
benthamiana	NNP	O
.	.	O
Nuclear	JJ	B
Import	NN	I
in	IN	O
Permeabilized	VBN	O
HeLa	NN	O
--
with	IN	O
fluorescently	RB	O
labeled	VBN	O
import	NN	B
substrates	NNS	O
as	IN	O
described	VBN	O
--
)	)	O
,	,	O
and	CC	O
nuclear	JJ	B
import	NN	I
was	VBD	O
observed	VBN	O
by	IN	O
--
system	NN	O
.	.	O
Nuclear	JJ	B
Import	NN	I
in	IN	O
Mammalian	JJ	O
Cells—For	NN	O
--
)	)	O
,	,	O
and	CC	O
subcellular	JJ	B
localization	NN	I
of	IN	O
each	DT	O
of	IN	O
--
microscope	NN	O
.	.	O
Nuclear	JJ	B
import	NN	I
of	IN	O
VirE2	NN	O
in	IN	O
--
cells	NNS	O
.	.	O
Nuclear	JJ	B
Import	NN	I
of	IN	O
Purified	VBN	O
VirE2	NN	O
--
we	PRP	O
examined	VBD	O
its	PRP$	O
nuclear	JJ	B
import	NN	I
in	IN	O
plant	NN	O
tissues	NNS	O
--
A	DT	O
virtually	RB	O
identical	JJ	O
nuclear	JJ	B
localization	NN	I
pattern	NN	O
was	VBD	O
observed	VBN	O
--
active	JJ	O
and	CC	O
is	VBZ	O
imported	VBN	B
into	IN	O
the	DT	O
cell	NN	O
--
cells	NNS	O
.	.	O
Nuclear	JJ	B
Import	NN	I
of	IN	O
VirE2	NN	O
in	IN	O
--
conditions	NNS	O
for	IN	O
active	JJ	O
nuclear	JJ	B
import	NN	I
of	IN	O
VirE2	NN	O
in	IN	O
--
showed	VBD	O
no	DT	O
significant	JJ	O
nuclear	JJ	B
import	NN	I
,	,	O
with	IN	O
very	RB	O
--
systems	NNS	O
to	TO	O
support	VB	O
nuclear	JJ	B
transport	NN	I
of	IN	O
VirE2	NN	O
(	(	O
--
to	TO	O
be	VB	O
29530	CD	O
Nuclear	JJ	B
Import	NN	I
of	IN	O
Agrobacterium	NN	O
VirE2	NN	O
--
it	PRP	O
from	IN	O
promoting	VBG	O
nuclear	JJ	B
import	NN	I
of	IN	O
the	DT	O
labeled	VBN	O
--
no	DT	O
effect	NN	O
on	IN	O
nuclear	JJ	B
import	NN	I
of	IN	O
R-VirE2	NN	O
(	(	O
--
karyopherin	NN	O
in	IN	O
the	DT	O
VirE2	NN	B
nuclear	JJ	I
import	NN	I
.	.	O
Protein	NN	O
Interactions	NNS	O
Involved	VBN	O
in	IN	O
Nuclear	JJ	B
Import	NN	I
of	IN	O
VIP1—To	NN	O
better	RBR	O
--
which	WDT	O
VIP1	NN	O
assists	VBZ	O
nuclear	JJ	B
import	NN	I
of	IN	O
VirE2	NN	O
,	,	O
--
VIP1	NN	O
NLS	NN	O
and	CC	O
conjugated	VBN	B
to	TO	O
bBSA	NN	O
(	(	O
--
sequence	NN	O
efficiently	RB	O
promoted	VBD	O
nuclear	JJ	B
import	NN	I
of	IN	O
rhodamine-labeled	JJ	O
BSA	NN	O
--
,	,	O
mediating	VBG	O
active	JJ	O
protein	NN	B
nuclear	JJ	I
import	NN	I
via	IN	O
the	DT	O
karyopherin	NN	O
--
Interactions	NNS	O
Involved	VBN	O
in	IN	O
Nuclear	JJ	B
Import	NN	I
of	IN	O
VirE2	NN	O
and	CC	O
--
of	IN	O
VIP1	NN	O
in	IN	O
nuclear	JJ	B
import	NN	I
of	IN	O
VirE2	NN	O
,	,	O
--
VirE2	NN	O
.	.	O
Nuclear	JJ	B
import	NN	I
of	IN	O
VirE2	NN	O
in	IN	O
--
VIP1	NN	O
to	TO	O
facilitate	VB	O
nuclear	JJ	B
transport	NN	I
of	IN	O
unfused	JJ	O
VirE2	NN	O
--
,	,	O
consistent	JJ	O
with	IN	O
nuclear	JJ	B
import	NN	I
.	.	O
The	DT	O
--
agglutinin	NN	O
lectin	NN	O
blocks	VBZ	O
nuclear	JJ	B
import	NN	I
by	IN	O
interacting	VBG	O
with	IN	O
--
essential	JJ	O
regulator	NN	O
of	IN	O
nuclear	JJ	B
import	NN	I
,	,	O
and	CC	O
inhibition	NN	O
--
be	VB	O
required	VBN	O
for	IN	O
nuclear	JJ	B
import	NN	I
(	(	O
33–35	CD	O
)	)	O
--
process	NN	O
of	IN	O
active	JJ	O
nuclear	JJ	B
import	NN	I
.	.	O
Next	RB	O
--
karyopherin	NN	O
,	,	O
the	DT	O
nuclear	JJ	B
import	NN	I
receptor	NN	O
that	WDT	O
directly	RB	O
--
known	VBN	O
to	TO	O
specif-	VB	O
Nuclear	JJ	B
Import	NN	I
of	IN	O
Agrobacterium	NN	O
VirE2	NN	O
--
4	CD	O
.	.	O
Nuclear	JJ	B
import	NN	I
of	IN	O
BSA-conjugated	JJ	O
VIP1	NN	O
--
,	,	O
which	WDT	O
prevented	VBD	O
VIP1dependent	JJ	B
nuclear	JJ	I
import	NN	I
of	IN	O
VirE2	NN	O
in	IN	O
--
)	)	O
.	.	O
Nuclear	JJ	B
Import	NN	I
of	IN	O
VirE2	NN	O
in	IN	O
--
in	IN	O
the	DT	O
VirE2	NN	O
nuclear	JJ	B
import	NN	I
demonstrated	VBD	O
in	FW	O
vitro	FW	O
--
epitope	NN	O
as	IN	O
the	DT	O
import	NN	B
substrate	NN	I
.	.	O
Fig.	NNP	O
--
fluorescent	JJ	O
signal	NN	O
29532	CD	O
Nuclear	JJ	B
Import	NN	I
of	IN	O
Agrobacterium	NN	O
VirE2	NN	O
--
6	CD	O
.	.	O
Nuclear	JJ	B
import	NN	I
of	IN	O
intact	JJ	O
VirE2	NN	O
--
whereas	IN	O
VIP1	NN	O
efficiently	RB	O
localized	VBD	B
to	TO	O
the	DT	O
cell	NN	O
--
Fig.	NN	O
6F	NN	O
)	)	O
localized	VBD	B
a	DT	O
significant	JJ	O
proportion	NN	O
--
,	,	O
VIP1	NN	O
facilitates	VBZ	O
nuclear	JJ	B
import	NN	I
of	IN	O
intact	JJ	O
VirE2	NN	O
--
in	IN	O
dissection	NN	O
of	IN	O
nuclear	JJ	B
import	NN	I
pathways	NNS	I
,	,	O
allowing	VBG	O
for	IN	O
--
in	IN	O
plants	NNS	O
because	IN	O
nuclear	JJ	B
import	NN	I
in	IN	O
permeabilized	JJ	O
plant	NN	O
--
to	TO	O
study	VB	O
plant	NN	O
nuclear	JJ	B
import	NN	I
,	,	O
and	CC	O
such	JJ	O
--
molecular	JJ	O
requirements	NNS	O
for	IN	O
nuclear	JJ	B
import	NN	I
of	IN	O
VirE2	NN	O
of	IN	O
--
involved	VBN	O
in	IN	O
the	DT	O
VirE2	NN	B
nuclear	JJ	I
import	NN	I
.	.	O
Our	PRP$	O
--
for	IN	O
in	FW	O
vitro	FW	O
nuclear	JJ	B
import	NN	I
of	IN	O
VirE2	NN	O
.	.	O
--
important	JJ	O
for	IN	O
VirE2	NN	O
nuclear	JJ	B
import	NN	I
and	CC	O
Agrobacterium	NN	O
tumorigenicity	NN	O
--
the	DT	O
in	FW	O
vitro	FW	O
import	NN	B
reaction	NN	O
mediated	VBD	O
efficient	JJ	O
--
for	IN	O
VIP1	NN	O
during	IN	O
nuclear	JJ	B
import	NN	I
of	IN	O
VirE2	NN	O
in	IN	O
--
role	NN	O
in	IN	O
the	DT	O
VirE2	NN	B
nuclear	JJ	I
import	NN	I
were	VBD	O
examined	VBN	O
and	CC	O
--
that	IN	O
VIP1	NN	O
is	VBZ	O
imported	VBN	B
into	IN	O
the	DT	O
cell	NN	O
--
promoted	VBD	O
in	FW	O
vitro	FW	O
nuclear	JJ	B
import	NN	I
of	IN	O
an	DT	O
unrelated	JJ	O
--
26	CD	O
,	,	O
2009	CD	O
Nuclear	JJ	B
Import	NN	I
of	IN	O
Agrobacterium	NN	O
VirE2	NN	O
--
our	PRP$	O
observations	NNS	O
that	IN	O
nuclear	JJ	B
accumulation	NN	I
of	IN	O
VirE2	NN	O
in	IN	O
--
animal	NN	O
cells	NNS	O
,	,	O
VirE2	NN	B
nuclear	JJ	I
import	NN	I
also	RB	O
occurs	VBZ	O
only	RB	O
