# Supplementary material for: Named Entity Recognition for Bacterial Type IV Secretion Systems
Source: PLoS One. 2011 Mar 29;6(3):e14780. doi: 10.1371/journal.pone.0014780 (PMC3066171; doi:10.1371/journal.pone.0014780)
Supplement: Supporting Information S2 — Source document extracts and scripts. The results described in this paper can be recreated by following the workflow described in the file entitled "Instructions for Executing T4SS Named Entity Recognition Workflow.docx." (4.93 MB ZIP) [file pone.0014780.s002.zip › Revised Instructions and Data/T4SS/data/extracted/biological_process/file_24Extract.txt]

required	VBN	O
for	IN	O
RSF1010	NN	O
conjugation	NN	B
,	,	O
a	DT	O
process	NN	O
--
system	NN	O
for	IN	O
RSF1010	NN	O
conjugation	NN	B
,	,	O
but	CC	O
not	RB	O
--
)	)	O
involved	VBN	O
in	IN	O
T-DNA	JJ	B
transfer	NN	I
into	IN	O
plant	NN	O
cells	NNS	O
--
L.	FW	O
pneumophila	FW	O
can	MD	O
conjugate	VB	B
RSF1010-related	JJ	O
plasmids	NNS	O
in	IN	O
--
,	,	O
and	CC	O
RSF1010	NN	O
conjugation	NN	B
was	VBD	O
shown	VBN	O
to	TO	O
inhibit	VB	O
T-DNA	NN	B
transfer	NN	I
into	IN	O
plant	NN	O
cells	NNS	O
--
the	DT	O
attenuation	NN	O
of	IN	O
virulence	NN	B
(	(	O
Beijersbergen	NNP	O
et	FW	O
--
In	IN	O
addition	NN	O
to	TO	O
transfer	VB	B
of	IN	I
T-DNA	NN	I
into	IN	O
plant	NN	O
cells	NNS	O
--
was	VBD	O
shown	VBN	O
to	TO	O
transfer	VB	B
other	JJ	O
substrates	NNS	O
,	,	O
--
The	DT	O
substrates	NNS	O
secreted	VBN	B
by	IN	O
these	DT	O
two	CD	O
--
required	VBN	O
for	IN	O
RSF1010	NN	O
conjugation	NN	B
,	,	O
and	CC	O
it	PRP	O
--
system	NN	O
in	IN	O
plasmid	NN	O
conjugation	NN	B
.	.	O
When	WRB	O
--
VirB4	NN	O
and	CC	O
VirD4	NN	O
virulence	NN	B
proteins	NNS	O
.	.	O
--
(	(	O
required	VBN	O
for	IN	O
T-DNA	JJ	B
transfer	NN	I
to	TO	O
plant	NN	O
cells	NNS	O
--
were	VBD	O
shown	VBN	O
to	TO	O
conjugate	VB	B
RSF1010-related	JJ	I
plasmids	NNS	I
between	IN	O
bacteria	NNS	O
,	,	O
--
proteins	NNS	O
involved	VBN	O
in	IN	O
conjugation	NN	B
.	.	O
Due	JJ	O
--
systems	NNS	O
in	IN	O
bacterial	JJ	O
virulence	NN	B
,	,	O
we	PRP	O
decided	VBD	O
--
required	VBN	O
for	IN	O
RSF1010	NN	O
conjugation	NN	B
In	IN	O
previous	JJ	O
reports	NNS	O
--
strains	NNS	O
,	,	O
and	CC	O
conjugation	NN	B
was	VBD	O
shown	VBN	O
to	TO	O
--
the	DT	O
ability	NN	O
to	TO	O
transfer	VB	B
the	DT	I
IncQ	NN	I
plasmid	NN	I
,	,	O
pMMB207	NN	O
,	,	O
--
in	IN	O
others	NNS	O
moderate	JJ	O
transfer	NN	B
frequencies	NNS	O
were	VBD	O
retained	VBN	O
--
system	NN	O
for	IN	O
their	PRP$	O
conjugation	NN	B
(	(	O
Winans	NNP	O
and	CC	O
--
is	VBZ	O
involved	VBN	O
in	IN	O
conjugation	NN	B
of	IN	O
RSF1010-related	JJ	O
plasmids	NNS	O
--
10-fold	JJ	O
reduction	NN	O
in	IN	O
conjugation	NN	B
frequency	NN	O
in	IN	O
comparison	NN	O
--
This	DT	O
reduction	NN	O
in	IN	O
conjugation	NN	B
frequency	NN	O
was	VBD	O
complemented	VBN	O
--
the	DT	O
relatively	RB	O
high	JJ	O
conjugation	NN	B
frequency	NN	O
found	VBN	O
in	IN	O
--
a	DT	O
result	NN	O
of	IN	O
conjugation	NN	B
activity	NN	O
of	IN	O
the	DT	O
--
system	NN	O
.	.	O
Conjugation	NN	B
properties	NNS	O
of	IN	O
icm/dot	NN	O
--
mutants	NNS	O
.	.	O
Conjugation	NN	B
analysis	NN	O
of	IN	O
the	DT	O
--
mutant	NN	O
.	.	O
Conjugation	NN	B
analysis	NN	O
of	IN	O
the	DT	O
--
mutant	NN	O
.	.	O
Conjugation	NN	B
analysis	NN	O
of	IN	O
the	DT	O
--
genes	NNS	O
for	IN	O
RSF1010	NN	O
conjugation	NN	B
The	DT	O
icm/dot	NN	O
system	NN	O
--
attenuated	VBN	O
for	IN	O
RSF1010	NN	O
conjugation	NN	B
(	(	O
Fig.	NN	O
3B	NN	O
--
whether	IN	O
the	DT	O
residual	JJ	O
conjugation	NN	B
activity	NN	O
is	VBZ	O
a	DT	O
--
.	.	O
The	DT	O
conjugation	NN	B
frequencies	NNS	O
of	IN	O
the	DT	O
--
for	IN	O
the	DT	O
residual	JJ	O
conjugation	NN	B
activity	NN	O
observed	VBN	O
with	IN	O
--
to	TO	O
complement	VB	O
the	DT	O
conjugation	NN	B
phenotype	NN	O
of	IN	O
the	DT	O
--
.	.	O
The	DT	O
conjugation	NN	B
frequencies	NNS	O
of	IN	O
the	DT	O
--
weak	JJ	O
reduction	NN	O
in	IN	O
conjugation	NN	B
frequency	NN	O
observed	VBN	O
with	IN	O
--
low	JJ	O
level	NN	O
of	IN	O
conjugation	NN	B
(	(	O
Fig.	NN	O
3B	NN	O
--
level	NN	O
of	IN	O
RSF1010	NN	O
conjugation	NN	B
observed	VBN	O
in	IN	O
the	DT	O
--
completely	RB	O
defective	JJ	O
for	IN	O
conjugation	NN	B
.	.	O
This	DT	O
--
close	RB	O
to	TO	O
the	DT	O
conjugation	NN	B
levels	NNS	O
of	IN	O
the	DT	O
--
LELA4432	NN	O
)	)	O
for	IN	O
conjugation	NN	B
(	(	O
Fig.	NN	O
3C	NN	O
--
.	.	O
Shuman	JJ	O
conjugation	NN	B
frequency	NN	O
of	IN	O
the	DT	O
--
about	RB	O
500-fold	RB	O
in	IN	O
conjugation	NN	B
frequency	NN	O
was	VBD	O
observed	VBN	O
--
had	VBD	O
a	DT	O
similar	JJ	O
conjugation	NN	B
frequency	NN	O
when	WRB	O
tested	VBN	O
--
the	DT	O
reduction	NN	O
in	IN	O
conjugation	NN	B
frequency	NN	O
is	VBZ	O
not	RB	O
--
proteins	NNS	O
involved	VBN	O
in	IN	O
conjugation	NN	B
from	IN	O
the	DT	O
IncI	NN	O
--
shown	VBN	O
to	TO	O
mediate	VB	O
conjugation	NN	B
of	IN	O
RSF1010-related	JJ	O
plasmids	NNS	O
--
manner	NN	O
to	TO	O
the	DT	O
transfer	NN	B
of	IN	I
T-DNA	NN	I
into	IN	O
plant	NN	O
cells	NNS	O
--
transfer	NN	O
and	CC	O
RSF1010	NN	O
conjugation	NN	B
in	IN	O
A.	NN	O
tumefaciens	NNS	O
--
T-DNA	NN	O
and	CC	O
RSF1010	NN	O
transfer	NN	B
;	:	O
Fullner	NNP	O
,	,	O
--
tra/trb	NN	O
system	NN	O
and	CC	O
pilin	NN	B
biosynthesis	NN	I
systems	NNS	O
,	,	O
and	CC	O
--
;	:	O
Pili	NNP	O
,	,	O
pilin	NN	B
biosynthesis	NN	I
.	.	O
As	IN	O
--
systems	NNS	O
involved	VBN	O
in	IN	O
secretion	NN	B
.	.	O
With	IN	O
--
small	JJ	O
reduction	NN	O
in	IN	O
conjugation	NN	B
frequency	NN	O
,	,	O
but	CC	O
--
these	DT	O
insertions	NNS	O
,	,	O
conjugation	NN	B
was	VBD	O
almost	RB	O
abolished	VBN	O
--
their	PRP$	O
function	NN	O
during	IN	O
conjugation	NN	B
,	,	O
but	CC	O
not	RB	O
--
icm/dot	NN	O
components	NNS	O
for	IN	O
conjugation	NN	B
,	,	O
but	CC	O
not	RB	O
--
not	RB	O
carry	VB	O
out	RP	O
conjugation	NN	B
(	(	O
as	IN	O
indicated	VBN	O
--
genes	NNS	O
completely	RB	O
abolished	VBD	O
conjugation	NN	B
;	:	O
Segal	NNP	O
et	FW	O
--
complex	NN	O
that	WDT	O
can	MD	O
conjugate	VB	B
,	,	O
but	CC	O
can	MD	O
--
can	MD	O
participate	VB	O
in	IN	O
conjugation	NN	B
but	CC	O
can	MD	O
not	RB	O
--
island	NN	O
modify	VBP	O
the	DT	O
virulence	NN	B
of	IN	O
Helicobacter	NN	O
pylori	NN	O
--
)	)	O
Helicobacter	NN	O
pylori	NN	O
virulence	NN	B
and	CC	O
genetic	JJ	O
geography	NN	O
--
virB	NN	O
genes	NNS	O
in	IN	O
transfer	NN	B
of	IN	I
T	NN	I
complexes	NNS	I
and	CC	O
RSF1010	NN	O
.	.	O
--
a	DT	O
type-II	NN	O
general	JJ	O
secretion	NN	B
pathway	NN	I
required	VBN	O
for	IN	O
growth	NN	O
--
well	RB	O
as	IN	O
for	IN	O
secretion	NN	B
of	IN	O
the	DT	O
Msp	NN	O
--
components	NNS	O
in	IN	O
the	DT	O
assembly	NN	B
of	IN	O
type	NN	O
4	CD	O
--
strongly	RB	O
support	VBP	O
the	DT	O
conjugation	NN	B
model	NN	O
for	IN	O
T-DNA	JJ	B
transfer	NN	I
.	.	O
(	(	O
1992	CD	O
)	)	O
Conjugative	JJ	B
transfer	NN	I
by	IN	O
the	DT	O
virulence	NN	O
--
)	)	O
Inhibition	NN	O
of	IN	O
VirB-mediated	JJ	B
transfer	NN	I
of	IN	O
diverse	JJ	O
substrates	NNS	O
--
)	)	O
Biochemistry	NN	O
of	IN	O
type	NN	B
IV	CD	I
secretion	NN	I
.	.	O
Legionella	NN	O
--
members	NNS	O
of	IN	O
the	DT	O
type	NN	B
IV	CD	I
secretion	NN	I
family	NN	O
.	.	O
--
and	CC	O
type	NN	O
II	CD	O
protein	NN	B
secretion	NN	I
.	.	O
(	(	O
--
ancestry	NN	O
between	IN	O
IncN	NN	O
conjugal	JJ	B
transfer	NN	I
genes	NNS	O
and	CC	O
macromolecular	JJ	O
--
plants	NNS	O
expressing	VBG	O
bacterial	JJ	O
virulence	NN	B
gene	NN	O
virF	NN	O
are	VBP	O
--
essential	JJ	O
for	IN	O
bacterial	JJ	O
conjugation	NN	B
.	.	O
(	(	O
--
killing	NN	O
and	CC	O
bacterial	JJ	O
conjugation	NN	B
require	VBP	O
overlapping	VBG	O
sets	NNS	O
--
the	DT	O
Legionella	NN	O
pneumophila	NN	O
virulence	NN	B
genes	NNS	O
and	CC	O
their	PRP$	O
--
(	(	O
1998	CD	O
)	)	O
Conjugative	JJ	B
transfer	NN	I
by	IN	O
the	DT	O
virulence	NN	O
--
required	VBN	O
for	IN	O
pertussis	NN	O
toxin	NN	B
secretion	NN	I
.	.	O
(	(	O
--
transport	NN	O
complex	NN	O
for	IN	O
DNA	NN	B
transfer	NN	I
from	IN	O
Agrobacterium	NN	O
tumefaciens	NNS	O
