# Supplementary material for: Named Entity Recognition for Bacterial Type IV Secretion Systems
Source: PLoS One. 2011 Mar 29;6(3):e14780. doi: 10.1371/journal.pone.0014780 (PMC3066171; doi:10.1371/journal.pone.0014780)
Supplement: Supporting Information S2 — Source document extracts and scripts. The results described in this paper can be recreated by following the workflow described in the file entitled "Instructions for Executing T4SS Named Entity Recognition Workflow.docx." (4.93 MB ZIP) [file pone.0014780.s002.zip › Revised Instructions and Data/T4SS/data/extracted/biological_process/file_25Extract.txt]

less	RBR	O
traveled	VBN	O
:	:	O
transport	NN	B
of	IN	O
Legionella	NNP	O
to	TO	O
--
Legionella	NN	O
pneumophila	NN	O
are	VBP	O
transported	VBN	B
to	TO	O
the	DT	O
ER	NN	O
--

To	TO	O
modulate	VB	O
phagosome	NN	B
transport	NN	I
,	,	O
Legionella	NNP	O
use	VBP	O
--

Legionella	NN	O
alter	VBP	O
phagosome	NN	B
transport	NN	I
It	PRP	O
is	VBZ	O
after	IN	O
--
ribosylation	NN	O
factor	NN	O
;	:	O
type	NN	B
IV	CD	I
secretion	NN	I
;	:	O
immune	JJ	O
evasion	NN	O
--
lumen	NN	O
by	IN	O
altering	VBG	O
phagosome	NN	B
transport	NN	I
.	.	O

But	CC	O
--
are	VBP	O
essential	JJ	O
for	IN	O
transport	NN	B
of	IN	O
Legionella	NNP	O
to	TO	O
--
device	NN	O
controls	VBZ	O
Legionella	NNP	O
phagosome	NN	B
transport	NN	I
Screens	NNS	O
for	IN	O
intracellular	JJ	O
--
essential	JJ	O
role	NN	O
in	IN	O
phagosome	NN	B
transport	NN	I
.	.	O

The	DT	O
--
apparatus	NN	O
that	WDT	O
can	MD	O
transfer	VB	B
proteins	NNS	O
Downloaded	VBN	O
from	IN	O
--
1	CD	O
.	.	O

Transport	NN	B
of	IN	O
a	DT	O
phagosome-containing	JJ	O
--
system	NN	O
must	MD	O
first	RB	O
assemble	VB	B
a	DT	O
pore	NN	O
in	IN	O
--
a	DT	O
conduit	NN	O
for	IN	O
protein	NN	B
transfer	NN	I
.	.	O

Because	IN	O
--
two	CD	O
cells	NNS	O
during	IN	O
conjugation	NN	B
.	.	O

The	DT	O
--
Legionella	NNP	O
require	VBP	O
for	IN	O
transport	NN	B
of	IN	O
their	PRP$	O
phagosomes	NNS	O
--
required	VBN	O
for	IN	O
DotA	NN	O
secretion	NN	B
(	(	O
Nagai	NNP	O
and	CC	O
--
assist	VBP	O
in	IN	O
the	DT	O
secretion	NN	B
of	IN	O
a	DT	O
distinct	JJ	O
--
,	,	O
2002	CD	O
Legionella	NNP	O
phagosome	NN	B
transport	NN	I
|	NN	O
Roy	NNP	O
and	CC	O
--
are	VBP	O
not	RB	O
themselves	PRP	O
secreted	VBN	B
by	IN	O
Legionella	NNP	O
(	(	O
--
Legionella	NNP	O
and	CC	O
are	VBP	O
transported	VBN	B
to	TO	O
lysosomes	NNS	O
eventually	RB	O
--
Thus	RB	O
,	,	O
the	DT	O
phagosome	NN	B
transport	NN	I
phenotype	NN	O
of	IN	O
an	DT	O
--
involves	VBZ	O
subverting	VBG	O
the	DT	O
transport	NN	B
of	IN	O
host	NN	O
vesicles	NNS	O
--
that	WDT	O
regulate	VBP	O
several	JJ	O
membrane	NN	B
transport	NN	I
processes	NNS	I
in	IN	O
eukaryotic	JJ	O
cells	NNS	O
--
ARF1	NN	O
in	IN	O
the	DT	O
transport	NN	B
of	IN	O
endocytic	JJ	O
vesicles	NNS	O
--
as	IN	O
they	PRP	O
are	VBP	O
transported	VBN	B
through	IN	O
the	DT	O
endocytic	JJ	O
--
ralF	NN	O
mutants	NNS	O
are	VBP	O
transported	VBN	B
in	IN	O
phagosomes	NNS	O
that	WDT	O
--
not	RB	O
essential	JJ	O
for	IN	O
transport	NN	B
of	IN	O
Legionella	NNP	O
to	TO	O
--
ER	NN	O
vesicles	NNS	O
that	WDT	O
transport	VBP	B
cargo	NN	O
to	TO	O
the	DT	O
--
,	,	O
2002	CD	O
Legionella	NNP	O
phagosome	NN	B
transport	NN	I
|	NN	O
Roy	NNP	O
and	CC	O
--
investigations	NNS	O
on	IN	O
Legionella	NNP	O
phagosome	NN	B
transport	NN	I
could	MD	O
provide	VB	O
important	JJ	O
--
vesicles	NNS	O
can	MD	O
be	VB	O
transported	VBN	B
to	TO	O
the	DT	O
ER	NN	O
--
of	IN	O
the	DT	O
early	JJ	O
secretory	JJ	B
pathway	NN	I
.	.	O

Type	NN	B
IV	CD	I
secretion	NN	I
:	:	O
intercellular	JJ	B
transfer	NN	I
of	IN	O
macromolecules	NNS	O
by	IN	O
--
.	.	O

Bacterial	JJ	O
type	NN	B
IV	CD	I
secretion	NN	I
:	:	O
conjugation	NN	O
systems	NNS	O
--
Protein	NN	O
complexes	NNS	O
in	IN	O
transport	NN	B
vesicle	NN	O
targeting	NN	O
.	.	O
--
Legionella	NN	O
pneumophila	NN	O
is	VBZ	O
secreted	VBN	B
by	IN	O
a	DT	O
novel	JJ	O
--
killing	NN	O
and	CC	O
bacterial	JJ	O
conjugation	NN	B
require	VBP	O
overlapping	VBG	O
sets	NNS	O
--
genome	NN	O
.	.	O

Conjugative	JJ	B
transfer	NN	I
by	IN	O
the	DT	O
virulence	NN	O
--
.	.	O

Customized	VBN	O
secretion	NN	B
chaperones	NNS	O
in	IN	O
pathogenic	JJ	O
