# Supplementary material for: Named Entity Recognition for Bacterial Type IV Secretion Systems
Source: PLoS One. 2011 Mar 29;6(3):e14780. doi: 10.1371/journal.pone.0014780 (PMC3066171; doi:10.1371/journal.pone.0014780)
Supplement: Supporting Information S2 — Source document extracts and scripts. The results described in this paper can be recreated by following the workflow described in the file entitled "Instructions for Executing T4SS Named Entity Recognition Workflow.docx." (4.93 MB ZIP) [file pone.0014780.s002.zip › Revised Instructions and Data/T4SS/data/extracted/biological_process/file_26Extract.txt]

those	DT	O
that	WDT	O
have	VBP	O
transferred	VBN	B
to	TO	O
the	DT	O
eukaryotic	JJ	O
--
allowing	VBG	O
for	IN	O
the	DT	O
assembly	NN	B
of	IN	O
a	DT	O
carefully	RB	O
