# Supplementary material for: Named Entity Recognition for Bacterial Type IV Secretion Systems
Source: PLoS One. 2011 Mar 29;6(3):e14780. doi: 10.1371/journal.pone.0014780 (PMC3066171; doi:10.1371/journal.pone.0014780)
Supplement: Supporting Information S2 — Source document extracts and scripts. The results described in this paper can be recreated by following the workflow described in the file entitled "Instructions for Executing T4SS Named Entity Recognition Workflow.docx." (4.93 MB ZIP) [file pone.0014780.s002.zip › Revised Instructions and Data/T4SS/data/extracted/biological_process/file_27Extract.txt]

(	(	O
aa	JJ	O
)	)	O
Location	NN	B
of	IN	O
RPE	NN	O
insertion	NN	O
--
Cell	NN	O
cycle	NN	O
protein	NN	O
Virulence	NN	B
factor	NN	O
Poly	NN	O
(	(	O
--
humans	NNS	O
.	.	O
Location	NN	B
of	IN	O
the	DT	O
repeat	NN	O
