# Supplementary material for: Named Entity Recognition for Bacterial Type IV Secretion Systems
Source: PLoS One. 2011 Mar 29;6(3):e14780. doi: 10.1371/journal.pone.0014780 (PMC3066171; doi:10.1371/journal.pone.0014780)
Supplement: Supporting Information S2 — Source document extracts and scripts. The results described in this paper can be recreated by following the workflow described in the file entitled "Instructions for Executing T4SS Named Entity Recognition Workflow.docx." (4.93 MB ZIP) [file pone.0014780.s002.zip › Revised Instructions and Data/T4SS/data/extracted/biological_process/file_2Extract.txt]

77030	CD	O
INTRODUCTION	NN	O
Bacterial	JJ	O
conjugation	NN	B
has	VBZ	O
long	RB	O
served	VBN	O
--
how	WRB	O
nucleic	JJ	O
acids	NNS	O
translocate	VBP	B
across	IN	O
biological	JJ	O
membranes	NNS	O
--
the	DT	O
view	NN	O
that	IN	O
conjugation	NN	B
is	VBZ	O
a	DT	O
contact-dependent	JJ	O
--
conjugal	JJ	O
pore	NN	O
for	IN	O
transmission	NN	B
of	IN	I
DNA	NN	I
substrates	NNS	O
across	IN	O
the	DT	O
--
systems	NNS	O
dedicated	VBN	O
to	TO	O
protein	NN	B
transport	NN	I
.	.	O
However	RB	O
--
three	CD	O
similarities	NNS	O
among	IN	O
conjugation	NN	B
and	CC	O
protein	NN	B
transport	NN	I
processes	NNS	I
.	.	O
First	RB	O
--
those	DT	O
dedicated	VBN	O
to	TO	O
DNA	NN	B
transfer	NN	I
,	,	O
selective	JJ	O
protein	NN	B
secretion	NN	I
,	,	O
assembly	NN	B
of	IN	O
type	NN	O
IV	CD	O
--
notion	NN	O
that	IN	O
the	DT	O
conjugal	JJ	B
transfer	NN	I
of	IN	I
DNA	NN	I
proceeds	VBZ	O
via	IN	O
recognition	NN	O
--
the	DT	O
type	NN	O
III	CD	O
protein	NN	B
secretion	NN	I
family	NN	O
(	(	O
see	VB	O
--
present	JJ	O
,	,	O
this	DT	O
secretion	NN	B
family	NN	O
is	VBZ	O
referred	VBN	O
--
from	IN	O
other	JJ	O
dedicated	VBN	O
secretion	NN	B
pathways	NNS	O
,	,	O
including	VBG	O
--
by	IN	O
E.	FW	O
coli	FW	O
hemolysin	NN	B
export	NN	I
,	,	O
the	DT	O
type	NN	O
--
by	IN	O
Klebsiella	NN	O
oxytoca	NN	O
pullulanase	NN	B
export	NN	I
,	,	O
and	CC	O
the	DT	O
--
Yersinia	NNP	O
pestis	CC	O
Yop	NNP	O
export	NN	B
(	(	O
for	IN	O
detailed	VBN	O
--
system	NN	O
involved	VBN	O
in	IN	O
conjugation	NN	B
transmit	NN	B
DNA	NN	O
to	TO	O
recipient	NN	O
--
substrate	NN	O
or	CC	O
the	DT	O
transmission	NN	B
of	IN	I
substrate	NN	I
from	IN	O
donor	NN	O
to	TO	O
--
system	NN	O
and	CC	O
related	JJ	O
conjugation	NN	B
and	CC	O
protein	NN	O
export	NN	O
--
stages	NNS	O
in	IN	O
the	DT	O
assembly	NN	B
of	IN	O
a	DT	O
bacterial	JJ	O
--
results	VBZ	O
from	IN	O
the	DT	O
transfer	NN	B
and	CC	O
expression	NN	O
of	IN	O
--
at	IN	O
least	JJS	O
six	CD	O
virulence	NN	B
operons	NNS	O
,	,	O
virA	NN	O
--
Additional	JJ	O
chromosomal	JJ	O
virulence	NN	B
loci	NNS	O
are	VBP	O
also	RB	O
required	VBN	O
for	IN	O
successful	JJ	O
T-complex	JJ	B
transfer	NN	I
to	TO	O
plant	NN	O
cells	NNS	O
--
SIMILARITIES	NNS	O
BETWEEN	VBP	O
T-DNA	NN	B
TRANSFER	NN	I
AND	CC	O
PLASMID	NN	B
CONJUGATION	NN	I
SYSTEMS	NN	O
Translocation-competent	JJ	O
substrate	NN	O
--
the	DT	O
direction	NN	O
of	IN	O
DNA	NN	B
transfer	NN	I
from	IN	O
A.	NN	O
tumefaciens	NNS	O
--
relationship	NN	O
exists	VBZ	O
between	IN	O
T-DNA	NN	B
transfer	NN	I
and	CC	O
plasmid	NN	B
conjugation	NN	I
(	(	O
97	CD	O
,	,	O
--
associated	VBN	O
with	IN	O
interkingdom	NN	O
T-DNA	NN	B
transfer	NN	I
and	CC	O
bacterial	JJ	O
conjugation	NN	B
are	VBP	O
analogous	JJ	O
,	,	O
--
SSB	NN	O
are	VBP	O
independently	RB	O
exported	VBN	B
via	IN	O
the	DT	O
T-complex	JJ	O
--
accumulate	VB	O
free	JJ	O
RP4	NN	O
plasmid	NN	B
transfer	NN	I
intermediates	NNS	O
.	.	O
--
that	IN	O
processing	NN	O
and	CC	O
transport	NN	B
reactions	NNS	O
are	VBP	O
temporally	RB	O
--
,	,	O
T-complexes	NNS	O
must	MD	O
translocate	VB	B
across	IN	O
membranes	NNS	O
of	IN	O
--
,	,	O
whereas	IN	O
RP4	NN	O
plasmid	NN	B
transfer	NN	I
intermediates	NNS	O
generally	RB	O
recircularize	VBP	O
--
components	NNS	O
of	IN	O
the	DT	O
transfer	NN	B
intermediates	NNS	O
contribute	VBP	O
to	TO	O
--
SSB	NN	O
possess	VBP	O
functional	JJ	O
nuclear	JJ	B
localization	NN	I
sequences	NNS	O
for	IN	O
delivery	NN	O
--
change	NN	O
in	IN	O
its	PRP$	O
nuclear	JJ	B
localization	NN	I
sequences	NNS	O
localize	VBP	B
to	TO	O
the	DT	O
nuclei	NNS	O
--
binds	VBZ	O
and	CC	O
actively	RB	O
transports	VBZ	B
DNA	NN	I
into	IN	O
the	DT	O
nuclei	NNS	O
--
surface	NN	O
structure	NN	O
for	IN	O
translocation	NN	B
of	IN	I
T-DNA	NN	I
across	IN	O
the	DT	O
A.	NN	O
--
the	DT	O
genetically	RB	O
defined	VBN	O
transfer	NN	B
regions	NNS	O
of	IN	O
the	DT	O
--
in	IN	O
the	DT	O
respective	JJ	O
transfer	NN	B
operons	NNS	O
.	.	O
T-DNA	JJ	B
transport	NN	I
requires	VBZ	O
VirB	NN	O
and	CC	O
--
general	JJ	O
importance	NN	O
for	IN	O
conjugation	NN	B
,	,	O
given	VBN	O
that	IN	O
--
and	CC	O
its	PRP$	O
homologs	NNS	O
localize	VBP	B
predominantly	RB	O
at	IN	O
the	DT	O
--
and	CC	O
thus	RB	O
may	MD	O
assemble	VB	B
as	IN	O
components	NNS	O
of	IN	O
--
yet	RB	O
fail	VBP	O
to	TO	O
transfer	VB	B
DNA	NN	I
(	(	O
2	CD	O
,	,	O
--
DNA	NN	O
processing	NN	O
and	CC	O
DNA	NN	B
translocation	NN	I
(	(	O
34	CD	O
)	)	O
--
,	,	O
although	IN	O
interbacterial	JJ	O
transfer	NN	B
of	IN	O
IncQ	NN	O
plasmids	NNS	O
--
IncQ	NN	O
plasmid	NN	O
efficiently	RB	O
transfer	VBP	B
the	DT	O
IncQ	NN	O
plasmid	NN	O
--
rate	NN	O
limiting	VBG	O
for	IN	O
transporter	NN	B
assembly	NN	I
(	(	O
13	CD	O
)	)	O
--
been	VBN	O
documented	VBN	O
for	IN	O
conjugal	JJ	B
transfer	NN	I
of	IN	O
BHR	NN	O
plasmids	NNS	O
--
IncQ	NN	O
suppression	NN	O
of	IN	O
T-DNA	NN	B
transfer	NN	I
does	VBZ	O
have	VB	O
a	DT	O
parallel	NN	O
in	IN	O
plasmid	NN	O
conjugation	NN	B
in	IN	O
that	DT	O
certain	JJ	O
--
posttranslationally	RB	O
by	IN	O
influencing	VBG	O
assembly	NN	B
or	CC	O
function	NN	O
of	IN	O
--
)	)	O
.	.	O
Transfer	NN	B
of	IN	O
the	DT	O
narrow-host-range	JJ	O
--
Homologous	JJ	O
proteins	NNS	O
from	IN	O
transfer	NN	B
systemsa	NN	O
Interkingdom	NN	O
T-DNA	NN	B
transport	NN	I
of	IN	O
VirB	NN	O
proteins	NNS	O
--
are	VBP	O
encoded	VBN	O
by	IN	O
transfer	NN	B
regions	NNS	O
of	IN	O
the	DT	O
--
)	)	O
.	.	O
e	JJ	O
Subcellular	JJ	B
localization	NN	I
studies	NNS	O
are	VBP	O
cited	VBN	O
--
text	NN	O
.	.	O
Exported	VBN	B
means	VBZ	O
at	IN	O
least	JJS	O
--
VirB	NN	O
protein	NN	O
for	IN	O
DNA	NN	B
transfer	NN	I
and	CC	O
studies	NNS	O
addressing	VBG	O
--
demonstration	NN	O
of	IN	O
the	DT	O
transfer	NN	B
of	IN	I
conjugative	JJ	I
NHR	NN	I
or	CC	O
BHR	NN	O
plasmids	NNS	O
--
plant	NN	O
cells	NNS	O
or	CC	O
conjugal	JJ	B
transmission	NN	I
of	IN	O
bacterial	JJ	O
DNA	NN	O
--
The	DT	O
successful	JJ	O
transfer	NN	B
of	IN	I
DNA	NN	I
to	TO	O
yeast	NN	O
is	VBZ	O
--
despite	IN	O
demonstrations	NNS	O
of	IN	O
DNA	NN	B
transfer	NN	I
from	IN	O
bacteria	NNS	O
to	TO	O
--
uniquely	RB	O
evolved	VBN	O
for	IN	O
transfer	NN	B
to	TO	O
plants	NNS	O
and	CC	O
--
genomes	NNS	O
.	.	O
Conjugation	NN	B
,	,	O
whether	IN	O
within	IN	O
--
cell-to-cell	JJ	O
contact	NN	O
during	IN	O
conjugation	NN	B
(	(	O
34	CD	O
,	,	O
--
a	DT	O
need	NN	O
for	IN	O
pilus-dependent	JJ	B
contact	NN	I
,	,	O
two	CD	O
groups	NNS	O
--
temperature	NN	O
stimulates	VBZ	O
the	DT	O
virB-dependent	JJ	B
transfer	NN	I
of	IN	O
IncQ	NN	O
plasmids	NNS	O
--
bacterial	JJ	O
recipients	NNS	O
and	CC	O
T-DNA	JJ	B
transfer	NN	I
to	TO	O
plants	NNS	O
(	(	O
--
of	IN	O
temperature	NN	O
on	IN	O
pilus	NN	B
formation	NN	I
,	,	O
and	CC	O
the	DT	O
nature	NN	O
of	IN	O
pilus-mediated	JJ	B
contact	NN	I
with	IN	O
recipient	JJ	O
cells	NNS	O
--
SIMILARITIES	NN	O
BETWEEN	NN	O
DNA	NN	B
TRANSFER	NN	I
AND	CC	O
PROTEIN	NN	O
EXPORT	NN	O
--
proteins	NNS	O
direct	VBP	O
the	DT	O
export	NN	B
not	RB	O
of	IN	O
DNA	NN	O
--
function	VB	O
in	IN	O
the	DT	O
export	NN	B
of	IN	O
a	DT	O
factor	NN	O
--
stimulates	VBZ	O
induction	NN	O
of	IN	O
interleukin-8	NN	B
secretion	NN	I
in	IN	O
gastric	JJ	O
epithelial	JJ	O
--
systems	NNS	O
dedicated	VBN	O
to	TO	O
conjugal	JJ	B
DNA	NN	I
transfer	NN	I
and	CC	O
protein	NN	B
export	NN	I
.	.	O
Indeed	RB	O
--
of	IN	O
T-DNA	NN	O
and	CC	O
BHR	NN	B
plasmid	NN	I
transfer	NN	I
intermediates	NNS	O
as	IN	O
single-stranded	JJ	O
--
T-DNA	NN	O
and	CC	O
BHR	NN	O
plasmid	NN	B
transfer	NN	I
(	(	O
97	CD	O
)	)	O
--
proteins	NNS	O
to	TO	O
guide	VB	O
DNA	NN	B
translocation	NN	I
.	.	O
If	IN	O
--
in	IN	O
fact	NN	O
dedicated	VBN	O
protein	NN	B
export	NN	I
systems	NNS	O
that	WDT	O
only	RB	O
coincidentally	RB	O
translocate	VB	B
DNA	NN	I
via	IN	O
its	PRP$	O
association	NN	O
--
.	.	O
Once	RB	O
exported	VBN	B
,	,	O
these	DT	O
molecules	NNS	O
then	RB	O
assemble	VB	B
into	IN	O
a	DT	O
nucleoprotein	NN	O
--
for	IN	O
restoration	NN	O
of	IN	O
virulence	NN	B
strongly	RB	O
suggests	VBZ	O
that	IN	O
--
.	.	O
Upon	IN	O
export	NN	B
,	,	O
the	DT	O
cellular	JJ	O
--
and	CC	O
VirD2–T-strands	NNS	O
are	VBP	O
exported	VBN	B
into	IN	O
the	DT	O
same	JJ	O
--
cell	NN	O
and	CC	O
that	IN	O
T-complex	JJ	B
assembly	NN	I
takes	VBZ	O
place	NN	O
there	RB	O
--
be	VB	O
important	JJ	O
for	IN	O
translocation	NN	B
of	IN	O
VirE2	NN	O
but	CC	O
is	VBZ	O
nonessential	JJ	O
for	IN	O
translocation	NN	B
of	IN	O
VirD2–T-strand	JJ	O
molecules	NNS	O
--
(	(	O
ii	LS	O
)	)	O
VirF	NN	B
transport	NN	I
is	VBZ	O
dependent	JJ	O
on	IN	O
--
of	IN	O
directing	VBG	O
the	DT	O
transfer	NN	B
of	IN	O
at	IN	O
least	JJS	O
--
The	DT	O
ability	NN	O
to	TO	O
transport	NN	B
protein	NN	O
,	,	O
coupled	VBN	O
--
T-complex	JJ	O
transporter	NN	O
indiscriminantly	RB	O
transfers	VBZ	B
any	DT	O
DNA	NN	O
of	IN	O
--
structural	JJ	O
information	NN	O
for	IN	O
translocation	NN	B
.	.	O
In	IN	O
--
required	VBN	O
for	IN	O
efficient	JJ	O
secretion	NN	B
of	IN	O
toxin	NN	O
,	,	O
--
assembled	VBN	O
molecule	NN	O
is	VBZ	O
transported	VBN	B
across	IN	O
at	IN	O
least	JJS	O
--
likely	JJ	O
that	IN	O
PT	NN	O
export	NN	B
occurs	VBZ	O
by	IN	O
a	DT	O
--
Ptl	NN	O
proteins	NNS	O
promote	VBP	O
export	NN	B
of	IN	O
assembled	VBN	O
toxin	NN	O
--
one-step	JJ	O
model	NN	O
for	IN	O
translocation	NN	B
of	IN	I
T-complexes	NNS	I
and	CC	O
BHR	NN	O
plasmids	NNS	O
--
proteins	NNS	O
carry	VBP	O
novel	JJ	O
transport	NN	B
signals	NNS	O
for	IN	O
export	NN	B
by	IN	O
a	DT	O
dedicated	VBN	O
--
the	DT	O
VirB	NN	O
proteins	NNS	O
assemble	VBP	B
as	IN	O
a	DT	O
single	JJ	O
--
could	MD	O
enable	VB	O
the	DT	O
transport	NN	B
of	IN	I
T-DNA	NN	I
by	IN	O
a	DT	O
process	NN	O
--
appropriate	JJ	O
substrates	NNS	O
for	IN	O
transfer	NN	B
and	CC	O
(	(	O
ii	LS	O
--
energy	NN	O
to	TO	O
drive	VB	O
translocation	NN	B
.	.	O
STRUCTURE-FUNCTION	NN	O
--
T-COMPLEX	JJ	O
TRANSPORT	NN	O
MACHINERY	NN	O
Localization	NN	B
of	IN	O
VirB	NN	O
proteins	NNS	O
--
that	IN	O
these	DT	O
proteins	NNS	O
assemble	VBP	B
as	IN	O
a	DT	O
membrane-spanning	JJ	O
--
shown	VBN	O
experimentally	RB	O
to	TO	O
localize	VB	B
extracellularly	RB	O
.	.	O
--
or	CC	O
even	RB	O
be	VB	O
transferred	VBN	B
to	TO	O
another	DT	O
cell	NN	O
--
protein	NN	O
redistribution	NN	O
during	IN	O
conjugation	NN	B
.	.	O
In	IN	O
--
F	NN	O
pili	NNS	O
are	VBP	O
assembled	VBN	B
from	IN	O
a	DT	O
reservoir	NN	O
--
ATPases	NNS	O
required	VBN	O
for	IN	O
DNA	NN	B
transfer	NN	I
,	,	O
have	VBP	O
been	VBN	O
--
activation	NN	O
of	IN	O
the	DT	O
translocation	NN	B
process	NN	I
via	IN	O
ATP-induced	JJ	O
conformational	JJ	O
--
related	JJ	O
genes	NNS	O
in	IN	O
transmembrane	NN	B
transport	NN	I
.	.	O
The	DT	O
--
virB	NN	O
genes	NNS	O
for	IN	O
DNA	NN	B
transfer	NN	I
has	VBZ	O
been	VBN	O
assessed	VBN	O
--
absolutely	RB	O
essential	JJ	O
for	IN	O
DNA	NN	B
transfer	NN	I
to	TO	O
plants	NNS	O
as	RB	O
--
deleted	VBN	O
are	VBP	O
still	RB	O
conjugation	NN	B
proficient	JJ	O
,	,	O
but	CC	O
DNA	NN	B
transfer	NN	I
efficiencies	NNS	O
typically	RB	O
are	VBP	O
--
auxiliary	JJ	O
role	NN	O
in	IN	O
transport	NN	B
(	(	O
12	CD	O
)	)	O
--
might	MD	O
contribute	VB	O
to	TO	O
T-DNA	JJ	B
transfer	NN	I
.	.	O
Such	JJ	O
--
other	JJ	O
DNA	NN	O
and	CC	O
protein	NN	B
transport	NN	I
machineries	NNS	O
and	CC	O
with	IN	O
--
the	DT	O
efficiency	NN	O
of	IN	O
substrate	NN	B
transfer	NN	I
(	(	O
6	CD	O
,	,	O
--
for	IN	O
VirB1	NN	O
in	IN	O
assembly	NN	B
of	IN	O
the	DT	O
T-complex	JJ	O
--
from	IN	O
the	DT	O
inefficient	JJ	O
assembly	NN	B
of	IN	O
a	DT	O
stabilized	VBN	O
--
cells	NNS	O
deficient	JJ	O
in	IN	O
transporter	NN	B
assembly	NN	I
,	,	O
DvirB1	NN	O
mutants	NNS	O
--
exhibit	VBP	O
an	DT	O
attenuated	VBN	O
virulence	NN	B
phenotype	NN	O
,	,	O
supporting	VBG	O
--
important	JJ	O
for	IN	O
efficient	JJ	O
conjugation	NN	B
as	RB	O
well	RB	O
as	IN	O
--
this	DT	O
protein	NN	O
in	IN	O
conductance	NN	B
of	IN	I
nucleic	JJ	I
acids	NNS	I
across	IN	O
the	DT	O
bacterial	JJ	O
--
distinct	JJ	O
functions	NNS	O
for	IN	O
T-DNA	NN	B
transfer	NN	I
.	.	O
An	DT	O
--
the	DT	O
efficiency	NN	O
of	IN	O
transporter	NN	B
assembly	NN	I
,	,	O
and	CC	O
a	DT	O
secreted	VBN	B
C-terminal	JJ	O
product	NN	O
may	MD	O
--
these	DT	O
proteins	NNS	O
to	TO	O
T-DNA	JJ	B
transport	NN	I
.	.	O
These	DT	O
--
ATP	NN	O
hydrolysis	NN	O
to	TO	O
transport	NN	B
.	.	O
Both	DT	O
--
general	JJ	O
importance	NN	O
for	IN	O
macromolecular	JJ	B
transport	NN	I
,	,	O
since	IN	O
homologs	NNS	O
--
may	MD	O
contribute	VB	O
to	TO	O
transport	VB	B
in	IN	O
at	IN	O
least	JJS	O
--
motif	NN	O
exhibit	VBP	O
attenuated	VBN	O
virulence	NN	B
on	IN	O
plants	NNS	O
(	(	O
--
)	)	O
and	CC	O
diminished	VBD	O
transfer	NN	B
of	IN	O
IncQ	NN	O
plasmids	NNS	O
--
VirB4	NN	O
mutants	NNS	O
on	IN	O
assembly	NN	B
of	IN	O
functional	JJ	O
homoor	NN	O
--
motif	NN	O
exhibit	VBP	O
wild-type	JJ	O
virulence	NN	B
(	(	O
69	CD	O
,	,	O
--
gene	NN	O
exhibits	VBZ	O
attenuated	VBN	O
virulence	NN	B
.	.	O
Recent	JJ	O
--
is	VBZ	O
critical	JJ	O
for	IN	O
assembly	NN	B
of	IN	O
a	DT	O
functional	JJ	O
--
stages	NNS	O
in	IN	O
the	DT	O
assembly	NN	B
of	IN	O
the	DT	O
T-complex	JJ	O
--
membrane	NN	O
reservoir	NN	O
for	IN	O
pilus	NN	B
polymerization	NN	I
is	VBZ	O
indicated	VBN	O
(	(	O
--
accordance	NN	O
with	IN	O
predicted	VBN	O
subcellular	JJ	B
localizations	NNS	I
,	,	O
the	DT	O
model	NN	O
--
proposed	VBN	O
role	NN	O
in	IN	O
T-complex	JJ	B
transporter	NN	I
biogenesis	NN	I
(	(	O
31	CD	O
and	CC	O
--
evidence	NN	O
that	IN	O
VirB9	NN	O
assembles	VBZ	B
into	IN	O
higher-order	JJR	O
multimeric	JJ	O
--
VirB	NN	O
proteins	NNS	O
during	IN	O
assembly	NN	B
of	IN	O
a	DT	O
functional	JJ	O
--
,	,	O
partially	RB	O
restores	VBZ	O
virulence	NN	B
of	IN	O
nonpolar	JJ	O
DvirB7	NN	O
--
least	JJS	O
for	IN	O
the	DT	O
assembly	NN	B
of	IN	O
partially	RB	O
functional	JJ	O
--
VirB7	NN	O
and	CC	O
VirB9	NN	O
assemble	NN	B
as	IN	O
covalent	JJ	O
dimers	NNS	O
--
with	IN	O
respect	NN	O
to	TO	O
T-complex	JJ	B
transport	NN	I
?	.	O
Analysis	NN	O
of	IN	O
--
VirB	NN	O
proteins	NNS	O
during	IN	O
transporter	NN	B
biogenesis	NN	I
.	.	O
Given	VBN	O
--
is	VBZ	O
proposed	VBN	O
to	TO	O
localize	VB	B
at	IN	O
the	DT	O
exterior	JJ	O
--
the	DT	O
heterodimer	NN	O
on	IN	O
VirB10	NN	B
complex	NN	I
formation	NN	I
involves	VBZ	O
a	DT	O
protein	NN	O
interaction	NN	O
domain	NN	O
localized	VBN	B
within	IN	O
the	DT	O
first	JJ	O
--
VirB9	NN	O
monomers	NNS	O
are	VBP	O
exported	VBN	B
and	CC	O
processed	VBN	O
into	IN	O
--
Monomers	NNS	O
then	RB	O
assemble	VB	B
,	,	O
most	RBS	O
probably	RB	O
--
is	VBZ	O
required	VBN	O
for	IN	O
transporter	NN	B
biogenesis	NN	I
(	(	O
32	CD	O
,	,	O
--
next	JJ	O
stage	NN	O
of	IN	O
assembly	NN	B
involves	VBZ	O
recruitment	NN	O
of	IN	O
--
postulated	VBN	O
to	TO	O
guide	VB	O
assembly	NN	B
of	IN	O
the	DT	O
Tcomplex	NN	O
--
reactions	NNS	O
in	IN	O
the	DT	O
assembly	NN	B
of	IN	O
other	JJ	O
cell	NN	O
--
Thus	RB	O
,	,	O
lipoprotein	NN	B
biosynthesis	NN	I
and	CC	O
sorting	VBG	O
reactions	NNS	O
--
during	IN	O
the	DT	O
associated	VBN	O
assembly	NN	B
processes	NNS	I
.	.	O
At	IN	O
--
pathway	NN	O
involved	VBN	O
in	IN	O
pullulanase	NN	B
secretion	NN	I
(	(	O
42	CD	O
)	)	O
--
nucleation	NN	O
center	NN	O
for	IN	O
assembly	NN	B
of	IN	I
the	DT	I
PT	NN	I
transporter	NN	I
.	.	O
Roles	NNS	O
--
been	VBN	O
documented	VBN	O
in	IN	O
assembly	NN	B
of	IN	O
various	JJ	O
protein	NN	O
--
VirB1	NN	O
transglycosylase	NN	O
for	IN	O
assembly	NN	B
of	IN	O
numerous	JJ	O
transenvelope	NN	O
--
energetic	JJ	O
requirements	NNS	O
for	IN	O
assembly	NN	B
or	CC	O
function	NN	O
of	IN	O
--
building	NN	O
blocks	NNS	O
for	IN	O
assembly	NN	B
of	IN	O
a	DT	O
vast	JJ	O
--
details	NNS	O
of	IN	O
the	DT	O
T-DNA	JJ	B
translocation	NN	I
process	NN	I
.	.	O
Additional	JJ	O
--
ATP	NN	O
hydrolysis	NN	O
in	IN	O
transporter	NN	B
assembly	NN	I
or	CC	O
function	NN	O
?	.	O
--
sex	NN	O
pilus	NN	O
in	IN	O
conjugation	NN	B
?	.	O
(	(	O
v	NN	O
--
of	IN	O
interest	NN	O
in	IN	O
conjugation	NN	B
processes	NNS	I
,	,	O
fueled	VBN	O
in	IN	O
--
proteins	NNS	O
involved	VBN	O
in	IN	O
conjugative	JJ	B
transfer	NN	I
of	IN	O
plasmid	NN	O
RP4	NN	O
--
for	IN	O
both	DT	O
efficient	JJ	O
conjugative	JJ	B
DNA	NN	I
transfer	NN	I
and	CC	O
bacteriophage	NN	O
R17	NN	O
infection	NN	O
.	.	O
Conjugative	JJ	B
transfer	NN	I
by	IN	O
the	DT	O
virulence	NN	O
--
tumefaciens	NNS	O
.	.	O
Localization	NN	B
and	CC	O
topology	NN	O
of	IN	O
--
is	VBZ	O
an	DT	O
essential	JJ	O
virulence	NN	B
protein	NN	O
requiring	VBG	O
an	DT	O
--
virB11	NN	O
are	VBP	O
essential	JJ	O
virulence	NN	B
genes	NNS	O
.	.	O
Inhibition	NN	O
of	IN	O
VirBmediated	JJ	B
transfer	NN	I
of	IN	O
diverse	JJ	O
substrates	NNS	O
--
plasmid	NN	O
promote	VB	O
its	PRP$	O
transfer	NN	B
to	TO	O
plants	NNS	O
.	.	O
Trans-kingdom	JJ	O
T-DNA	NN	B
transfer	NN	I
from	IN	O
Agrobacterium	NN	O
tumefaciens	NNS	O
--
I-specific	JJ	O
and	CC	O
disease-associated	JJ	O
virulence	NN	B
factors	NNS	O
.	.	O
--
gene	NN	O
required	VBN	O
for	IN	O
transfer	NN	B
of	IN	I
T-DNA	NN	I
to	TO	O
plants	NNS	O
encodes	VBZ	O
--
activity	NN	O
.	.	O
Nuclear	JJ	B
localization	NN	I
of	IN	O
Agrobacterium	NN	O
VirE2	NN	O
--
.	.	O
Pertussis	NN	O
toxin	NN	B
export	NN	I
requires	VBZ	O
accessory	JJ	O
genes	NNS	O
--
as	IN	O
an	DT	O
essential	JJ	O
virulence	NN	B
gene	NN	O
in	IN	O
Agrobacterium	NN	O
--
a	DT	O
barrier	NN	O
to	TO	O
transenvelope	VB	B
transport	NN	I
.	.	O
The	DT	O
--
VirB	NN	O
proteins	NNS	O
during	IN	O
assembly	NN	B
of	IN	O
the	DT	O
T-complex	JJ	O
--
and	CC	O
mechanism	NN	O
of	IN	O
conjugation	NN	B
,	,	O
p.	NN	O
2377–2401	CD	O
--
An	DT	O
essential	JJ	O
virulence	NN	B
protein	NN	O
of	IN	O
Agrobacterium	NN	O
--
to	TO	O
function	VB	O
in	IN	O
transfer	NN	B
of	IN	I
T-DNA	NN	I
.	.	O
Pilus	NN	B
assembly	NN	I
by	IN	O
Agrobacterium	NN	O
T-DNA	NN	B
transfer	NN	I
genes	NNS	O
.	.	O
Transport	NN	B
of	IN	I
DNA	NN	I
into	IN	O
the	DT	O
nuclei	NNS	O
--
.	.	O
Bacterial	JJ	O
conjugation	NN	B
mediated	VBN	O
by	IN	O
plasmid	NN	O
--
conjugative	JJ	O
plasmids	NNS	O
mobilize	VBP	O
DNA	NN	B
transfer	NN	I
between	IN	O
bacteria	NNS	O
and	CC	O
--
components	NNS	O
in	IN	O
the	DT	O
assembly	NN	B
of	IN	O
type	NN	O
4	CD	O
--
complexes	NNS	O
.	.	O
Conjugation	NN	B
among	IN	O
enteric	JJ	O
bacteria	NNS	O
--
required	VBN	O
for	IN	O
the	DT	O
transfer	NN	B
of	IN	I
the	DT	I
T-DNA	NN	I
from	IN	O
Agrobacterium	NN	O
tumefaciens	NNS	O
--
operon	NN	O
in	IN	O
sex	NN	O
pilus	NN	B
assembly	NN	I
and	CC	I
synthesis	NN	I
.	.	O
Common	JJ	O
mechanisms	NNS	O
in	IN	O
bacterial	JJ	O
conjugation	NN	B
and	CC	O
Ti-mediated	JJ	O
T-DNA	JJ	B
transfer	NN	I
to	TO	O
plant	NN	O
cells	NNS	O
--
strongly	RB	O
support	VBP	O
the	DT	O
conjugation	NN	B
model	NN	O
for	IN	O
T-DNA	JJ	B
transfer	NN	I
.	.	O
The	DT	O
--
is	VBZ	O
required	VBN	O
for	IN	O
virulence	NN	B
while	IN	O
virD3	NN	O
and	CC	O
--
not	RB	O
required	VBN	O
for	IN	O
virulence	NN	B
of	IN	O
Agrobacterium	NN	O
tumefaciens	NNS	O
--
Agrobacterium	NN	O
tumefaciens	NNS	O
transfers	VBZ	B
extremely	RB	O
long	JJ	O
T-DNAs	NNS	O
--
family	NN	O
of	IN	O
lysozyme-like	JJ	O
virulence	NN	B
factors	NNS	O
in	IN	O
bacterial	JJ	O
--
animals	NNS	O
.	.	O
Localization	NN	B
and	CC	O
orientation	NN	O
of	IN	O
--
Restoration	NN	O
of	IN	O
virulence	NN	B
of	IN	O
vir	NN	O
region	NN	O
--
analogy	NN	O
to	TO	O
bacterial	JJ	O
conjugation	NN	B
.	.	O
Enhanced	VBN	O
secretion	NN	B
through	IN	O
the	DT	O
Shigella	NN	O
--
translocon	NN	O
leads	VBZ	O
to	TO	O
assembly	NN	B
of	IN	O
extracellular	JJ	O
proteins	NNS	O
--
important	JJ	O
for	IN	O
pertussis	NN	O
toxin	NN	B
secretion	NN	I
.	.	O
Common	JJ	O
ancestry	NN	O
between	IN	O
IncN	NN	O
conjugal	JJ	B
transfer	NN	I
genes	NNS	O
and	CC	O
macromolecular	JJ	O
--
The	DT	O
complete	JJ	O
general	JJ	O
secretory	JJ	B
pathway	NN	I
in	IN	O
gramnegative	JJ	O
bacteria	NNS	O
--
plants	NNS	O
expressing	VBG	O
bacterial	JJ	O
virulence	NN	B
gene	NN	O
virF	NN	O
are	VBP	O
--
Integration	NN	O
of	IN	O
complete	JJ	O
transferred	VBN	B
DNA	NN	I
units	NNS	O
is	VBZ	O
dependent	JJ	O
--
the	DT	O
activity	NN	O
of	IN	O
virulence	NN	B
E2	NN	O
protein	NN	O
of	IN	O
--
tumefaciens	NNS	O
.	.	O
Secretion	NN	B
of	IN	O
extracellular	JJ	O
virulence	NN	O
--
is	VBZ	O
required	VBN	O
for	IN	O
extracellular	JJ	B
secretion	NN	I
in	IN	O
Vibrio	NNP	O
cholerae	NNP	O
.	.	O
Membrane	NN	B
localization	NN	I
of	IN	O
the	DT	O
Ti	NNP	O
--
the	DT	O
Agrobacterium	NN	O
tumefaciens	VBZ	O
virulence	NN	B
regulon	NN	O
has	VBZ	O
sequence	NN	O
--
An	DT	O
inner-membrane	JJ	O
associated	VBN	O
virulence	NN	B
protein	NN	O
essential	JJ	O
for	IN	O
T-DNA	JJ	B
transfer	NN	I
from	IN	O
Agrobacterium	NN	O
tumefaciens	NNS	O
--
and	CC	O
similarities	NNS	O
to	TO	O
conjugative	JJ	B
transfer	NN	I
genes	NNS	O
.	.	O
Organization	NN	O
and	CC	O
assembly	NN	B
of	IN	O
the	DT	O
Agrobacterium	NNP	O
--
for	IN	O
function	NN	O
in	IN	O
virulence	NN	B
.	.	O
VirE1	NN	O
protein	NN	O
mediates	VBZ	O
export	NN	B
of	IN	O
the	DT	O
single-stranded	JJ	O
--
cells	NNS	O
.	.	O
Subcellular	JJ	B
localization	NN	I
of	IN	O
seven	CD	O
VirB	NN	O
--
The	DT	O
essential	JJ	O
virulence	NN	B
protein	NN	O
VirB8	NN	O
localizes	VBZ	B
to	TO	O
the	DT	O
inner	JJ	O
--
tumefaciens	NNS	O
transfers	VBZ	O
single-stranded	JJ	O
transferred	VBN	B
DNA	NN	I
(	(	O
T-DNA	NN	O
)	)	O
--
The	DT	O
Agrobacterium	NNP	O
tumefaciens	VBZ	O
virulence	NN	B
D2	NN	O
protein	NN	O
is	VBZ	O
--
the	DT	O
Bordetella	NNP	O
pertussis	NN	O
toxin	NN	B
secretion	NN	I
protein	NN	O
,	,	O
is	VBZ	O
--
virB11	NN	O
are	VBP	O
essential	JJ	O
virulence	NN	B
genes	NNS	O
.	.	O
--
nick	JJ	O
region	NN	O
link	NN	O
conjugation	NN	B
,	,	O
T-DNA	NN	B
transfer	NN	I
and	CC	O
rolling	VBG	O
circle	NN	O
--
required	VBN	O
for	IN	O
pertussis	NN	O
toxin	NN	B
secretion	NN	I
.	.	O
Adaptation	NN	O
--
system	NN	O
for	IN	O
the	DT	O
export	NN	B
of	IN	O
pathogenic	JJ	O
macromolecules	NNS	O
--
to	TO	O
mediate	VB	O
its	PRP$	O
transfer	NN	B
to	TO	O
host	NN	O
plant	NN	O
--
the	DT	O
Agrobacterium-plant	NN	O
cell	NN	O
DNA	NN	B
transfer	NN	I
story	NN	O
.	.	O
Transfer	NN	B
of	IN	I
T-DNA	NN	I
from	IN	O
Agrobacterium	NN	O
to	TO	O
