# Supplementary material for: Named Entity Recognition for Bacterial Type IV Secretion Systems
Source: PLoS One. 2011 Mar 29;6(3):e14780. doi: 10.1371/journal.pone.0014780 (PMC3066171; doi:10.1371/journal.pone.0014780)
Supplement: Supporting Information S2 — Source document extracts and scripts. The results described in this paper can be recreated by following the workflow described in the file entitled "Instructions for Executing T4SS Named Entity Recognition Workflow.docx." (4.93 MB ZIP) [file pone.0014780.s002.zip › Revised Instructions and Data/T4SS/data/extracted/biological_process/file_3Extract.txt]

for	IN	O
Function	NNP	O
in	IN	O
Virulence	NNP	B
KATHRYN	NNP	O
M	NNP	O
.	.	O
--
absolutely	RB	O
required	VBN	O
for	IN	O
transport	NN	B
of	IN	I
T-DNA	NN	I
from	IN	O
Agrobacterium	NN	O
tumefaciens	NNS	O
--
autophosphorylation	NN	O
activity	NN	O
and	CC	O
localizes	VBZ	B
to	TO	O
the	DT	O
inner	JJ	O
--
show	VBP	O
that	IN	O
VirB11	NN	O
localizes	VBZ	B
to	TO	O
the	DT	O
inner	JJ	O
--
formation	NN	O
and	CC	O
also	RB	O
localized	VBD	B
properly	RB	O
to	TO	O
the	DT	O
--
to	TO	O
an	DT	O
attenuated	VBN	O
virulence	NN	B
phenotype	NN	O
.	.	O

--
mutant	JJ	O
proteins	NNS	O
also	RB	O
localized	VBD	B
properly	RB	O
to	TO	O
the	DT	O
--
being	VBG	O
able	JJ	O
to	TO	O
transfer	VB	B
a	DT	O
segment	NN	O
of	IN	O
--
required	VBN	O
for	IN	O
the	DT	O
transfer	NN	B
of	IN	I
T-DNA	NN	I
into	IN	O
the	DT	O
recipient	NN	O
--
and	CC	O
direct	VB	O
the	DT	O
transfer	NN	B
of	IN	I
the	DT	I
T-DNA	NN	I
into	IN	O
a	DT	O
recipient	NN	O
--
associated	VBN	O
proteins	NNS	O
are	VBP	O
transported	VBN	B
through	IN	O
the	DT	O
bacterial	JJ	O
--
required	VBN	O
for	IN	O
this	DT	O
transport	NN	B
step	NN	O
in	IN	O
the	DT	O
--
have	VBP	O
all	DT	O
been	VBN	O
localized	VBN	B
to	TO	O
the	DT	O
membrane	NN	O
--
those	DT	O
involved	VBN	O
in	IN	O
conjugation	NN	B
of	IN	O
plasmids	NNS	O
between	IN	O
--
operons	NNS	O
required	VBN	O
for	IN	O
pilin	NN	B
biogenesis	NN	I
and	CC	O
conjugation	NN	B
of	IN	O
the	DT	O
broad-host-range	JJ	O
--
sequence	NN	O
to	TO	O
the	DT	O
conjugation	NN	B
genes	NNS	O
,	,	O
but	CC	O
--
A.	NN	O
tumefaciens	NNS	O
can	MD	O
transfer	VB	B
the	DT	O
promiscuous	JJ	O
IncQ	NN	O
--
RSF1010	NN	O
can	MD	O
inhibit	VB	O
TDNA	NN	B
transfer	NN	I
presumably	RB	O
by	IN	O
competition	NN	O
--
tumefaciens	NNS	O
can	MD	O
mediate	VB	O
transfer	NN	B
of	IN	O
the	DT	O
RSF1010	NN	O
--
becoming	VBG	O
apparent	JJ	O
that	IN	O
T-DNA	JJ	B
transport	NN	I
may	MD	O
resemble	VB	O
protein	NN	B
secretion	NN	I
pathways	NNS	O
as	RB	O
well	RB	O
--
genes	NNS	O
required	VBN	O
for	IN	O
secretion	NN	B
of	IN	O
Bordetella	NNP	O
pertussis	NN	O
--
absolutely	RB	O
required	VBN	O
for	IN	O
virulence	NN	B
(	(	O
7	CD	O
,	,	O
--
proteins	NNS	O
are	VBP	O
also	RB	O
localized	JJ	B
to	TO	O
the	DT	O
inner	JJ	O
--
contain	VB	O
an	DT	O
N-terminal	JJ	O
export	NN	B
sequence	NN	O
or	CC	O
long	JJ	O
--
.	.	O

VirB4	NN	O
localizes	VBZ	B
to	TO	O
the	DT	O
membrane	NN	O
--
proteins	NNS	O
important	JJ	O
for	IN	O
secretion	NN	B
in	IN	O
gram-negative	JJ	O
bacteria	NNS	O
--
operons	NNS	O
required	VBN	O
for	IN	O
secretion	NN	B
.	.	O

Members	NNS	O
--
,	,	O
required	VBN	O
for	IN	O
pullulanase	NN	B
secretion	NN	I
in	IN	O
Klebsiella	NN	O
oxytoca	NN	O
--
,	,	O
required	VBN	O
for	IN	O
secretion	NN	B
of	IN	O
pectate	NN	O
lyases	NNS	O
--
,	,	O
required	VBN	O
for	IN	O
secretion	NN	B
of	IN	O
toxin	NN	O
A	NN	O
--
,	,	O
required	VBN	O
for	IN	O
secretion	NN	B
of	IN	O
proteases	NNS	O
and	CC	O
--
protein	NN	O
has	VBZ	O
been	VBN	O
localized	JJ	B
to	TO	O
the	DT	O
membrane	NN	O
--
either	CC	O
energize	VB	O
the	DT	O
secretion	NN	B
of	IN	O
the	DT	O
proteins	NNS	O
--
the	DT	O
case	NN	O
of	IN	O
T-DNA	NN	B
transfer	NN	I
,	,	O
the	DT	O
transport	NN	B
operons	NNS	O
and	CC	O
their	PRP$	O
--
the	DT	O
substrate	NN	O
is	VBZ	O
transported	VBN	B
in	IN	O
a	DT	O
constitutive	JJ	O
--
)	)	O
.	.	O

T-DNA	JJ	B
transport	NN	I
is	VBZ	O
regulated	VBN	O
at	IN	O
--
appears	VBZ	O
to	TO	O
be	VB	O
transported	VBN	B
into	IN	O
the	DT	O
plant	NN	O
--
in	IN	O
regulation	NN	O
of	IN	O
T-DNA	JJ	B
transfer	NN	I
.	.	O

In	IN	O
--
for	IN	O
function	NN	O
in	IN	O
virulence	NN	B
of	IN	O
A.	NN	O
tumefaciens	NNS	O
--
immunological	JJ	O
analysis	NN	O
following	VBG	O
transfer	NN	B
to	TO	O
nitrocellulose	NN	O
(	(	O
--
purification	NN	O
.	.	O

Virulence	NN	B
assays	NNS	O
.	.	O

--
were	VBD	O
assayed	VBN	O
for	IN	O
virulence	NN	B
on	IN	O
Kalancho¨e	NNP	O
diagremontiana	NN	O
--
is	VBZ	O
required	VBN	O
for	IN	O
virulence	NN	B
of	IN	O
A.	NN	O
tumefaciens	NNS	O
--
was	VBD	O
tested	VBN	O
for	IN	O
virulence	NN	B
.	.	O

Expression	NN	O
--
MBP-VirB11	NN	O
can	MD	O
restore	VB	O
virulence	NN	B
to	TO	O
the	DT	O
DvirB11	NN	O
--
is	VBZ	O
important	JJ	O
in	IN	O
virulence	NN	B
,	,	O
the	DT	O
virB11	NN	O
--
)	)	O
restored	VBD	O
full	JJ	O
virulence	NN	B
to	TO	O
DvirB11	NN	O
A.	NN	O
--
)	)	O
partially	RB	O
restored	VBD	O
virulence	NN	B
(	(	O
Fig.	NN	O
4E	NN	O
--
could	MD	O
not	RB	O
restore	VB	O
virulence	NN	B
to	TO	O
the	DT	O
virB11	NN	O
--
necessary	JJ	O
for	IN	O
full	JJ	O
virulence	NN	B
of	IN	O
A.	NN	O
tumefaciens	NNS	O
.	.	O

T-DNA	JJ	B
transport	NN	I
is	VBZ	O
thought	VBN	O
to	TO	O
--
protein	NN	O
complex	NN	O
to	TO	O
transfer	VB	B
T-DNA	NN	O
to	TO	O
plant	NN	O
--
strain	NN	O
may	MD	O
reduce	VB	O
virulence	NN	B
of	IN	O
the	DT	O
strain	NN	O
--
complexes	NNS	O
.	.	O

Localization	NN	B
of	IN	O
mutant	JJ	O
VirB11	NN	O
--
longer	JJR	O
function	NN	O
in	IN	O
virulence	NN	B
because	IN	O
they	PRP	O
are	VBP	O
not	RB	O
properly	RB	O
localized	JJ	B
to	TO	O
the	DT	O
membrane	NN	O
--
,	,	O
and	CC	O
the	DT	O
localization	NN	B
of	IN	O
VirB11K175A	NN	O
and	CC	O
--
VirB11	NN	O
protein	NN	O
is	VBZ	O
localized	JJ	B
to	TO	O
the	DT	O
inner	JJ	O
--
showed	VBD	O
the	DT	O
same	JJ	O
membrane	NN	B
localization	NN	I
pattern	NN	O
as	IN	O
the	DT	O
--
of	IN	O
the	DT	O
VirB11	NN	O
localized	VBD	B
to	TO	O
the	DT	O
inner	JJ	O
--
mutation	NN	O
and	CC	O
restore	VB	O
virulence	NN	B
,	,	O
it	PRP	O
was	VBD	O
--
interfere	VB	O
with	IN	O
its	PRP$	O
membrane	NN	B
localization	NN	I
.	.	O

The	DT	O
localization	NN	B
of	IN	O
MBP-VirB11	NN	O
in	IN	O
--
membrane	NN	O
.	.	O

Virulence	NN	B
assay	NN	O
of	IN	O
strain	NN	O
--
that	WDT	O
direct	VBP	O
its	PRP$	O
localization	NN	B
to	TO	O
the	DT	O
inner	JJ	O
--
MBPVirB11	NN	O
directs	VBZ	O
this	DT	O
membrane	NN	B
localization	NN	I
,	,	O
the	DT	O
localization	NN	B
of	IN	O
MBP	NN	O
was	VBD	O
--
lacks	VBZ	O
its	PRP$	O
N-terminal	JJ	O
export	NN	B
signal	NN	O
and	CC	O
in	IN	O
--
to	TO	O
direct	VB	O
the	DT	O
localization	NN	B
of	IN	O
the	DT	O
protein	NN	O
--

MBP	NN	O
was	VBD	O
localized	JJ	B
to	TO	O
the	DT	O
cytoplasm	NN	O
--
that	WDT	O
direct	VBP	O
its	PRP$	O
localization	NN	B
to	TO	O
the	DT	O
membrane	NN	O
--
responsible	JJ	O
for	IN	O
its	PRP$	O
localization	NN	B
.	.	O

To	TO	O
--
proteins	NNS	O
,	,	O
the	DT	O
localization	NN	B
of	IN	O
VirB11	NN	O
in	IN	O
--
to	TO	O
determine	VB	O
its	PRP$	O
subcellular	JJ	B
localization	NN	I
.	.	O

DISCUSSION	NN	O
--
cells	NNS	O
,	,	O
the	DT	O
transport	NN	B
of	IN	I
T-DNA	NN	I
molecules	NNS	O
from	IN	O
the	DT	O
--
putative	JJ	O
intermediate	NN	O
in	IN	O
T-DNA	JJ	B
transfer	NN	I
.	.	O

This	DT	O
finding	NN	O
suggests	VBZ	O
that	IN	O
T-DNA	NN	B
transfer	NN	I
is	VBZ	O
a	DT	O
highly	RB	O
--
this	DT	O
respect	NN	O
,	,	O
T-DNA	NN	B
transfer	NN	I
is	VBZ	O
similar	JJ	O
to	TO	O
bacterial	JJ	O
conjugation	NN	B
(	(	O
72	CD	O
)	)	O
--
protein	NN	O
indispensable	JJ	O
for	IN	O
T-DNA	JJ	B
transfer	NN	I
.	.	O

Expression	NN	O
--
malE-virB11	NN	O
gene	NN	O
restored	VBD	O
virulence	NN	B
to	TO	O
the	DT	O
virB11	NN	O
--
.	.	O

VirB11	NN	O
localizes	VBZ	B
to	TO	O
the	DT	O
inner	JJ	O
--
Therefore	RB	O
,	,	O
the	DT	O
localization	NN	B
of	IN	O
the	DT	O
fusion	NN	O
--
could	MD	O
interfere	VB	O
with	IN	O
VirB11	NN	B
localization	NN	I
.	.	O

The	DT	O
fusion	NN	O
protein	NN	O
also	RB	O
localized	VBD	B
to	TO	O
the	DT	O
inner	JJ	O
--
not	RB	O
change	VB	O
the	DT	O
localization	NN	B
of	IN	O
the	DT	O
VirB11	NN	O
--
indicates	VBZ	O
that	IN	O
the	DT	O
localization	NN	B
of	IN	O
VirB11	NN	O
is	VBZ	O
--
native	JJ	O
VirB11	NN	O
and	CC	O
localized	VBD	B
properly	RB	O
to	TO	O
FIG.	NN	O
--
(	(	O
D	NN	O
)	)	O
Subcellular	JJ	B
localization	NN	I
of	IN	O
VirB11	NN	O
in	IN	O
--
to	TO	O
function	VB	O
in	IN	O
T-DNA	JJ	B
transfer	NN	I
.	.	O

If	IN	O
--
longer	JJR	O
functions	NNS	O
in	IN	O
T-DNA	JJ	B
transfer	NN	I
even	RB	O
though	IN	O
the	DT	O
--
in	IN	O
the	DT	O
attenuated	VBN	O
virulence	NN	B
phenotype	NN	O
exhibited	VBN	O
by	IN	O
--
PulE	NN	O
family	NN	O
of	IN	O
transport	NN	B
proteins	NNS	O
.	.	O

--
mutants	NNS	O
do	VBP	O
not	RB	O
assemble	VB	B
pili	NNS	O
,	,	O
and	CC	O
--
toxin	NN	O
A	NN	O
and	CC	O
lipase	NN	B
secretion	NN	I
(	(	O
60	CD	O
)	)	O
--
are	VBP	O
blocked	VBN	O
in	IN	O
pullulanase	NN	B
secretion	NN	I
in	IN	O
a	DT	O
reconstituted	VBN	O
--
to	TO	O
function	VB	O
in	IN	O
T-DNA	JJ	B
transfer	NN	I
.	.	O

VirB4	NN	O
--
cells	NNS	O
interfered	VBD	O
with	IN	O
TDNA	NN	B
transfer	NN	I
and	CC	O
IncQ	NN	O
plasmid	NN	O
conjugation	NN	B
(	(	O
7	CD	O
,	,	O
--
exhibited	VBD	O
greatly	RB	O
reduced	VBN	O
secretion	NN	B
or	CC	O
pilin	NN	B
assembly	NN	I
(	(	O
44	CD	O
,	,	O
--
.	.	O

The	DT	O
membrane	NN	B
localization	NN	I
of	IN	O
the	DT	O
VirB11	NN	O
--
members	NNS	O
of	IN	O
the	DT	O
transport	NN	B
apparatus	NN	O
(	(	O
73	CD	O
--
we	PRP	O
show	VBP	O
that	IN	O
VirB11	NN	B
localization	NN	I
is	VBZ	O
independent	JJ	O
of	IN	O
--
to	TO	O
direct	VB	O
its	PRP$	O
localization	NN	B
.	.	O

Therefore	RB	O
--
which	WDT	O
directs	VBZ	O
its	PRP$	O
localization	NN	B
to	TO	O
the	DT	O
membrane	NN	O
.	.	O

Ordered	VBN	O
assembly	NN	B
of	IN	O
nucleoprotein	NN	O
structures	NNS	O
--
replication	NN	O
.	.	O

Protein	NN	B
secretion	NN	I
in	IN	O
Pseudomonas	NNP	O
aeruginosa	NN	O
--
peptidase	NN	O
.	.	O

Conjugative	JJ	B
transfer	NN	I
by	IN	O
the	DT	O
virulence	NN	O
--
is	VBZ	O
an	DT	O
essential	JJ	O
virulence	NN	B
protein	NN	O
requiring	VBG	O
an	DT	O
--
plasmid	NN	O
promote	VB	O
its	PRP$	O
transfer	NN	B
to	TO	O
plants	NNS	O
.	.	O
--
gene	NN	O
required	VBN	O
for	IN	O
transfer	NN	B
of	IN	I
T-DNA	NN	I
to	TO	O
plants	NNS	O
encodes	VBZ	O
--
Structural	JJ	O
characterization	NN	O
of	IN	O
protein	NN	B
secretion	NN	I
genes	NNS	O
of	IN	O
the	DT	O
--

An	DT	O
essential	JJ	O
virulence	NN	B
protein	NN	O
of	IN	O
Agrobacterium	NN	O
--
to	TO	O
function	VB	O
in	IN	O
transfer	NN	B
of	IN	I
T-DNA	NN	I
.	.	O

Characterization	NN	O
--
that	WDT	O
confers	VBZ	O
constitutive	JJ	O
virulence	NN	B
gene	NN	O
expression	NN	O
in	IN	O
--
.	.	O

Agrobacterium-mediated	JJ	O
transfer	NN	B
and	CC	O
stable	JJ	O
incorporation	NN	O
--
)	)	O
,	,	O
Bacterial	JJ	O
conjugation	NN	B
.	.	O

Genetic	JJ	O
--
functions	NNS	O
involved	VBN	O
in	IN	O
transport	NN	B
of	IN	I
T-DNA	NN	I
into	IN	O
the	DT	O
plant	NN	O
--
nucleus	NN	O
and	CC	O
in	IN	O
T-DNA	JJ	B
integration	NN	I
.	.	O

Cleavage	NN	O
--
proteins	NNS	O
during	IN	O
the	DT	O
assembly	NN	B
of	IN	O
the	DT	O
head	NN	O
--
required	VBN	O
for	IN	O
pectic	JJ	O
enzyme	NN	B
secretion	NN	I
by	IN	O
Erwinia	NNP	O
chrysanthemi	NN	O
--
sequence	NN	O
comparison	NN	O
with	IN	O
secretion	NN	B
genes	NNS	O
from	IN	O
other	JJ	O
--
bacteria	NNS	O
.	.	O

Localization	NN	B
and	CC	O
orientation	NN	O
of	IN	O
--
membrane	NN	O
.	.	O

Pullulanase	NN	B
secretion	NN	I
in	IN	O
Escherichia	FW	O
coli	FW	O
--
protein	NN	O
required	VBN	O
for	IN	O
pullulanase	NN	B
secretion	NN	I
.	.	O

The	DT	O
complete	JJ	O
general	JJ	O
secretory	JJ	B
pathway	NN	I
in	IN	O
gram-negative	JJ	O
bacteria	NNS	O
.	.	O

Membrane	NN	B
location	NN	I
of	IN	O
the	DT	O
Ti	NNP	O
--
An	DT	O
innermembrane-	JJ	O
associated	VBN	O
virulence	NN	B
protein	NN	O
essential	JJ	O
for	IN	O
T-DNA	JJ	B
transfer	NN	I
from	IN	O
Agrobacterium	NN	O
tumefaciens	NNS	O
--
and	CC	O
similarities	NNS	O
to	TO	O
conjugative	JJ	B
transfer	NN	I
genes	NNS	O
.	.	O

Subcellular	JJ	B
localization	NN	I
of	IN	O
seven	CD	O
VirB	NN	O
--

The	DT	O
essential	JJ	O
virulence	NN	B
protein	NN	O
VirB8	NN	O
localizes	VBZ	B
to	TO	O
the	DT	O
inner	JJ	O
--
.	.	O

Electrophoretic	JJ	O
transfer	NN	B
of	IN	O
proteins	NNS	O
from	IN	O
--
and	CC	O
PilB	NN	O
eliminate	VBP	O
extracellular	JJ	B
protein	NN	I
secretion	NN	I
and	CC	O
pilus	NN	B
biogenesis	NN	I
in	IN	O
Pseudomonas	NNP	O
aeruginosa	NN	O
--
virB11	NN	O
are	VBP	O
essential	JJ	O
virulence	NN	B
genes	NNS	O
.	.	O

--
required	VBN	O
for	IN	O
pertussis	NN	O
toxin	NN	B
secretion	NN	I
.	.	O

Chronicles	NNS	O
--
the	DT	O
Agrobacterium-plant	NN	O
cell	NN	O
DNA	NN	B
transfer	NN	I
story	NN	O
.	.	O
