# Supplementary material for: Named Entity Recognition for Bacterial Type IV Secretion Systems
Source: PLoS One. 2011 Mar 29;6(3):e14780. doi: 10.1371/journal.pone.0014780 (PMC3066171; doi:10.1371/journal.pone.0014780)
Supplement: Supporting Information S2 — Source document extracts and scripts. The results described in this paper can be recreated by following the workflow described in the file entitled "Instructions for Executing T4SS Named Entity Recognition Workflow.docx." (4.93 MB ZIP) [file pone.0014780.s002.zip › Revised Instructions and Data/T4SS/data/extracted/biological_process/file_4Extract.txt]

2005	CD	O
Agrobacterium	NNP	O
tumefaciens	NNS	O
translocates	VBZ	B
DNA	NN	I
and	CC	O
protein	NN	O
substrates	NNS	O
--
outer-membrane-associated	JJ	O
VirB9	NN	O
to	TO	O
assembly	NN	B
and	CC	O
function	NN	O
of	IN	O
--
as	IN	O
permissive	JJ	O
for	IN	O
intercellular	JJ	B
substrate	NN	I
transfer	NN	I
(	(	O
Tra_	NN	O
)	)	O
,	,	O
completely	RB	O
transfer	VB	B
defective	JJ	O
(	(	O
Tra_	NN	O
--
selectively	RB	O
permissive	JJ	O
for	IN	O
transfer	NN	B
only	RB	O
of	IN	O
the	DT	O
oncogenic	JJ	O
transfer	NN	B
DNA	NN	O
and	CC	O
the	DT	O
--
Mutations	NNS	O
inhibiting	VBG	O
transfer	NN	B
of	IN	I
DNA	NN	I
substrates	NNS	O
did	VBD	O
not	RB	O
--
a	DT	O
defect	NN	O
in	IN	O
assembly	NN	B
or	CC	O
function	NN	O
of	IN	O
--
C-terminal	JJ	O
regions	NNS	O
disrupted	VBD	O
VirB9	NN	B
complex	NN	I
formation	NN	I
with	IN	O
the	DT	O
outermembrane-	JJ	O
--
is	VBZ	O
essential	JJ	O
for	IN	O
substrate	NN	B
translocation	NN	I
.	.	O
Our	PRP$	O
--
substrate	VB	O
selection	NN	O
and	CC	O
translocation	NN	B
,	,	O
establishment	NN	O
of	IN	O
--
contacts	NNS	O
,	,	O
and	CC	O
T-pilus	JJ	B
biogenesis	NN	I
.	.	O
Agrobacterium	NN	O
--
T4SS	NN	O
)	)	O
to	TO	O
translocate	VB	B
oncogenic	JJ	I
transfer	NN	I
DNA	NN	I
(	(	O
T-DNA	NN	O
)	)	O
--
assay	NN	O
,	,	O
termed	VBN	O
transfer	NN	B
DNA	NN	O
immunoprecipitation	NN	O
(	(	O
--
in	IN	O
turn	NN	O
mediates	VBZ	O
transfer	NN	B
to	TO	O
the	DT	O
integral	JJ	O
--
function	NN	O
together	RB	O
to	TO	O
transfer	VB	B
the	DT	O
substrate	NN	O
to	TO	O
--
steps	NNS	O
of	IN	O
this	DT	O
translocation	NN	B
pathway	NN	I
,	,	O
T-DNA	NN	O
substrate	NN	O
--
VirD4	NN	O
T4CP	NN	O
and	CC	O
transfer	NN	B
to	TO	O
VirB11	NN	O
,	,	O
--
VirB8	NN	O
contribute	VBP	O
to	TO	O
DNA	NN	B
substrate	NN	I
transfer	NN	I
across	IN	O
the	DT	O
inner	JJ	O
--
both	DT	O
subunits	NNS	O
are	VBP	O
exported	VBN	B
across	IN	O
the	DT	O
inner	JJ	O
--
enable	VBP	O
the	DT	O
selective	JJ	O
export	NN	B
of	IN	O
the	DT	O
oncogenic	JJ	O
--
pilus	NN	O
but	CC	O
not	RB	O
substrate	NN	B
transfer	NN	I
to	TO	O
recipient	NN	O
cells	NNS	O
--
various	JJ	O
ways	NNS	O
to	TO	O
secretion	NN	B
channel	NN	I
activity	NN	I
and	CC	O
T-pilus	JJ	B
biogenesis	NN	I
.	.	O
TrIP	NN	O
studies	NNS	O
monitoring	VBG	O
translocation	NN	B
of	IN	O
pML122	NN	O
through	IN	O
--
isolation	NN	O
.	.	O
Conjugation	NN	B
assays	NNS	O
.	.	O
Transfer	NN	B
frequencies	NNS	O
are	VBP	O
reported	VBN	O
--
cell	NN	O
.	.	O
Virulence	NN	B
and	CC	O
mixed	JJ	O
infection	NN	O
--
were	VBD	O
tested	VBN	O
for	IN	O
virulence	NN	B
by	IN	O
inoculating	VBG	O
wound	JJ	O
--
.	.	O
Relative	JJ	O
virulence	NN	B
was	VBD	O
assessed	VBN	O
by	IN	O
--
the	DT	O
ability	NN	O
to	TO	O
export	VB	B
VirE2	NN	O
or	CC	O
T-DNA	NN	O
--
for	IN	O
effects	NNS	O
on	IN	O
substrate	NN	B
transfer	NN	I
and	CC	O
T-pilus	JJ	B
biogenesis	NN	I
.	.	O
Strain	NN	O
--
IncP	NN	O
replicon	NN	O
restores	VBZ	O
virulence	NN	B
on	IN	O
K.	NNP	O
daigremontiana	NN	O
--
by	IN	O
restoration	NN	O
of	IN	O
virulence	NN	B
,	,	O
establishing	VBG	O
that	IN	O
--
did	VBD	O
not	RB	O
disrupt	VB	O
assembly	NN	B
of	IN	O
a	DT	O
functional	JJ	O
--
VirB/D4	NN	O
T4SS	NN	O
separately	RB	O
translocates	VBZ	B
the	DT	I
T-DNA	NN	O
and	CC	O
protein	NN	O
--
also	RB	O
failed	VBD	O
to	TO	O
export	VB	B
VirE2	NN	O
,	,	O
as	IN	O
--
proteins	NNS	O
thus	RB	O
block	VBP	O
intercellular	JJ	B
translocation	NN	I
of	IN	O
both	CC	O
T-DNA	NN	O
--
also	RB	O
mobilized	VBD	O
the	DT	O
transfer	NN	B
of	IN	O
the	DT	O
IncQ	NN	O
--
strains	NNS	O
competent	JJ	O
for	IN	O
T-DNA	NN	B
transfer	NN	I
(	(	O
86.i2	CD	O
,	,	O
--
strains	NNS	O
defective	JJ	O
for	IN	O
T-DNA	NN	B
transfer	NN	I
(	(	O
26.i2	CD	O
and	CC	O
--
)	)	O
fairly	RB	O
efficiently	RB	O
translocated	VBD	B
the	DT	O
IncQ	NNP	O
plasmid	NN	O
--
their	PRP$	O
effects	NNS	O
on	IN	O
intercellular	JJ	B
substrate	NN	I
transfer	NN	I
.	.	O
Class	NN	O
--
are	VBP	O
permissive	JJ	O
for	IN	O
transfer	NN	B
of	IN	O
the	DT	O
tested	VBN	O
--
mutations	NNS	O
completely	RB	O
inhibit	VBP	O
substrate	NN	B
transfer	NN	I
(	(	O
Tra_	NN	O
)	)	O
--
mutations	NNS	O
confer	VBP	O
substrate-selective	JJ	O
transfer	NN	B
such	JJ	O
that	IN	O
the	DT	O
class	NN	O
III	CD	O
mutations	NNS	O
translocate	VBP	B
only	RB	O
the	DT	O
T-DNA	NN	O
--
class	NN	O
IV	CD	O
mutations	NNS	O
translocate	VBP	B
only	RB	O
the	DT	O
IncQ	NN	O
--
i2	NN	O
mutations	NNS	O
arrest	VBP	O
T-DNA	JJ	B
translocation	NN	I
through	IN	O
the	DT	O
VirB/D4	NN	O
--
proteins	NNS	O
displayed	VBD	O
a	DT	O
transfer	NN	B
arrest	NN	O
such	JJ	O
that	IN	O
--
evidence	NN	O
that	IN	O
the	DT	O
translocation	NN	B
pathway	NN	I
for	IN	O
the	DT	O
IncQ	NN	O
--
T-DNA	NN	O
and	CC	O
pML122	NN	O
substrate	NN	B
translocation	NN	I
by	IN	O
use	NN	O
of	IN	O
--
formation	NN	O
and	CC	O
conjugally	RB	O
transfer	VB	B
plasmid	NN	I
pML122	NN	I
to	TO	O
agrobacterial	JJ	O
recipients	NNS	O
--
correlated	VBD	O
with	IN	O
the	DT	O
virulence	NN	B
and	CC	O
conjugation	NN	B
data	NNS	O
(	(	O
compare	VB	O
--
insertion	NN	O
mutations	NNS	O
on	IN	O
substrate	NN	B
transfer	NN	I
.	.	O
Protein	NN	O
--
i2	NN	O
mutations	NNS	O
on	IN	O
virulence	NN	B
and	CC	O
pML122	NN	O
and	CC	O
VirE2	NN	B
substrate	NN	I
transfer	NN	I
.	.	O
PC1009	NN	O
--
recipients	NNS	O
,	,	O
and	CC	O
transfer	NN	B
efficiencies	NNS	O
are	VBP	O
reported	VBN	O
--
VirE2	NN	O
and	CC	O
T-DNA	NN	B
transfer	NN	I
were	VBD	O
monitored	VBN	O
by	IN	O
--
denote	VBP	O
VirE2	NN	O
or	CC	O
T-DNA	NN	B
transfer	NN	I
.	.	O
These	DT	O
--
instability	NN	O
,	,	O
and	CC	O
substrate	NN	B
translocation	NN	I
(	(	O
Fig.	NN	O
1A	NN	O
--
T-DNA	NN	O
and	CC	O
pML122	NN	O
translocation	NN	B
through	IN	O
the	DT	O
VirB/D4	NN	O
--
is	VBZ	O
essential	JJ	O
for	IN	O
T-DNA	NN	B
substrate	NN	I
translocation	NN	I
through	IN	O
the	DT	O
distal	JJ	O
--
strains	NNS	O
competent	JJ	O
for	IN	O
translocating	VBG	B
the	DT	I
T-DNA	NN	I
(	(	O
Fig.	NN	O
1B	NN	O
--
unidentified	JJ	O
effects	NNS	O
on	IN	O
assembly	NN	B
of	IN	O
the	DT	O
VirB7-VirB9	NN	O
--
T-DNA	NN	O
but	CC	O
not	RB	O
IncQ	NN	B
plasmid	NN	I
transfer	NN	I
(	(	O
Fig.	NN	O
1B	NN	O
--
insertion	NN	O
mutations	NNS	O
disrupt	VBP	O
T-pilus	JJ	B
assembly	NN	I
.	.	O
Certain	JJ	O
--
32	CD	O
)	)	O
block	VBP	O
T-pilus	JJ	B
production	NN	I
without	IN	O
preventing	VBG	O
intercellular	JJ	B
substrate	NN	I
transfer	NN	I
.	.	O
These	DT	O
--
biochemical	JJ	O
pathways	NNS	O
mediating	VBG	O
assembly	NN	B
of	IN	O
the	DT	O
T	NN	O
--
is	VBZ	O
suggestive	JJ	O
of	IN	O
T-pilus	JJ	B
assembly	NN	I
(	(	O
Fig.	NN	O
4A	NN	O
--
mutation	NN	O
therefore	RB	O
blocks	VBZ	O
pilus	NN	B
production	NN	I
(	(	O
Pil_	NN	O
)	)	O
,	,	O
without	IN	O
affecting	VBG	O
substrate	NN	B
transfer	NN	I
(	(	O
Tra_	NN	O
)	)	O
--
mutations	NNS	O
also	RB	O
block	VBP	O
pilus	NN	B
production	NN	I
but	CC	O
not	RB	O
a	DT	O
--
pilus	NN	O
,	,	O
for	IN	O
substrate	NN	B
transfer	NN	I
.	.	O
The	DT	O
--
not	RB	O
essential	JJ	O
for	IN	O
conjugal	JJ	B
DNA	NN	I
transfer	NN	I
(	(	O
32	CD	O
,	,	O
--
.	.	O
proteins	NNS	O
support	VBP	O
substrate	NN	B
transfer	NN	I
in	IN	O
the	DT	O
absence	NN	O
of	IN	O
WT	NN	O
Tpilus	NN	B
production	NN	I
,	,	O
they	PRP	O
do	VBP	O
--
domain	NN	O
selectively	RB	O
blocked	VBD	O
translocation	NN	B
of	IN	O
the	DT	O
IncQ	NN	O
--
not	RB	O
affect	VB	O
early	JJ	O
transfer	NN	B
reactions	NNS	O
leading	VBG	O
to	TO	O
--
recognition	NN	O
and	CC	O
selective	JJ	O
transfer	NN	B
of	IN	I
two	CD	I
DNA	NN	I
substrates	NNS	O
through	IN	O
the	DT	O
--
recruitment	NN	O
to	TO	O
the	DT	O
secretion	NN	B
channel	NN	O
(	(	O
3	CD	O
--
The	DT	O
VirB/D4	NN	O
T4SS	NN	O
translocates	VBZ	B
T-DNA	NN	I
as	IN	O
a	DT	O
nucleoprotein	NN	O
--
This	DT	O
T4SS	NN	O
also	RB	O
translocates	VBZ	B
the	DT	I
IncQ	NN	I
plasmid	NN	I
as	IN	O
a	DT	O
MobA	NN	O
--
the	DT	O
T-strand	NN	O
during	IN	O
conjugation	NN	B
,	,	O
the	DT	O
relaxase	NN	O
--
directly	RB	O
interact	VB	O
with	IN	O
secretion	NN	B
signals	NNS	O
carried	VBN	O
by	IN	O
--
substitution	NN	O
mutations	NNS	O
disrupted	VBD	O
intercellular	JJ	B
DNA	NN	I
transfer	NN	I
as	RB	O
well	RB	O
as	IN	O
the	DT	O
VirB9-dependent	JJ	B
assembly	NN	I
of	IN	O
higher-order	JJR	O
VirB10	NN	O
--
Moreover	RB	O
,	,	O
VirB9-VirB10	NN	B
complex	NN	I
formation	NN	I
is	VBZ	O
required	VBN	O
for	IN	O
--
complex	NN	O
formation	NN	O
and	CC	O
T-DNA	NN	B
substrate	NN	I
transfer	NN	I
but	CC	O
not	RB	O
IncQ	NN	O
plasmid	NN	B
transfer	NN	I
(	(	O
Fig.	NN	O
1B	NN	O
--
mutations	NNS	O
selectively	RB	O
blocked	VBD	O
substrate	NN	B
transfer	NN	I
to	TO	O
agrobacterial	JJ	O
and	CC	O
--
VirB9	NN	O
to	TO	O
regulate	VB	O
substrate	NN	B
transfer	NN	I
is	VBZ	O
subject	JJ	O
to	TO	O
--
triggering	NN	O
of	IN	O
donor	NN	O
conjugal	JJ	B
transfer	NN	I
,	,	O
yet	CC	O
the	DT	O
--
parentheses	NNS	O
)	)	O
on	IN	O
substrate	NN	B
translocation	NN	I
by	IN	O
host	NN	O
strains	NNS	O
--
no	DT	O
effect	NN	O
on	IN	O
substrate	NN	B
transfer	NN	I
;	:	O
II	CD	O
(	(	O
--
stab.	NN	O
)	)	O
and	CC	O
assembly	NN	B
of	IN	O
the	DT	O
disulfide-cross-linked	JJ	O
--
the	DT	O
capacity	NN	O
to	TO	O
transport	VB	B
at	IN	O
least	JJS	O
a	DT	O
--
C-terminal	JJ	O
mutations	NNS	O
disrupted	VBD	O
complex	NN	B
formation	NN	I
with	IN	O
the	DT	O
lipoprotein	NN	O
--
256.i2	CD	O
)	)	O
disrupted	VBD	O
complex	NN	B
formation	NN	I
with	IN	O
VirB10	NN	O
.	.	O
--
VirB2	NN	O
pilin	NN	O
to	TO	O
substrate	NN	B
translocation	NN	I
.	.	O
A	DT	O
central	JJ	O
question	NN	O
surrounding	VBG	O
type	NN	B
IV	CD	I
secretion	NN	I
is	VBZ	O
the	DT	O
role	NN	O
--
pilin	NN	O
protein	NN	O
in	IN	O
translocation	NN	B
.	.	O
The	DT	O
--
is	VBZ	O
dispensable	JJ	O
for	IN	O
intercellular	JJ	B
substrate	NN	I
transfer	NN	I
.	.	O
Here	RB	O
--
VirB2	NN	O
pilin	NN	O
for	IN	O
transfer	NN	B
(	(	O
Table	JJ	O
1	CD	O
--
VirD4	NN	O
mediate	VBP	O
early	JJ	O
DNA	NN	B
transfer	NN	I
reactions	NNS	O
required	VBN	O
for	IN	O
bacterial	JJ	O
type	NN	B
IV	CD	I
secretion	NN	I
.	.	O
VirE2	NN	O
--
with	IN	O
the	DT	O
VirD4	NN	O
transfer	NN	B
protein	NN	O
at	IN	O
cell	NN	O
--
tumefaciens	NNS	O
.	.	O
Localization	NN	B
and	CC	O
topology	NN	O
of	IN	O
--
virB11	NN	O
are	VBP	O
essential	JJ	O
virulence	NN	B
genes	NNS	O
.	.	O
Inhibition	NN	O
of	IN	O
VirB-mediated	JJ	B
transfer	NN	I
of	IN	O
diverse	JJ	O
substrates	NNS	O
--
RSF1010	NN	O
.	.	O
Formation	NN	B
of	IN	O
oligomeric	JJ	O
rings	NNS	O
--
are	VBP	O
involved	VBN	O
in	IN	O
protein	NN	B
transport	NN	I
across	IN	O
the	DT	O
outer	JJ	O
--
sensor	NN	O
required	VBN	O
for	IN	O
type	NN	B
IV	CD	I
secretion	NN	I
.	.	O
Definition	NN	O
of	IN	O
a	DT	O
bacterial	JJ	O
type	NN	B
IV	CD	I
secretion	NN	I
pathway	NN	I
for	IN	O
a	DT	O
DNA	NN	O
--
.	.	O
Bacterial	JJ	O
type	NN	B
IV	CD	I
secretion	NN	I
:	:	O
the	DT	O
Agrobacterium	NN	O
--
systems	NNS	O
.	.	O
Transport	NN	B
of	IN	I
nucleic	JJ	I
acids	NNS	I
through	IN	O
membrane	NN	O
channels	NNS	O
--
The	DT	O
Agrobacterium	NNP	O
T-DNA	NNP	B
transport	NN	I
pore	NN	O
proteins	NNS	O
VirB8	NN	O
--
the	DT	O
Agrobacterium	NN	O
tumefaciens	VBZ	O
DNA	NN	B
transfer	NN	I
proteins	NNS	O
.	.	O
--
ins	NNS	O
of	IN	O
bacterial	JJ	O
type	NN	B
IV	CD	I
secretion	NN	I
substrates	NNS	O
.	.	O
--
VirB	NN	O
proteins	NNS	O
during	IN	O
assembly	NN	B
of	IN	O
the	DT	O
T-complex	JJ	O
--
Altered	VBN	O
binding	NN	O
and	CC	O
transport	NN	B
of	IN	O
vitamin	NN	O
B12	NN	O
--
involved	VBN	O
in	IN	O
the	DT	O
secretion	NN	B
of	IN	O
the	DT	O
Bordetella	NNP	O
--
for	IN	O
multimerization	NN	O
and	CC	O
secretion	NN	B
specificity	NN	O
?	.	O
J	NN	O
--
protein	NN	O
involved	VBN	O
in	IN	O
extracellular	JJ	B
protein	NN	I
secretion	NN	I
in	IN	O
Xanthomonas	NNP	O
campestris	NN	O
--
direct	VBP	O
the	DT	O
ordered	VBN	O
export	NN	B
of	IN	O
a	DT	O
DNA	NN	O
--
complexes	NNS	O
required	VBN	O
for	IN	O
type	NN	B
IV	CD	I
secretion	NN	I
.	.	O
F	NN	O
factor	NN	O
conjugation	NN	B
is	VBZ	O
a	DT	O
true	JJ	O
--
.	.	O
Bacterial	JJ	O
conjugation	NN	B
:	:	O
a	DT	O
two-step	JJ	O
mechanism	NN	O
for	IN	O
DNA	NN	B
transport	NN	I
.	.	O
Restoration	NN	O
of	IN	O
virulence	NN	B
of	IN	O
vir	NN	O
region	NN	O
--
VirB11	NN	O
ATPase	NN	O
in	IN	O
T-pilus	JJ	B
assembly	NN	I
and	CC	O
substrate	NN	O
selection	NN	O
.	.	O
Membrane	NN	B
location	NN	I
of	IN	O
the	DT	O
Ti	NNP	O
--
inhibits	VBZ	O
Agrobacterium	NN	O
tumefaciens	NNS	O
virulence	NN	B
and	CC	O
VirBdependent	JJ	O
export	NN	B
of	IN	O
VirE2	NN	O
.	.	O
Subcellular	JJ	B
localization	NN	I
of	IN	O
seven	CD	O
VirB	NN	O
--
structure	NN	O
.	.	O
VirB/D4-dependent	JJ	B
protein	NN	I
translocation	NN	I
from	IN	O
Agrobacterium	NN	O
into	IN	O
--
SUBSTRATE	JJ	O
SELECTION	NN	O
AND	CC	O
TRANSLOCATION	NN	B
3495	CD	O
