# Supplementary material for: Named Entity Recognition for Bacterial Type IV Secretion Systems
Source: PLoS One. 2011 Mar 29;6(3):e14780. doi: 10.1371/journal.pone.0014780 (PMC3066171; doi:10.1371/journal.pone.0014780)
Supplement: Supporting Information S2 — Source document extracts and scripts. The results described in this paper can be recreated by following the workflow described in the file entitled "Instructions for Executing T4SS Named Entity Recognition Workflow.docx." (4.93 MB ZIP) [file pone.0014780.s002.zip › Revised Instructions and Data/T4SS/data/extracted/biological_process/file_5Extract.txt]

cell	NN	O
contribution	NN	O
to	TO	O
nuclear	JJ	B
import	NN	I
and	CC	O
transformation	NN	O
is	VBZ	O
--
identified	VBN	O
that	WDT	O
promote	VBP	O
nuclear	JJ	B
import	NN	I
of	IN	O
the	DT	O
T-strand	NN	O
--
derives	VBZ	O
from	IN	O
the	DT	O
transfer	NN	B
of	IN	O
a	DT	O
single-stranded	JJ	O
--
signal-mediated	JJ	O
induction	NN	O
of	IN	O
virulence	NN	B
genes	NNS	O
;	:	O
(	(	O
--
)	)	O
T-complex	NN	O
and	CC	O
virulence	NN	B
factor	NN	O
export	NN	O
to	TO	O
--
the	DT	O
requirements	NNS	O
for	IN	O
nuclear	JJ	B
import	NN	I
of	IN	O
the	DT	O
T-complex	NN	O
--
the	DT	O
role	NN	O
of	IN	O
virulence	NN	B
factors	NNS	O
in	IN	O
T-complex	JJ	B
import	NN	I
.	.	O
In	IN	O
--
process	NN	O
resembling	VBG	O
bacterial	JJ	O
conjugation	NN	B
,	,	O
the	DT	O
T-strand	NN	O
--
believed	VBN	O
to	TO	O
be	VB	O
transferred	VBN	B
to	TO	O
the	DT	O
plant	NN	O
--
4	CD	O
]	)	O
for	IN	O
intercellular	JJ	B
transfer	NN	I
.	.	O
Before	IN	O
nuclear	JJ	B
import	NN	I
and	CC	O
integration	NN	O
into	IN	O
--
VirE2	NN	O
contain	VBP	O
bipartite	JJ	O
nuclear	JJ	B
localization	NN	I
signals	NNS	O
(	(	O
NLSs	NNS	O
)	)	O
and	CC	O
both	DT	O
localize	VBP	B
in	IN	O
nuclei	NNS	O
when	WRB	O
--
VirE2	NN	O
NLSs	NNS	O
for	IN	O
T-strand	NN	B
transfer	NN	I
is	VBZ	O
difficult	JJ	O
to	TO	O
--
required	VBN	O
to	TO	O
promote	VB	O
nuclear	JJ	B
import	NN	I
of	IN	O
the	DT	O
T-complex	NN	O
.	.	O
VirE2	NN	B
localization	NN	I
does	VBZ	O
not	RB	O
occur	VB	O
--
NLS	NN	O
does	VBZ	O
promote	VB	O
nuclear	JJ	B
localization	NN	I
[	(	O
7	CD	O
]	)	O
--
and	CC	O
VirE2	NN	O
both	DT	O
localize	VBP	B
to	TO	O
the	DT	O
nucleus	NN	O
--
Recognition	NN	O
and	CC	O
import	NN	B
of	IN	O
NLS	NN	O
containing	VBG	O
--
nhGTP	NN	O
)	)	O
inhibit	VBP	O
import	NN	B
by	IN	O
preventing	VBG	O
recycling	NN	O
--
?	.	O
.	.	O
Nuclear	JJ	B
import	NN	I
of	IN	O
VirD2	NN	O
or	CC	O
--
a	DT	O
model	NN	O
for	IN	O
nuclear	JJ	B
import	NN	I
of	IN	O
VirD2	NN	O
and	CC	O
--
strictly	RB	O
necessary	JJ	O
for	IN	O
nuclear	JJ	B
import	NN	I
of	IN	O
the	DT	O
T-strand	NN	O
--
NLS	NN	O
signals	NNS	O
for	IN	O
T-complex	JJ	B
import	NN	I
,	,	O
but	CC	O
the	DT	O
--
VirD2	NN	O
)	)	O
efficiently	RB	O
localize	VBP	B
to	TO	O
plant	NN	O
cell	NN	O
nuclei	NNS	O
and	CC	O
this	DT	O
import	NN	B
is	VBZ	O
inhibited	VBN	O
by	IN	O
--
,	,	O
although	IN	O
facilitating	VBG	O
ssDNA	NN	B
import	NN	I
,	,	O
VirE2	NN	O
is	VBZ	O
--
VirE2	NN	O
in	IN	O
the	DT	O
nuclear	JJ	B
import	NN	I
of	IN	O
ssDNA	NN	O
increases	VBZ	O
--
VirE2	NN	O
for	IN	O
efficient	JJ	O
import	NN	B
[	(	O
11	CD	O
]	)	O
--
in	IN	O
complexes	NNS	O
for	IN	O
nuclear	JJ	B
import	NN	I
of	IN	O
ssDNA	NN	O
(	(	O
--
are	VBP	O
also	RB	O
nuclear	JJ	O
localized	VBN	B
[	(	O
16	CD	O
]	)	O
.	.	O
Nuclear	JJ	B
import	NN	I
of	IN	O
ssDNA	NN	O
complexes	NNS	O
--
]	)	O
,	,	O
and	CC	O
import	NN	B
in	IN	O
HeLa	NN	O
cells	NNS	O
--
conflicting	VBG	O
results	NNS	O
from	IN	O
nuclear	JJ	B
import	NN	I
assays	NNS	O
in	IN	O
different	JJ	O
--
and	CC	O
promotes	VBZ	O
its	PRP$	O
nuclear	JJ	B
import	NN	I
in	IN	O
permeabilized	JJ	O
yeast	NN	O
--
implicated	VBN	O
as	IN	O
a	DT	O
nuclear	JJ	B
import	NN	I
factor	NN	O
.	.	O
--
specifically	RB	O
required	VBN	O
for	IN	O
nuclear	JJ	B
import	NN	I
of	IN	O
VirE2	NN	O
in	IN	O
--
)	)	O
proteins	NNS	O
that	WDT	O
localize	VBP	B
to	TO	O
the	DT	O
cell	NN	O
--
of	IN	O
VirE2	NN	O
to	TO	O
localize	VB	B
to	TO	O
the	DT	O
nucleus	NN	O
--
cells	NNS	O
allows	VBZ	O
efficient	JJ	O
localization	NN	B
of	IN	O
VirE2	NN	O
to	TO	O
--
transiently	RB	O
from	IN	O
molecules	NNS	O
imported	VBN	B
to	TO	O
the	DT	O
nucleus	NN	O
--
is	VBZ	O
required	VBN	O
for	IN	O
T-complex	JJ	B
import	NN	I
into	IN	O
living	VBG	O
plant	NN	O
--
VIP1	CD	O
anti-sense	JJ	O
plants	NNS	O
localize	VBP	B
VirD2	NN	O
,	,	O
but	CC	O
--
Thus	RB	O
impairment	NN	O
of	IN	O
VirE2	NN	B
import	NN	I
is	VBZ	O
a	DT	O
consequence	NN	O
--
model	NN	O
pathway	NN	O
for	IN	O
T-strand	JJ	B
nuclear	JJ	I
import	NN	I
.	.	O
Plant	JJ	O
--
that	WDT	O
contains	VBZ	O
eight	CD	O
virulence	NN	B
loci	NNS	O
,	,	O
virA–H	NN	O
--
generated	VBN	O
coincident	JJ	O
with	IN	O
export	NN	B
.	.	O
(	(	O
--
and	CC	O
VirE2	NN	O
are	VBP	O
exported	VBN	B
to	TO	O
the	DT	O
plant	NN	O
--
,	,	O
facilitating	VBG	O
VirE2	NN	O
nuclear	JJ	B
localization	NN	I
signal	NN	O
(	(	O
NLS	NN	O
--
A	DT	O
model	NN	O
for	IN	O
T-strand	NN	B
import	NN	I
A	NN	O
simple	JJ	O
model	NN	O
--
to	TO	O
the	DT	O
importin	NN	O
nuclear	JJ	B
import	NN	I
pathway	NN	O
via	IN	O
VIP1	NN	O
--
both	CC	O
VIP1	NN	O
and	CC	O
VirE2	NN	B
nuclear	JJ	I
localization	NN	I
.	.	O
The	DT	O
--
of	IN	O
VirE2	NN	O
to	TO	O
localize	VB	B
in	IN	O
animal	NN	O
cells	NNS	O
--
of	IN	O
VirE2	NN	O
to	TO	O
localize	VB	B
in	IN	O
permeabilized	JJ	O
HeLa	NN	O
--
required	VBN	O
for	IN	O
efficient	JJ	O
import	NN	B
of	IN	O
large	JJ	O
ssDNA	NN	O
--
dimensions	NNS	O
consistent	JJ	O
with	IN	O
import	NN	B
through	IN	O
the	DT	O
NPC	NN	O
--
have	VB	O
functions	NNS	O
after	IN	O
import	NN	B
.	.	O
Agrobacterium	NN	O
--
studies	NNS	O
of	IN	O
the	DT	O
nuclear	JJ	B
import	NN	I
pathway	NN	I
in	IN	O
plant	NN	O
and	CC	O
--
Analysis	NN	O
of	IN	O
the	DT	O
import	NN	B
pathway	NN	I
should	MD	O
provoke	VB	O
future	JJ	O
--
processes	NNS	O
such	JJ	O
as	IN	O
nuclear	JJ	B
import	NN	I
.	.	O
(	(	O
--
2000	CD	O
)	)	O
The	DT	O
transfer	NN	B
of	IN	I
DNA	NN	I
from	IN	O
Agrobacterium	NN	O
tumefaciens	NNS	O
--
genes	NNS	O
involved	VBN	O
in	IN	O
T-DNA	NN	B
transfer	NN	I
and	CC	O
integration	NN	O
.	.	O
--
(	(	O
1992	CD	O
)	)	O
Nuclear	JJ	B
localization	NN	I
of	IN	O
Agrobacterium	NN	O
VirE2	NN	O
--
(	(	O
1996	CD	O
)	)	O
Transport	NN	B
of	IN	O
DNA	NN	O
into	IN	O
--
detection	NN	O
of	IN	O
protein	NN	O
nuclear	JJ	B
import	NN	I
and	CC	O
export	NN	B
.	.	O
(	(	O
--
:	:	O
analysis	NN	O
by	IN	O
subcellular	JJ	B
localization	NN	I
in	IN	O
mammalian	JJ	O
cells	NNS	O
--
(	(	O
1999	CD	O
)	)	O
Import	NN	B
of	IN	I
DNA	NN	I
into	IN	O
mammalian	JJ	O
nuclei	NNS	O
--
(	(	O
2001	CD	O
)	)	O
Import	NN	B
of	IN	O
Agrobacterium	NN	O
T-DNA	NN	O
--
(	(	O
1999	CD	O
)	)	O
Transport	NN	B
between	IN	O
the	DT	O
cell	NN	O
--
1992	CD	O
)	)	O
A	DT	O
nuclear	JJ	B
localization	NN	I
signal	NN	O
and	CC	O
the	DT	O
--
VirD2	NN	O
protein	NN	O
in	IN	O
T-DNAtransfer	NN	B
and	CC	O
integration	NN	O
.	.	O
--
Integration	NN	O
of	IN	O
complete	JJ	O
transferred	VBN	B
DNA	NN	I
units	NNS	O
is	VBZ	O
dependent	JJ	O
--
the	DT	O
activity	NN	O
of	IN	O
virulence	NN	B
E2	NN	O
protein	NN	O
of	IN	O
--
(	(	O
2000	CD	O
)	)	O
Nucleic	JJ	B
acid	NN	I
transport	NN	I
in	IN	O
plant–microbe	NN	O
interactions	NNS	O
--
involved	VBN	O
in	IN	O
VirE2	NN	O
nuclear	JJ	B
import	NN	I
and	CC	O
Agrobacterium	NN	O
infectivity	NN	O
--
(	(	O
1997	CD	O
)	)	O
Nuclear	JJ	B
localization	NN	I
signal	NN	O
binding	NN	O
protein	NN	O
from	IN	O
Arabidopsis	NN	O
mediates	VBZ	O
nuclear	JJ	B
import	NN	I
of	IN	O
Agrobacterium	NN	O
VirD2	NN	O
--
(	(	O
1990	CD	O
)	)	O
Localized	VBD	B
transient	JJ	O
expression	NN	O
of	IN	O
