# Supplementary material for: Named Entity Recognition for Bacterial Type IV Secretion Systems
Source: PLoS One. 2011 Mar 29;6(3):e14780. doi: 10.1371/journal.pone.0014780 (PMC3066171; doi:10.1371/journal.pone.0014780)
Supplement: Supporting Information S2 — Source document extracts and scripts. The results described in this paper can be recreated by following the workflow described in the file entitled "Instructions for Executing T4SS Named Entity Recognition Workflow.docx." (4.93 MB ZIP) [file pone.0014780.s002.zip › Revised Instructions and Data/T4SS/data/extracted/biological_process/file_6Extract.txt]

TDNA	NN	O
,	,	O
is	VBZ	O
transferred	VBN	B
to	TO	O
the	DT	O
plant	NN	O
--
specific	JJ	O
inducers	NNS	O
for	IN	O
conjugational	JJ	B
transfer	NN	I
of	IN	O
Ti	NNP	O
plasmids	NNS	O
--
been	VBN	O
observed	VBN	O
to	TO	O
conjugate	VB	B
in	IN	O
planta	NN	O
(	(	O
--
.	.	O

Such	JJ	O
conjugation	NN	B
is	VBZ	O
inducible	JJ	O
by	IN	O
--
plasmids	NNS	O
.	.	O

Conjugation	NN	B
.	.	O

After	IN	O
--
hr	NN	O
on	IN	O
the	DT	O
conjugation	NN	B
medium	NN	O
at	IN	O
27°C	NN	O
--
are	VBP	O
inducers	NNS	O
of	IN	O
conjugative	JJ	B
transfer	NN	I
of	IN	O
their	PRP$	O
respective	JJ	O
--
study	NN	O
to	TO	O
induce	VB	O
conjugative	JJ	B
transfer	NN	I
of	IN	O
the	DT	O
null-type	JJ	O
--
efficient	JJ	O
inducer	NN	O
of	IN	O
conjugation	NN	B
for	IN	O
the	DT	O
null-type	JJ	O
--
octopine-	NN	O
and	CC	O
nopaline-induced	JJ	O
conjugation	NN	B
of	IN	O
the	DT	O
corresponding	VBG	O
--
one	CD	O
,	,	O
whose	WP$	O
transfer	NN	B
was	VBD	O
therefore	RB	O
not	RB	O
