# Supplementary material for: Named Entity Recognition for Bacterial Type IV Secretion Systems
Source: PLoS One. 2011 Mar 29;6(3):e14780. doi: 10.1371/journal.pone.0014780 (PMC3066171; doi:10.1371/journal.pone.0014780)
Supplement: Supporting Information S2 — Source document extracts and scripts. The results described in this paper can be recreated by following the workflow described in the file entitled "Instructions for Executing T4SS Named Entity Recognition Workflow.docx." (4.93 MB ZIP) [file pone.0014780.s002.zip › Revised Instructions and Data/T4SS/data/extracted/biological_process/file_7Extract.txt]

Several	JJ	O
bacterial	JJ	O
virulence	NN	B
factors	NNS	O
,	,	O
including	VBG	O
--
manufacturers	NNS	O
.	.	O

Location	NN	B
of	IN	O
CagA	NNP	O
Post	NNP	O
--

Subsequent	JJ	O
to	TO	O
secretion	NN	B
of	IN	O
Tir	NN	O
into	IN	O
--
We	PRP	O
have	VBP	O
identified	VBN	O
virulence	NN	B
traits	NNS	O
present	JJ	O
in	IN	O
