# Supplementary material for: Named Entity Recognition for Bacterial Type IV Secretion Systems
Source: PLoS One. 2011 Mar 29;6(3):e14780. doi: 10.1371/journal.pone.0014780 (PMC3066171; doi:10.1371/journal.pone.0014780)
Supplement: Supporting Information S2 — Source document extracts and scripts. The results described in this paper can be recreated by following the workflow described in the file entitled "Instructions for Executing T4SS Named Entity Recognition Workflow.docx." (4.93 MB ZIP) [file pone.0014780.s002.zip › Revised Instructions and Data/T4SS/data/extracted/biological_process/file_8Extract.txt]

MicroMeeting	VBG	O
Bacterial	JJ	O
secrets	NNS	B
of	IN	I
secretion	NN	I
:	:	O
EuroConference	NN	O
on	IN	O
the	DT	O
biology	NN	O
of	IN	O
type	NN	B
IV	CD	I
secretion	NN	I
processes	NNS	O
Secretion	NN	O
and	CC	O
--
widely	RB	O
applied	VBN	O
for	IN	O
gene	NN	B
transfer	NN	I
to	TO	O
plants	NNS	O
,	,	O
--
contact	NN	O
formation	NN	O
and	CC	O
translocation	NN	B
of	IN	O
proteins	NNS	O
or	CC	O
--
the	DT	O
delivery	NN	O
of	IN	O
virulence	NN	B
factors	NNS	O
to	TO	O
modulate	VB	O
--
substrate	NN	O
recognition	NN	O
and	CC	O
complex	JJ	B
assembly	NN	I
and	CC	O
the	DT	O
specific	JJ	O
--
TFSS	NN	O
)	)	O
mediate	VBP	O
secretion	NN	B
or	CC	O
direct	JJ	O
cell-to-cell	JJ	B
transfer	NN	I
of	IN	O
virulence	NN	O
factors	NNS	O
--
.	.	O
Bacterial	JJ	O
conjugation	NN	B
is	VBZ	O
also	RB	O
classified	VBN	O
--
form	VB	O
channels	NNS	O
for	IN	O
substrate	NN	B
translocation	NN	I
or	CC	O
assembly	NN	B
of	IN	O
the	DT	O
transmembrane	JJ	O
--
of	IN	O
A.	NN	O
tumefaciens	VBZ	O
virulence	NN	B
proteins	NNS	O
VirE2	NN	O
and	CC	O
--
suggested	VBD	O
that	IN	O
the	DT	O
periplasmic	JJ	B
translocation	NN	I
route	NN	O
of	IN	O
the	DT	O
--
proposed	VBN	O
to	TO	O
induce	VB	O
substrate	NN	B
translocation	NN	I
from	IN	O
the	DT	O
coupling	NN	O
--
involved	VBN	O
in	IN	O
the	DT	O
translocation	NN	B
of	IN	I
DNA	NN	I
,	,	O
such	JJ	O
as	IN	O
--
protein	NN	O
involved	VBN	O
in	IN	O
plasmid	NN	B
transfer	NN	I
between	IN	O
Streptomycetes	NNS	O
.	.	O
--
NTPs	NNS	O
may	MD	O
trigger	VB	O
substrate	NN	B
translocation	NN	I
into	IN	O
the	DT	O
periplasm	NN	O
--
events	NNS	O
leading	VBG	O
to	TO	O
substrate	NN	B
translocation	NN	I
(	(	O
C	NN	O
.	.	O
--
C-terminus	NN	O
of	IN	O
several	JJ	O
virulence	NN	B
factors	NNS	O
,	,	O
including	VBG	O
--
is	VBZ	O
essential	JJ	O
for	IN	O
VirB/D4-dependent	JJ	B
translocation	NN	I
.	.	O
In	IN	O
--
,	,	O
may	MD	O
be	VB	O
translocated	VBN	B
into	IN	O
plant	NN	O
cells	NNS	O
--
further	RB	O
suggested	VBD	O
that	IN	O
translocation	NN	B
of	IN	O
VirD2–DNA	NN	O
complexes	NNS	O
--
tumefaciens	NNS	O
before	IN	O
its	PRP$	O
translocation	NN	B
to	TO	O
the	DT	O
host	NN	O
--
able	JJ	O
to	TO	O
mediate	VB	O
DNA	NN	B
independent	JJ	I
translocation	NN	I
of	IN	O
the	DT	O
Sog	NNP	O
--
,	,	O
suggesting	VBG	O
that	IN	O
translocation	NN	B
of	IN	O
proteins	NNS	O
may	MD	O
--
involved	VBN	O
in	IN	O
this	DT	O
transport	NN	B
process	NN	I
.	.	O
Type	NN	O
--
(	(	O
TFSSs	NNS	O
)	)	O
transfer	NN	B
macromolecules	NNS	O
(	(	O
DNA	NN	O
--
cells	NNS	O
.	.	O
Transfer	NN	B
of	IN	O
virulence	NN	B
factors	NNS	O
plays	VBZ	O
a	DT	O
--
established	VBN	O
for	IN	O
the	DT	O
plasmid	NN	B
conjugation	NN	I
and	CC	O
the	DT	O
A.	NN	O
--
favoured	VBN	O
notion	NN	O
,	,	O
substrate	NN	B
translocation	NN	I
by	IN	O
TFSS	NN	B
does	VBZ	O
not	RB	O
require	VB	O
--
the	DT	O
toxin	NN	O
are	VBP	O
exported	VBN	B
into	IN	O
the	DT	O
periplasm	NN	O
via	IN	O
the	DT	O
Sec-dependent	JJ	B
pathway	NN	I
.	.	O
First	RB	O
--
for	IN	O
their	PRP$	O
efficient	JJ	O
secretion	NN	B
.	.	O
In	IN	O
--
outer	JJ	O
membrane	NN	O
before	IN	O
secretion	NN	B
of	IN	O
the	DT	O
holotoxin	NN	O
--
.	.	O
The	DT	O
Sec-dependent	JJ	B
export	NN	I
into	IN	O
the	DT	O
periplasm	NN	O
--
periplasmic	JJ	O
location	NN	O
and	CC	O
extracellular	JJ	B
secretion	NN	I
of	IN	O
small	JJ	O
amounts	NNS	O
of	IN	O
virulence	NN	B
factors	NNS	O
VirE2	NN	O
and	CC	O
--
data	NNS	O
showing	VBG	O
that	IN	O
virulence	NN	B
factor	NN	O
VirJ	NN	O
,	,	O
--
importance	NN	O
for	IN	O
the	DT	O
type	NN	B
IV	CD	I
secretion	NN	I
process	NN	I
,	,	O
forms	VBZ	O
multicomponent	JJ	O
--
possibility	NN	O
of	IN	O
a	DT	O
periplasmic	JJ	B
secretion	NN	I
route	NN	O
.	.	O
--
showed	VBD	O
that	IN	O
VirE2	NN	O
assembles	VBZ	B
into	IN	O
oligomeric	JJ	O
complexes	NNS	O
--
and	CC	O
mediate	VBP	O
the	DT	O
translocation	NN	B
of	IN	I
single-stranded	JJ	I
DNA	NN	I
complexes	NNS	O
(	(	O
Dumas	NNP	O
--
membrane	NN	O
integration	NN	O
and	CC	O
pore	NN	B
formation	NN	I
of	IN	O
VirE2	NN	O
suggests	VBZ	O
--
in	IN	O
the	DT	O
gene	NN	O
transfer	NN	B
process	NN	I
than	IN	O
previously	RB	O
anticipated	VBN	O
--
important	JJ	O
to	TO	O
analyse	VB	O
VirE2	NN	B
localization	NN	I
during	IN	O
the	DT	O
natural	JJ	O
--
core	NN	O
complex	NN	O
and	CC	O
T-pilus	NN	B
assembly	NN	I
Gabriel	NNP	O
Waksman’s	NNP	O
group	NN	O
--
a	DT	O
channel	NN	O
for	IN	O
translocation	NN	B
of	IN	O
substrates	NNS	O
as	RB	O
--
VirB11	NN	O
variants	NNS	O
on	IN	O
DNA	NN	B
translocation	NN	I
and	CC	O
e	NN	O
.	.	O
--
first	JJ	O
time	NN	O
,	,	O
T-pilus	JJ	B
assembly	NN	I
could	MD	O
be	VB	O
uncoupled	JJ	O
--
the	DT	O
translocation	NN	O
of	IN	O
virulence	NN	B
factors	NNS	O
by	IN	O
combination	NN	O
--
ATPase	NN	O
participates	VBZ	O
in	IN	O
type	NN	B
IV	CD	I
secretion	NN	I
at	IN	O
two	CD	O
levels	NNS	O
--
been	VBN	O
implicated	VBN	O
in	IN	O
substrate	NN	B
translocation	NN	I
.	.	O
Immunoelectron	NN	O
--
a	DT	O
pathway	NN	O
for	IN	O
complex	JJ	B
assembly	NN	I
(	(	O
Kumar	NNP	O
and	CC	O
--
proteins	NNS	O
supposed	VBN	O
to	TO	O
localize	VB	B
in	IN	O
the	DT	O
periplasm	NN	O
--
the	DT	O
activities	NNS	O
of	IN	O
pilus	NN	B
assembly	NN	I
factors	NNS	O
remain	VBP	O
unsolved	JJ	O
--
,	,	O
which	WDT	O
mediates	VBZ	O
translocation	NN	B
of	IN	O
the	DT	O
VacA	NNP	O
--
how	WRB	O
,	,	O
after	IN	O
translocation	NN	B
of	IN	O
CagA	NN	O
to	TO	O
--
allow	VB	O
adaptation	NN	O
to	TO	O
substrate	NN	B
secretion	NN	I
or	CC	O
import	NN	B
(	(	O
Hofreuter	NNP	O
et	FW	O
--
for	IN	O
IncQ	NN	O
plasmids	NNS	O
translocated	VBN	B
from	IN	O
A.	NN	O
tumefaciens	VBZ	O
--
required	VBN	O
for	IN	O
full	JJ	O
virulence	NN	B
of	IN	O
the	DT	O
pathogen	NN	O
--
growth	NN	O
and	CC	O
may	MD	O
translocate	VB	B
virulence	NN	B
factors	NNS	O
across	IN	O
the	DT	O
--
Dot/Icm	NNP	O
system	NN	O
directs	VBZ	O
conjugative	JJ	B
transfer	NN	I
of	IN	O
IncQ	NN	O
plasmids	NNS	O
--
process	NN	O
.	.	O
TFSS-mediated	JJ	B
substrate	NN	I
translocation	NN	I
into	IN	O
the	DT	O
host	NN	O
--
laboratory	NN	O
,	,	O
the	DT	O
Dot/Icm-dependent	JJ	B
secretion	NN	I
of	IN	O
the	DT	O
inner	JJ	O
--
reported	VBN	O
.	.	O
Secreted	VBN	B
DotA	NN	O
forms	NNS	O
ring-shaped	JJ	O
--
that	IN	O
this	DT	O
essential	JJ	O
virulence	NN	B
protein	NN	O
may	MD	O
play	VB	O
--
it	PRP	O
may	MD	O
be	VB	O
secreted	VBN	B
from	IN	O
intracellular	JJ	O
L.	NN	O
--
Their	PRP$	O
function	NN	O
in	IN	O
conjugative	JJ	B
plasmid	NN	I
transfer	NN	I
suggests	VBZ	O
that	IN	O
genetic	JJ	O
--
Tra	NN	O
system	NN	O
(	(	O
conjugative	JJ	B
transfer	NN	I
)	)	O
,	,	O
which	WDT	O
--
responsible	JJ	O
for	IN	O
its	PRP$	O
conjugative	JJ	B
transfer	NN	I
(	(	O
Wood	NNP	O
et	FW	O
--
be	VB	O
involved	VBN	O
in	IN	O
relaxosome	NN	B
formation	NN	I
and	CC	O
conjugative	JJ	B
transfer	NN	I
(	(	O
Tauch	NNP	O
et	FW	O
--
their	PRP$	O
evolution	NN	O
and	CC	O
transfer	NN	B
.	.	O
Current	JJ	O
--
TFSS	NN	O
functions	NNS	O
,	,	O
cellular	JJ	B
localization	NN	I
of	IN	O
its	PRP$	O
components	NNS	O
--
well	RB	O
as	IN	O
the	DT	O
translocation	NN	B
of	IN	I
substrates	NNS	I
via	IN	O
the	DT	O
periplasm	NN	O
--
,	,	O
but	CC	O
the	DT	O
substrate	NN	B
translocation	NN	I
pathway	NN	I
is	VBZ	O
unknown	JJ	O
.	.	O
--
and	CC	O
thereby	RB	O
facilitate	VBP	O
complex	JJ	B
assembly	NN	I
.	.	O
The	DT	O
--
different	JJ	O
NTPases	NNS	O
in	IN	O
complex	JJ	B
assembly	NN	I
and	CC	O
substrate	NN	B
translocation	NN	I
?	.	O
Is	VBZ	O
a	DT	O
--
the	DT	O
rule	NN	O
in	IN	O
type	NN	B
IV	CD	I
secretion	NN	I
processes	NNS	I
?	.	O
What	WP	O
is	VBZ	O
--
meeting	NN	O
on	IN	O
bacterial	JJ	O
conjugation	NN	B
held	VBD	O
10	CD	O
years	NNS	O
--
may	MD	O
freeze	VB	O
the	DT	O
secretion	NN	B
process	NN	I
at	IN	O
certain	JJ	O
stages	NNS	O
--
on	IN	O
‘Biology	NN	O
of	IN	O
type	NN	B
IV	CD	I
secretion	NN	I
processes	NNS	I
:	:	O
EuroConference	NN	O
on	IN	O
--
recipient	NN	O
in	IN	O
virB-mediated	JJ	O
conjugal	JJ	B
transfer	NN	I
of	IN	O
an	DT	O
IncQ	NN	O
--
Agrobacterium	NN	O
tumefaciens	NNS	O
are	VBP	O
exported	VBN	B
independently	RB	O
of	IN	O
virB	NN	O
--
(	(	O
2001	CD	O
)	)	O
Type	NN	B
IV	CD	I
secretion	NN	I
:	:	O
intercellular	JJ	B
transfer	NN	I
of	IN	O
macromolecules	NNS	O
by	IN	O
--
)	)	O
Helicobacter	NN	O
pylori	NN	O
virulence	NN	B
and	CC	O
genetic	JJ	O
geography	NN	O
--
for	IN	O
transferred-	NN	O
DNA	NN	O
transport	NN	B
into	IN	O
plant	NN	O
cells	NNS	O
--
(	(	O
2002	LS	O
)	)	O
Membrane	NN	B
localization	NN	I
of	IN	O
the	DT	O
S1	NN	O
--
implications	NNS	O
for	IN	O
pertussis	NN	O
toxin	NN	B
secretion	NN	I
.	.	O
(	(	O
--
)	)	O
The	DT	O
bacterial	JJ	O
conjugation	NN	B
protein	NN	O
TrwB	NN	O
resembles	VBZ	O
--
,	,	O
and	CC	O
TraB	NN	O
assemble	VBP	B
into	IN	O
an	DT	O
envelope-spanning	JJ	O
--
the	DT	O
Agrobacterium	NNP	O
tumefaciens	VBZ	O
T-DNA	JJ	B
transport	NN	I
pore	NN	O
protein	NN	O
VirB8	NN	O
--
Legionella	NN	O
pneumophila	NN	O
is	VBZ	O
secreted	VBN	B
by	IN	O
a	DT	O
novel	JJ	O
--
VirB11	NN	O
ATPase	NN	O
in	IN	O
Tpilus	NN	B
assembly	NN	I
and	CC	O
substrate	NN	O
selection	NN	O
--
required	VBN	O
for	IN	O
its	PRP$	O
transport	NN	B
to	TO	O
host	NN	O
cells	NNS	O
--
Lanka	NNP	O
Biology	NNP	O
of	IN	O
type	NN	B
IV	CD	I
secretion	NN	I
processes	NNS	I
1365	CD	O
Stein	NNP	O
,	,	O
--
(	(	O
2000	CD	O
)	)	O
VirB/D4-dependent	JJ	B
protein	NN	I
translocation	NN	I
from	IN	O
Agrobacterium	NN	O
into	IN	O
--
(	(	O
1999	CD	O
)	)	O
Conjugative	JJ	B
transfer	NN	I
in	IN	O
the	DT	O
dissemination	NN	O
--
2000	CD	O
)	)	O
The	DT	O
transfer	NN	B
of	IN	I
DNA	NN	I
from	IN	O
Agrobacterium	NN	O
tumefaciens	NNS	O
