# Supplementary material for: Named Entity Recognition for Bacterial Type IV Secretion Systems
Source: PLoS One. 2011 Mar 29;6(3):e14780. doi: 10.1371/journal.pone.0014780 (PMC3066171; doi:10.1371/journal.pone.0014780)
Supplement: Supporting Information S2 — Source document extracts and scripts. The results described in this paper can be recreated by following the workflow described in the file entitled "Instructions for Executing T4SS Named Entity Recognition Workflow.docx." (4.93 MB ZIP) [file pone.0014780.s002.zip › Revised Instructions and Data/T4SS/data/extracted/biological_process/file_9Extract.txt]

)	)	O
01792-3	CD	O
Bacterial	JJ	O
type	NN	B
IV	CD	I
secretion	NN	I
:	:	O
conjugation	NN	B
systems	NNS	O
adapted	VBN	O
to	TO	O
--
conjugation	NN	O
machines	NNS	O
to	TO	O
export	VB	B
effector	NN	O
molecules	NNS	O
during	IN	O
--
IV	CD	O
or	CC	O
‘adapted	VBN	O
conjugation’	NN	B
secretion	NN	O
family	NN	O
.	.	O
--
IV	CD	O
machines	NNS	O
to	TO	O
export	VB	B
effector	NN	I
proteins	NNS	O
to	TO	O
the	DT	O
--
secretion	NN	O
systems	NNS	O
are	VBP	O
assembled	VBN	B
from	IN	O
core	NN	O
components	NNS	O
--
–	VBP	O
large	JJ	O
nucleoprotein	NN	O
conjugation	NN	B
intermediates	NNS	O
,	,	O
an	DT	O
--
in	IN	O
DNA	NN	O
and	CC	O
protein	NN	B
translocation	NN	I
.	.	O
The	DT	O
--
transporter	NN	O
associated	VBN	O
with	IN	O
virulence	NN	B
,	,	O
was	VBD	O
originally	RB	O
--
is	VBZ	O
postulated	VBN	O
to	TO	O
export	VB	B
novel	JJ	O
effector	NN	O
proteins	NNS	O
--
functional	JJ	O
secretion	NN	O
systems	NNS	O
assembled	VBN	B
from	IN	O
Tra	NNP	O
proteins	NNS	O
--
such	JJ	O
that	IN	O
machines	NNS	O
assembled	VBN	B
from	IN	O
VirB	NN	O
homologs	NNS	O
--
type	NN	O
IV	CD	O
systems	NNS	O
assembled	VBN	B
from	IN	O
other	JJ	O
Tra	NNP	O
--
no	DT	O
role	NN	O
in	IN	O
virulence	NN	B
but	CC	O
is	VBZ	O
able	JJ	O
to	TO	O
transfer	VB	B
a	DT	O
mobilizable	JJ	O
IncQ	NN	O
--
are	VBP	O
known	VBN	O
to	TO	O
export	VB	B
three	CD	O
types	NNS	O
of	IN	O
--
type	NN	O
IV	CD	O
systems	NNS	O
transfer	VBP	B
DNA	NN	O
,	,	O
but	CC	O
--
note	VB	O
that	IN	O
the	DT	O
conjugation	NN	B
intermediate	NN	O
is	VBZ	O
not	RB	O
--
Given	VBN	O
that	IN	O
conjugal	JJ	B
DNA	NN	I
transfer	NN	I
is	VBZ	O
a	DT	O
polar	JJ	O
--
VirD2	NN	O
transesterase	NN	O
is	VBZ	O
exported	VBN	B
with	IN	O
T-DNA	NN	O
into	IN	O
--
cell	NN	O
,	,	O
where	WRB	O
nuclear	JJ	B
localization	NN	I
sequences	NNS	O
present	JJ	O
on	IN	O
--
direct	JJ	O
DNA	NN	O
and/or	CC	O
protein	NN	B
translocation	NN	I
.	.	O
The	DT	O
--
related	VBN	O
to	TO	O
the	DT	O
transfer	NN	B
region	NN	O
of	IN	O
the	DT	O
--
lysogenic	JJ	O
recipients	NNS	O
demonstrated	VBD	O
transfer	NN	B
of	IN	O
RecA	NN	O
during	IN	O
the	DT	O
transfer	NN	B
of	IN	O
the	DT	O
RP4	NN	O
--
VirF	NN	O
,	,	O
another	DT	O
virulence	NN	B
factor	NN	O
.	.	O
--
DNA	NN	O
processing	NN	O
and	CC	O
transfer	NN	B
reactions	NNS	O
both	CC	O
spatially	RB	O
--
for	IN	O
recognition	NN	O
and	CC	O
export	NN	B
of	IN	O
specific	JJ	O
plasmid	NN	O
--
For	IN	O
DNA-independent	JJ	O
protein	NN	B
transfer	NN	I
,	,	O
a	DT	O
chaperone-like	JJ	O
--
in	IN	O
mediating	VBG	O
the	DT	O
transfer	NN	B
of	IN	O
the	DT	O
A.	NN	O
--
is	VBZ	O
required	VBN	O
for	IN	O
export	NN	B
of	IN	O
the	DT	O
SSB	NNP	O
--
III	CD	O
systems	NNS	O
,	,	O
DNA-independent	JJ	B
export	NN	I
of	IN	O
protein	NN	O
substrates	NNS	O
--
generally	RB	O
require	VB	O
initial	JJ	O
complex	NN	B
formation	NN	I
between	IN	O
the	DT	O
substrate	NN	O
--
composition	NN	O
between	IN	O
the	DT	O
T-DNA	JJ	B
transfer	NN	I
and	CC	O
Ptl	NN	O
secretion	NN	O
--
the	DT	O
TDNA	NN	O
and	CC	O
PT	NN	B
export	NN	I
routes	NNS	O
differ	VBP	O
significantly	RB	O
--
T-DNA	NN	O
and	CC	O
other	JJ	O
conjugation	NN	B
intermediates	NNS	O
are	VBP	O
thought	VBN	O
--
mating	NN	O
channel	NN	O
,	,	O
PT	NN	B
export	NN	I
is	VBZ	O
a	DT	O
two-step	JJ	O
--
via	IN	O
the	DT	O
general	JJ	O
secretion	NN	B
pathway	NN	I
,	,	O
then	RB	O
the	DT	O
--
periplasm	NN	O
,	,	O
is	VBZ	O
exported	VBN	B
via	IN	O
the	DT	O
Ptl	NN	O
--
.	.	O
Upon	IN	O
export	NN	B
,	,	O
the	DT	O
B	NN	O
--
receptors	NNS	O
and	CC	O
mediates	VBZ	O
translocation	NN	B
of	IN	O
the	DT	O
A	NN	O
--
was	VBD	O
shown	VBN	O
to	TO	O
export	VB	B
the	DT	O
145-kDa	JJ	O
CagA	NN	O
--
a	DT	O
requirement	NN	O
for	IN	O
virulence	NN	B
.	.	O
However	RB	O
--
(	(	O
s	NNS	O
)	)	O
exported	VBN	B
by	IN	O
these	DT	O
systems	NNS	O
--
system	NN	O
exports	VBZ	O
a	DT	O
virulence	NN	B
factor	NN	O
(	(	O
s	NNS	O
--
this	DT	O
system	NN	O
conjugally	RB	O
transfers	VBZ	B
plasmid	NN	O
RSF1010	NN	O
to	TO	O
--
24	CD	O
.	.	O
RSF1010	NN	B
transfer	NN	I
is	VBZ	O
not	RB	O
thought	VBN	O
--
Nevertheless	RB	O
,	,	O
conjugation	NN	B
proficiency	NN	O
does	VBZ	O
provide	VB	O
--
steps	NNS	O
in	IN	O
the	DT	O
transporter	NN	B
assembly	NN	I
pathway	NN	I
.	.	O
As	IN	O
--
1	LS	O
)	)	O
proteins	NNS	O
localized	VBN	B
exocellularly	RB	O
forming	VBG	O
the	DT	O
--
these	DT	O
proteins	NNS	O
probably	RB	O
assemble	VB	B
as	IN	O
a	DT	O
supramolecular	JJ	O
--
the	DT	O
peptidoglycan	NN	O
during	IN	O
transporter	NN	B
assembly	NN	I
.	.	O
VirB1*	NN	O
--
of	IN	O
VirB1	NN	O
,	,	O
localizes	VBZ	B
exocellularly	RB	O
and	CC	O
chemically	RB	O
--
VirB	NN	O
proteins	NNS	O
during	IN	O
assembly	NN	B
of	IN	O
the	DT	O
transfer	NN	O
--
TrwD	NN	O
and	CC	O
RP0525	NN	O
assemble	NN	B
as	IN	O
homohexameric	JJ	O
rings	NNS	O
--
transporter	NN	O
morphogenesis	NN	O
or	CC	O
substrate	NN	B
translocation	NN	I
40	CD	O
.	.	O
--
DNA	NN	O
processing	NN	O
and	CC	O
transfer	NN	B
reactions	NNS	O
and	CC	O
to	TO	O
--
function	VB	O
exclusively	RB	O
in	IN	O
protein	NN	B
export	NN	I
(	(	O
see	VB	O
Fig.	NNP	O
--
H.	NN	O
pylori	NN	O
CagA	NN	O
protein	NN	B
export	NN	I
20	CD	O
.	.	O
--
not	RB	O
limited	VBN	O
to	TO	O
DNA	NN	B
translocation	NN	I
reactions	NNS	O
and	CC	O
might	MD	O
--
excitement	NN	O
surrounding	VBG	O
the	DT	O
type	NN	B
IV	CD	I
secretion	NN	I
pathway	NN	I
builds	VBZ	O
with	IN	O
the	DT	O
--
B.	FW	O
pertussis	NN	O
to	TO	O
export	VB	B
PT	NN	I
to	TO	O
the	DT	O
extracellular	JJ	O
--
pathogens	NNS	O
probably	RB	O
to	TO	O
export	VB	B
an	DT	O
effector	NN	O
molecule	NN	O
--
generally	RB	O
thought	VBN	O
to	TO	O
export	VB	B
substrates	NNS	O
in	IN	O
a	DT	O
--
IV	CD	O
systems	NNS	O
can	MD	O
export	VB	B
long	JJ	O
ss	NN	O
DNA	NN	O
--
no	DT	O
evidence	NN	O
for	IN	O
transmission	NN	B
of	IN	O
nucleic	JJ	O
acids	NNS	O
--
B.	NNP	O
pertussis	NN	O
PT	NN	O
export	NN	B
pathway	NN	I
is	VBZ	O
an	DT	O
exception	NN	O
to	TO	O
the	DT	O
one-step	JJ	O
translocation	NN	B
route	NN	O
envisaged	VBN	O
for	IN	O
--
involves	VBZ	O
a	DT	O
two-step	JJ	O
translocation	NN	B
route	NN	O
much	RB	O
more	RBR	O
--
)	)	O
,	,	O
is	VBZ	O
exported	VBN	B
via	IN	O
a	DT	O
type	NN	O
II	CD	O
secretion	NN	B
pathway	NN	I
45	CD	O
.	.	O
--
general	JJ	O
importance	NN	O
for	IN	O
type	NN	B
IV	CD	I
protein	NN	I
transfer	NN	I
?	.	O
•	''	O
What	WP	O
--
principle	NN	O
of	IN	O
interkingdom	NN	O
transfer	NN	B
of	IN	I
effector	NN	I
DNA	NN	I
or	CC	O
proteins	NNS	O
via	IN	O
conjugation	NN	B
machines	NNS	O
be	VB	O
generalized	VBN	O
--
II	CD	O
systems	NNS	O
permit	VBP	O
transmission	NN	B
of	IN	I
nucleic	JJ	I
acids	NNS	I
across	IN	O
the	DT	O
cell	NN	O
--
that	WDT	O
mediates	VBZ	O
CT	NN	O
export	NN	B
also	RB	O
serves	VBZ	O
as	IN	O
the	DT	O
conduit	NN	O
for	IN	O
secretion	NN	B
of	IN	O
the	DT	O
filamentous	JJ	O
--
in	IN	O
association	NN	O
with	IN	O
conjugation	NN	B
proteins	NNS	O
,	,	O
a	DT	O
--
systems	NNS	O
implicated	VBN	O
in	IN	O
virulence	NN	B
of	IN	O
intracellular	JJ	O
pathogens	NNS	O
--
systems	NNS	O
to	TO	O
suppress	VB	O
virulence	NN	B
,	,	O
or	CC	O
for	IN	O
--
system	NN	O
for	IN	O
the	DT	O
export	NN	B
of	IN	O
pathogenic	JJ	O
macromolecules	NNS	O
--
the	DT	O
Legionella	NN	O
pneumophila	NN	O
virulence	NN	B
genes	NNS	O
and	CC	O
their	PRP$	O
--
transfer	NN	O
during	IN	O
bacterial	JJ	O
conjugation	NN	B
.	.	O
(	(	O
--
tumefaciens	NNS	O
virulence	NN	O
and	CC	O
VirBdependent	JJ	B
export	NN	I
of	IN	O
VirE2	NN	O
.	.	O
--
efficiency	NN	O
to	TO	O
F-plasmid	JJ	O
conjugative	JJ	B
transfer	NN	I
.	.	O
(	(	O
--
)	)	O
Biochemistry	NN	O
of	IN	O
type	NN	B
IV	CD	I
secretion	NN	I
.	.	O
(	(	O
--
cag-driven	JJ	O
host	NN	O
cell	NN	O
translocation	NN	B
.	.	O
(	(	O
--
)	)	O
Helicobacter	NN	O
pylori	NN	O
virulence	NN	B
and	CC	O
genetic	JJ	O
geography	NN	O
--
(	(	O
1998	CD	O
)	)	O
Conjugative	JJ	B
transfer	NN	I
by	IN	O
the	DT	O
virulence	NN	O
--
killing	NN	O
and	CC	O
bacterial	JJ	O
conjugation	NN	B
require	VBP	O
overlapping	VBG	O
sets	NNS	O
--
1996	CD	O
)	)	O
)	)	O
Pilus	NN	B
assembly	NN	I
by	IN	O
Agrobacterium	NN	O
T-DNA	NN	B
transfer	NN	I
genes	NNS	O
.	.	O
--
VirB	NN	O
proteins	NNS	O
during	IN	O
assembly	NN	B
of	IN	O
the	DT	O
T-complex	JJ	O
--
)	)	O
The	DT	O
Agrobacterium	NN	O
T-DNA	NN	B
transport	NN	I
pore	NN	O
proteins	NNS	O
VirB8	NN	O
--
cassette	NN	O
mutations	NNS	O
on	IN	O
assembly	NN	B
and	CC	O
function	NN	O
of	IN	O
--
)	)	O
Sequence	NN	O
related	JJ	O
protein	NN	B
export	NN	I
NTPases	NNS	O
encoded	VBN	O
by	IN	O
the	DT	O
conjugative	JJ	B
transfer	NN	I
region	NN	O
of	IN	O
RP4	NN	O
--
systems	NNS	O
:	:	O
the	DT	O
conjugative	JJ	B
transfer	NN	I
regions	NNS	O
of	IN	O
plasmids	NNS	O
--
in	IN	O
plasmid	NN	O
R388	NN	O
conjugation	NN	B
.	.	O
(	(	O
--
of	IN	O
the	DT	O
general	JJ	O
secretory	JJ	B
pathway	NN	I
in	IN	O
Gram-negative	JJ	O
bacteria	NNS	O
--
Convergence	NN	O
of	IN	O
the	DT	O
secretory	JJ	B
pathways	NNS	I
for	IN	O
cholera	NN	O
toxin	NN	O
--
of	IN	O
Ti	NNP	O
plasmid	NN	O
conjugal	JJ	B
transfer	NN	I
requires	VBZ	O
control	NN	O
by	IN	O
--
Agrobacterium	NN	O
tumefaciens	NNS	O
are	VBP	O
exported	VBN	B
independently	RB	O
of	IN	O
virB	NN	O
--
and	CC	O
VirD2	NN	O
are	VBP	O
translocated	VBN	B
by	IN	O
a	DT	O
route	NN	O
