# Supplementary material for: Named Entity Recognition for Bacterial Type IV Secretion Systems
Source: PLoS One. 2011 Mar 29;6(3):e14780. doi: 10.1371/journal.pone.0014780 (PMC3066171; doi:10.1371/journal.pone.0014780)
Supplement: Supporting Information S2 — Source document extracts and scripts. The results described in this paper can be recreated by following the workflow described in the file entitled "Instructions for Executing T4SS Named Entity Recognition Workflow.docx." (4.93 MB ZIP) [file pone.0014780.s002.zip › Revised Instructions and Data/T4SS/data/extracted/cellular_component/file_10Extract.txt]

the	DT	O
export	NN	O
of	IN	O
T-DNA/protein	NN	B
complexes	NNS	I
across	IN	O
the	DT	O
Agrobacterium	NNP	O
--
introduced	VBN	O
into	IN	O
the	DT	O
pTiA6NC	NN	B
plasmid	NN	I
of	IN	O
strain	NN	O
A348	NN	O
--
VirB4	NN	O
,	,	O
a	DT	O
cytoplasmic	JJ	B
membrane	NN	I
protein	NN	O
,	,	O
may	MD	O
--
VirA	NN	O
-	HYPH	O
VirG	NN	O
two-component	JJ	B
regulatory	JJ	I
system	NN	I
.	.	O
Most	JJS	O
--
position	NN	O
on	IN	O
the	DT	O
pTi	NN	B
(	(	I
tumor-inducing	JJ	I
)	)	I
plasmid	NN	I
and	CC	O
exporting	VBG	O
T-DNA	NN	O
--
consists	VBZ	O
of	IN	O
a	DT	O
T-DNA/protein	NN	B
complex	NN	I
(	(	O
14	CD	O
,	,	O
--
of	IN	O
the	DT	O
so-called	JJ	O
T-complex	NN	B
as	RB	O
well	RB	O
as	IN	O
--
specific	JJ	O
interactions	NNS	O
of	IN	O
T-complex	JJ	B
protein	NN	O
subunits	NNS	O
with	IN	O
--
T-DNA	NN	O
on	IN	O
octopine-type	JJ	O
Ti	NNP	B
plasmids	NNS	I
(	(	O
67	CD	O
,	,	O
--
released	VBN	O
from	IN	O
the	DT	O
Ti	NNP	B
plasmid	NN	I
by	IN	O
a	DT	O
strand	NN	O
--
laboratories	NNS	O
presents	VBZ	O
the	DT	O
T-complex	NN	B
as	IN	O
a	DT	O
single-stranded	JJ	O
--
export	NN	O
of	IN	O
the	DT	O
T-complex	NN	B
from	IN	O
the	DT	O
bacterium	NN	O
--
across	IN	O
the	DT	O
plant	NN	O
nuclear	JJ	B
membrane	NN	I
.	.	O
In	IN	O
--
occur	VB	O
via	IN	O
dedicated	VBN	O
heteromultimeric	JJ	B
protein	NN	I
channels	NNS	I
.	.	O
A	DT	O
--
components	NNS	O
of	IN	O
the	DT	O
T-complex	JJ	B
transport	NN	I
system	NN	I
at	IN	O
the	DT	O
A.	NN	O
tumefaciens	VBZ	O
membrane	NN	B
.	.	O
(	(	O
--
not	RB	O
only	RB	O
of	IN	O
T-complexes	NNS	B
but	CC	O
also	RB	O
of	IN	O
the	DT	O
broad-host-range	JJ	B
IncQ	NN	I
plasmid	NN	I
RSF1010	NN	O
to	TO	O
plant	NN	O
--
both	CC	O
T-DNA	NN	O
and	CC	O
RSF1010-based	JJ	B
plasmids	NNS	I
,	,	O
the	DT	O
relative	JJ	O
--
utilize	VBP	O
the	DT	O
same	JJ	O
transporter	NN	B
and	CC	O
,	,	O
second	RB	O
--
operon	NN	O
of	IN	O
the	DT	O
IncP	NN	B
plasmid	NN	I
RP4	NN	I
has	VBZ	O
extensive	JJ	O
sequence	NN	O
--
associate	VBP	O
with	IN	O
the	DT	O
bacterial	JJ	B
envelope	NN	I
,	,	O
as	IN	O
predicted	VBN	O
--
localization	NN	O
on	IN	O
the	DT	O
cytoplasmic	JJ	B
face	NN	I
of	IN	O
the	DT	O
inner	JJ	B
membrane	NN	I
(	(	O
12	CD	O
)	)	O
--
transport	NN	O
across	IN	O
the	DT	O
bacterial	JJ	B
membrane	NN	I
(	(	O
Bacillus	NN	O
subtilis	NN	O
--
of	IN	O
the	DT	O
broad-host-range	JJ	O
plasmid	NN	B
pRP4	NN	I
)	)	O
,	,	O
pilin	NN	B
assembly	NN	O
(	(	O
PilB	NN	O
--
assembly	NN	O
of	IN	O
multimeric	JJ	O
transport	NN	B
machineries	NNS	I
(	(	O
18	CD	O
)	)	O
--
gene	NN	O
from	IN	O
the	DT	O
pTiA6NC	NN	B
plasmid	NN	I
by	IN	O
using	VBG	O
the	DT	O
--
components	NNS	O
of	IN	O
the	DT	O
T-complex	JJ	B
substrate	NN	I
.	.	O
MATERUILS	NNS	O
--
study	NN	O
.	.	O
Plasmid	NN	B
pJW275	NN	I
was	VBD	O
constructed	VBN	O
by	IN	O
--
total	JJ	O
membrane	NN	O
,	,	O
cytoplasmic	JJ	B
membrane	NN	I
,	,	O
and	CC	O
outer	JJ	B
membrane	NN	I
fractions	NNS	O
,	,	O
and	CC	O
--
site	NN	O
.	.	O
Plasmid	NN	B
pCF112	NN	I
,	,	O
constructed	VBN	O
and	CC	O
--
site	NN	O
with	IN	O
the	DT	O
broad-host-range	JJ	B
IncP	NN	I
plasmid	NN	I
pSW172	NN	I
for	IN	O
virB4	NN	O
expression	NN	O
--
cured	VBN	O
of	IN	O
the	DT	O
pTi	NN	B
plasmid	NN	I
(	(	O
avirulent	NN	O
)	)	O
--
strains	NNS	O
.	.	O
Plasmid	NN	B
pBB7	NN	I
was	VBD	O
electroporated	VBN	O
into	IN	O
--
recombination	NN	O
.	.	O
Plasmid	NN	B
pPC201	NN	I
contains	VBZ	O
the	DT	O
EcoRI-30	NN	O
--
to	TO	O
form	VB	O
a	DT	O
multicomponent	JJ	B
membrane	NN	I
apparatus	NN	I
to	TO	O
mediate	VB	O
T-complex	JJ	O
--
)	)	O
;	:	O
total	JJ	O
membrane	NN	B
protein	NN	O
(	(	O
lane	NN	O
--
4	CD	O
)	)	O
;	:	O
outer	JJ	B
membrane	NN	I
protein	NN	O
(	(	O
lane	NN	O
--
reminiscent	NN	O
of	IN	O
integral	JJ	O
membrane	NN	B
or	CC	O
secreted	VBN	O
proteins	NNS	O
--
exclusively	RB	O
to	TO	O
the	DT	O
cytoplasmic	JJ	B
membrane	NN	I
,	,	O
as	IN	O
determined	VBN	O
--
components	NNS	O
of	IN	O
the	DT	O
T-complex	JJ	B
transporter	NN	I
.	.	O
If	IN	O
--
cured	VBN	O
of	IN	O
the	DT	O
pTi	NN	B
plasmid	NN	I
.	.	O
Subcellular	JJ	O
--
associated	VBN	O
with	IN	O
the	DT	O
cytoplasmic	JJ	B
membrane	NN	I
despite	IN	O
the	DT	O
absence	NN	O
--
primarily	RB	O
to	TO	O
the	DT	O
cytoplasmic	JJ	B
membrane	NN	I
(	(	O
lla	NN	O
)	)	O
--
directly	RB	O
into	IN	O
the	DT	O
membrane	NN	B
or	CC	O
associate	NN	O
tightly	RB	O
--
exclusively	RB	O
with	IN	O
the	DT	O
cytoplasmic	JJ	B
membrane	NN	I
.	.	O
These	DT	O
--
VirB4	NN	O
with	IN	O
the	DT	O
cytoplasmic	JJ	B
membrane	NN	I
occurs	VBZ	O
independently	RB	O
of	IN	O
--
sequence	NN	O
from	IN	O
the	DT	O
pTiA6NC	NN	B
plasmid	NN	I
.	.	O
To	TO	O
--
deletions	NNS	O
in	IN	O
the	DT	O
pTi	NN	B
plasmid	NN	I
.	.	O
McBride	NN	O
--
VirB4	NN	O
to	TO	O
the	DT	O
cytoplasmic	JJ	B
membrane	NN	I
(	(	O
Fig.	NN	O
9	CD	O
--
of	IN	O
a	DT	O
multimeric	JJ	O
T-complex	JJ	B
transport	NN	I
system	NN	I
.	.	O
For	IN	O
--
of	IN	O
the	DT	O
associated	VBN	O
transport	NN	B
system	NN	I
to	TO	O
import	VB	O
iron	NN	O
--
localization	NN	O
to	TO	O
the	DT	O
cytoplasmic	JJ	B
membrane	NN	I
(	(	O
Fig.	NN	O
9	CD	O
--
functional	JJ	O
but	CC	O
inefficient	JJ	O
transporters	NNS	B
or	CC	O
a	DT	O
reduced	VBN	O
--
of	IN	O
functionally	RB	O
wild-type	JJ	O
transporters	NNS	B
.	.	O
If	IN	O
--
component	NN	O
of	IN	O
the	DT	O
T-complex	JJ	B
transporter	NN	I
,	,	O
its	PRP$	O
deletion	NN	O
--
definition	NN	O
of	IN	O
the	DT	O
T-complex	JJ	B
transporter	NN	I
composition	NN	O
and	CC	O
structure	NN	O
--
studies	NNS	O
of	IN	O
other	JJ	O
DNA	NN	B
transport	NN	I
systems	NNS	I
may	MD	O
offer	VB	O
insights	NNS	O
--
and	CC	O
IncW	NN	O
interbacterial	JJ	O
plasmid	NN	B
transfer	NN	I
systems	NNS	I
contain	VBP	O
Tra	NNP	O
functions	NNS	O
--
contrast	NN	O
,	,	O
the	DT	O
conjugal	JJ	B
transfer	NN	I
system	NN	I
of	IN	O
the	DT	O
E.	FW	O
coli	FW	O
F	NN	B
plasmid	NN	I
,	,	O
the	DT	O
bacterial	JJ	O
--
regions	NNS	O
reminiscent	JJ	O
of	IN	O
membrane	NN	B
or	CC	O
secreted	VBN	O
proteins	NNS	O
--
exclusively	RB	O
with	IN	O
the	DT	O
inner	JJ	B
membrane	NN	I
,	,	O
as	IN	O
determined	VBN	O
--
One	CD	O
or	CC	O
both	CC	O
transport	NN	B
systems	NNS	I
may	MD	O
also	RB	O
be	VB	O
--
ability	NN	O
of	IN	O
the	DT	O
T-complex	JJ	B
transporter	NN	I
to	TO	O
export	VB	O
VirE2	NN	O
--
either	CC	O
to	TO	O
the	DT	O
extracellular	JJ	B
milieu	NN	I
or	CC	O
between	IN	O
bacteria	NNS	O
--
components	NNS	O
of	IN	O
the	DT	O
transfer-competent	JJ	B
DNA-protein	JJ	I
particle	NN	I
.	.	O
Given	VBN	O
--
for	IN	O
their	PRP$	O
respective	JJ	O
transport	NN	B
systems	NNS	I
,	,	O
both	CC	O
as	IN	O
--
,	,	O
other	JJ	O
bacterial	JJ	O
conjugation	NN	B
systems	NNS	I
,	,	O
including	VBG	O
those	DT	O
--
IncQ	NN	O
,	,	O
and	CC	O
IncW	NNP	B
plasmids	NNS	I
,	,	O
may	MD	O
possess	VB	O
--
complementation	NN	O
in	IN	O
a	DT	O
heterologous	JJ	B
DNA	NN	I
transport	NN	I
system	NN	I
would	MD	O
greatly	RB	O
facilitate	VB	O
--
transfer	NN	O
of	IN	O
the	DT	O
Ti	NNP	B
plasmid	NN	I
of	IN	O
Agrobacterium	NN	O
tumefaciens	NNS	O
--
of	IN	O
Agrobacterium	NNP	O
tumefaciens	VBZ	O
Ti	NNP	B
plasmid	NN	I
encodes	VBZ	O
a	DT	O
DNA-relaxing	JJ	O
--
generation	NN	O
of	IN	O
a	DT	O
T-strand-protein	JJ	B
complex	NN	I
:	:	O
tight	JJ	O
association	NN	O
--
.	.	O
The	DT	O
conjugation	NN	B
system	NN	I
of	IN	O
F	NNP	O
,	,	O
--
of	IN	O
the	DT	O
Agrobacterium	NNP	O
Ti	NNP	B
plasmid	NN	I
pTiA6	NN	I
.	.	O
Plasmid	NN	O
--
protein	NN	O
,	,	O
an	DT	O
inner	JJ	B
membrane	NN	I
conjugal	JJ	O
transfer	NN	O
protein	NN	O
--
of	IN	O
Agrobacterium	NNP	O
tumefaciens	NNP	O
plasmid	NN	B
pTiC58	NN	I
.	.	O
Characterization	NN	O
--
an	DT	O
Agrobacterium	NNP	O
tumefaciens	VBZ	O
Ti	NNP	B
plasmid	NN	I
:	:	O
nucleotide	NN	O
sequence	NN	O
--
region	NN	O
of	IN	O
the	DT	O
A6	NN	B
Ti-plasmid	NN	I
of	IN	O
Agrobacterium	NN	O
tumefaciens	NNS	O
--
an	DT	O
intact	JJ	O
nopaline	NN	O
Ti	NNP	B
plasmid	NN	I
.	.	O
Characterization	NN	O
--
from	IN	O
anAgrobacterium	NN	O
tumefaciens	VBZ	O
Ti	NNP	B
plasmid	NN	I
.	.	O
Activity	NN	O
of	IN	O
the	DT	O
Agrobacterium	NN	O
T-DNA	NN	B
machinery	NN	I
is	VBZ	O
affected	VBN	O
by	IN	O
--
aggregate	NN	O
in	IN	O
the	DT	O
inner	JJ	B
membrane	NN	I
of	IN	O
Agrobacterium	NN	O
tumefaciens	NNS	O
