# Supplementary material for: Named Entity Recognition for Bacterial Type IV Secretion Systems
Source: PLoS One. 2011 Mar 29;6(3):e14780. doi: 10.1371/journal.pone.0014780 (PMC3066171; doi:10.1371/journal.pone.0014780)
Supplement: Supporting Information S2 — Source document extracts and scripts. The results described in this paper can be recreated by following the workflow described in the file entitled "Instructions for Executing T4SS Named Entity Recognition Workflow.docx." (4.93 MB ZIP) [file pone.0014780.s002.zip › Revised Instructions and Data/T4SS/data/extracted/cellular_component/file_11Extract.txt]

an	DT	O
Agrobucterium	NNP	O
tumefuciens	VBZ	O
Ti	NNP	B
Plasmid*	NNP	I
(	(	O
Received	VBN	O
for	IN	O
--
kbpâ€™	NN	O
of	IN	O
the	DT	O
pTiA6plasmid	NN	B
and	CC	O
contains	VBZ	O
at	IN	O
--
)	)	O
from	IN	O
the	DT	O
pTiA6	NN	B
plasmid	NN	I
recently	RB	O
have	VBP	O
all	DT	O
--
are	VBP	O
plasmid	NN	O
(	(	O
Ti	NN	B
plasmid	NN	I
)	)	O
into	IN	O
the	DT	O
--
uirB	NN	O
region	NN	O
of	IN	O
Ti	NNP	B
plasmid	NN	I
pTiA6NC	NN	I
were	VBD	O
obtained	VBN	O
from	IN	O
--
al	FW	O
.	.	O
Plasmid	NN	B
pJW207	NN	I
was	VBD	O
constructed	VBN	O
by	IN	O
--
the	DT	O
Agrobacterium	NNP	O
tumefaciens	VBZ	O
Ti	NNP	B
plasmid	NN	I
are	VBP	O
grouped	VBN	O
into	IN	O
--
,	,	O
from	IN	O
the	DT	O
Ti	NNP	B
plasmid	NN	I
pTiA6NC	NN	I
.	.	O
We	PRP	O
--
bacterial	JJ	O
and	CC	O
plant	NN	O
cell	NN	B
membranes	NNS	I
.	.	O
Plasmid	NN	O
--
of	IN	O
the	DT	O
nopaline-type	JJ	O
Ti	NNP	B
plasmid	NN	I
pTiC58	NN	I
are	VBP	O
separated	VBN	O
by	IN	O
--
to	TO	O
5808	CD	O
The	DT	O
Ti	NNP	B
Plasmid	NNP	I
virB	NN	O
Operon	NNP	O
GAGCGCGTTTTTGTGTTGTGGGATCGCGCCGAGACCCCTGACCATGCGATGATCTCGTTAACATCGCCAP	NNP	O
--
al	FW	O
.	.	O
Plasmid	NN	B
pJW243	NN	I
contains	VBZ	O
0.93-kbp	JJ	O
Hind111	NN	O
--
endof	NN	O
the	DT	O
The	NNP	O
Ti	NNP	B
Plasmid	NNP	I
virB	NN	O
Operon	NNP	O
5809	CD	O
--
:	:	O
:	:	O
uirB	NN	O
plasmid	NN	B
pJW243	NN	I
(	(	O
uirB2	NN	O
,	,	O
--
Proteins	NNS	O
expressed	VBN	O
by	IN	O
plasmid	NN	B
pJW301	NN	I
(	(	O
lanes	NNS	O
10	CD	O
--
.	.	O
5810	CD	O
The	DT	O
Ti	NNP	B
Plasmid	NNP	I
virB	NN	O
Operon	NN	O
uirB5	NN	O
gene	NN	O
.	.	O
Plasmid	NN	B
pJW275	NN	I
contains	VBZ	O
a	DT	O
fusion	NN	O
--
virB10	NN	O
.	.	O
Plasmid	NN	B
pJW269	NN	I
contains	VBZ	O
the	DT	O
carboxyl	NN	O
--
vir	NN	O
genes	NNS	O
of	IN	O
conjugative	JJ	B
plasmids	NNS	I
(	(	O
for	IN	O
review	NN	O
--
Most	JJS	O
of	IN	O
the	DT	O
F	NN	B
plasmid	NN	I
Similar	JJ	O
results	NNS	O
were	VBD	O
--
in	IN	O
theE.	FW	O
coli	FW	O
cell	NN	B
envelope	NN	I
(	(	O
Willetts	NNP	O
ing	VBG	O
--
within	IN	O
nally	RB	O
,	,	O
plasmid	NN	B
pJW293	NN	I
contains	VBZ	O
trpE	NN	O
fused	VBN	O
--
pUC119	NN	O
to	TO	O
give	VB	O
plasmid	NN	B
pJW207	NN	I
.	.	O
Both	DT	O
--
many	JJ	O
E.	FW	O
coli	FW	O
outer	JJ	B
membrane	NN	I
proteins	NNS	O
(	(	O
Sjostrom	FW	O
--
the	DT	O
polypeptide	NN	O
through	IN	O
thecytoplasmic	JJ	B
membrane	NN	I
(	(	O
Wickner	NNP	O
and	CC	O
--
.	.	O
5812	CD	O
The	DT	O
Ti	NNP	B
Plasmid	NNP	I
virB	NNP	O
Operon	NNP	O
10	CD	O
--
anchored	VBN	O
in	IN	O
the	DT	O
inner	JJ	B
membrane	NN	I
by	IN	O
the	DT	O
stop-transfer	JJ	O
--
to	TO	O
enter	VB	O
the	DT	O
lipid	NN	B
bilayer	NN	I
and	CC	O
anchor	NN	O
these	DT	O
proteins	NNS	O
in	IN	O
the	DT	O
membrane	NN	B
(	(	O
Owen	NNP	O
and	CC	O
--
lipoprotein	NN	O
to	TO	O
the	DT	O
outer	JJ	B
membrane	NN	I
,	,	O
unless	IN	O
amino-terminal	JJ	O
--
localized	VBD	O
to	TO	O
the	DT	O
outer	JJ	B
membrane	NN	I
.	.	O
The	DT	O
--
the	DT	O
A.	NN	O
turnefaciens	VBZ	O
envelope	NN	B
is	VBZ	O
F	NNP	O
(	(	O
--
from	IN	O
the	DT	O
octopine	NN	O
plasmid	NN	B
pTiA6	NN	I
stretch	NN	O
of	IN	O
hydrophobic	JJ	O
--
related	VBN	O
the	DT	O
exported	VBN	O
pili	NN	B
proteins	NNS	O
from	IN	O
F	NN	O
--
vector	NN	O
pKK223-3	NN	O
togive	VBP	O
plasmid	NN	B
pJW301	NN	I
(	(	O
Fig.	NN	O
3A	NN	O
--
code	VBP	O
for	IN	O
an	DT	O
outer	JJ	B
membrane	NN	I
lipoprotein	NN	O
(	(	O
Perumal	JJ	O
--
,	,	O
2009	CD	O
The	DT	O
Ti	NNP	B
Plasmid	NNP	I
virB	NNP	O
Operon	NNP	O
export	VB	O
--
proteins	NNS	O
from	IN	O
the	DT	O
cytoplasm	NN	B
.	.	O
In	IN	O
--
protein	NN	O
in	IN	O
the	DT	O
inner	JJ	B
membrane	NN	I
.	.	O
The	DT	O
--
is	VBZ	O
an	DT	O
integral	JJ	O
inner	JJ	B
membrane	NN	I
protein	NN	O
.	.	O
--
then	RB	O
enter	VB	O
the	DT	O
periplasmic	JJ	B
space	NN	I
and	CC	O
be	VB	O
recognized	VBN	O
--
bottomstrand	NN	O
of	IN	O
the	DT	O
Ti	NNP	B
plasmidDNA	NN	I
present	JJ	O
between	IN	O
the	DT	O
--
In	IN	O
the	DT	O
F	NN	B
system	NN	I
,	,	O
pilus	NN	O
formation	NN	O
--
complex	NN	O
necessary	JJ	O
for	IN	O
F	NN	B
pili	NN	I
assembly	NN	O
disassemand	NN	O
bly	RB	O
--
thought	VBN	O
that	IN	O
following	VBG	O
pilus	NN	B
binding	NN	O
and	CC	O
retraction	NN	O
--
donor	NN	O
and	CC	O
recipient	NN	O
cell	NN	B
membranes	NNS	I
.	.	O
This	DT	O
--
the	DT	O
tra	NN	O
protein	NN	O
pilus-assembly	NN	B
complex	NN	I
and	CC	O
results	VBZ	O
in	IN	O
--
formation	NN	O
of	IN	O
a	DT	O
transmembrane	JJ	B
pore	NN	I
through	IN	O
which	WDT	O
DNA	NN	O
--
analogy	NN	O
with	IN	O
the	DT	O
F	NN	B
transfer	NN	I
system	NN	I
and	CC	O
based	VBN	O
upon	IN	O
--
involved	VBD	O
informing	VBG	O
a	DT	O
transmembrane	JJ	B
complex	NN	I
capable	JJ	O
of	IN	O
delivering	VBG	O
--
proteins	NNS	O
in	IN	O
the	DT	O
bacterialenvelope	NN	B
may	MD	O
interact	VB	O
with	IN	O
--
the	DT	O
exposed	VBN	O
plant	NN	O
cytoplasmic	JJ	B
membrane	NN	I
to	TO	O
stabilize	VB	O
bacterial-plant	JJ	O
cell	NN	B
membrane	NN	I
surface-surface	NN	O
contact	NN	O
,	,	O
--
the	DT	O
traG	NN	O
and	CC	O
traN	NN	B
membrane	NN	I
proteins	NNS	O
of	IN	O
F	NN	O
--
into	IN	O
the	DT	O
plant	NN	O
cytoplasm	NN	B
.	.	O
(	(	O
--
8	CD	O
,	,	O
45-54	CD	O
virB	NN	B
membrane	NN	I
proteins	NNS	I
and	CC	O
pilot	NN	O
proteincovalently	RB	O
--
EMBO	NNP	O
J.	NNP	O
6.849-856	CD	O
membrane	NN	B
might	MD	O
package	VB	O
and	CC	O
--
it	PRP	O
through	IN	O
the	DT	O
membrane	NN	B
an	DT	O
adjaof	JJ	O
S	NN	O
--
NY	NN	O
tein	NN	O
pore	NN	B
.	.	O
Biol.	NNP	O
--
localized	VBN	O
in	IN	O
the	DT	O
bacterial	JJ	B
envelope	NN	I
.	.	O
(	(	O
