# Supplementary material for: Named Entity Recognition for Bacterial Type IV Secretion Systems
Source: PLoS One. 2011 Mar 29;6(3):e14780. doi: 10.1371/journal.pone.0014780 (PMC3066171; doi:10.1371/journal.pone.0014780)
Supplement: Supporting Information S2 — Source document extracts and scripts. The results described in this paper can be recreated by following the workflow described in the file entitled "Instructions for Executing T4SS Named Entity Recognition Workflow.docx." (4.93 MB ZIP) [file pone.0014780.s002.zip › Revised Instructions and Data/T4SS/data/extracted/cellular_component/file_12Extract.txt]

REVIEW	NNP	O
ARTICLE	NNP	O
Conjugal	NNP	O
type	NN	B
IV	CD	I
macromolecular	JJ	I
transfer	NN	I
systems	NNS	I
of	IN	O
Gram-negative	JJ	O
bacteria	NNS	O
--
B	NN	O
.	.	O
Type	NN	B
IV	CD	I
secretory	JJ	I
pathway	NN	I
(	(	I
IVSP	NN	I
)	)	I
systems	NNS	I
are	VBP	O
multicomponent	JJ	O
,	,	O
--
requiring	VBG	O
a	DT	O
complete	JJ	O
type	NN	B
IV	CD	I
secretion	NN	I
system	NN	I
.	.	O
It	PRP	O
is	VBZ	O
proposed	VBN	O
that	IN	O
IVSP	NN	B
systems	NNS	I
evolved	VBN	O
late	RB	O
as	IN	O
--
distinct	JJ	O
families	NNS	O
of	IN	O
transport	NN	B
systems	NNS	I
that	WDT	O
catalyse	VBP	O
translocation	NN	O
of	IN	O
proteins	NNS	O
across	IN	O
cytoplasmic	JJ	B
membranes	NNS	I
have	VBP	O
been	VBN	O
recognized	VBN	O
--
systems	NNS	O
are	VBP	O
the	DT	O
type	NN	B
IV	CD	I
protein	NN	I
secretion	NN	I
pathway	NN	I
systems	NNS	I
of	IN	O
Gram-negative	JJ	O
bacteria	NNS	O
--
A	DT	O
related	JJ	O
export	NN	B
system	NN	I
mediates	VBZ	O
pertussis	NN	O
toxin	NN	O
--
as	RB	O
well	RB	O
as	IN	O
nucleoprotein	NN	B
complexes	NNS	I
(	(	O
Vergunst	NNP	O
et	FW	O
--
substrates	NNS	O
to	TO	O
the	DT	O
membrane	NN	B
pore	NN	I
(	(	O
Hamilton	NNP	O
et	FW	O
--
identiﬁcation	NN	O
of	IN	O
common	JJ	O
type	NN	B
IV	CD	I
secretory	JJ	I
system	NN	I
constituents	NNS	O
in	IN	O
a	DT	O
--
proteins	NNS	O
using	VBG	O
the	DT	O
agrobacterial	JJ	B
VirB	NN	I
system	NN	I
as	IN	O
a	DT	O
starting	JJ	O
--
encode	VBP	O
parts	NNS	O
of	IN	O
IVSP	NN	B
systems	NNS	I
include	VBP	O
(	(	O
1	CD	O
--
fastidiosa	NN	O
.	.	O
Plasmids	NNS	B
encoding	VBG	O
such	JJ	O
systems	NNS	O
--
Addition3202	NN	O
Bacterial	JJ	O
conjugation-related	JJ	B
transfer	NN	I
systems	NNS	I
VirB	NN	O
protein	NN	O
homologues	NNS	O
--
biogenesis\assembly	NN	O
of	IN	O
the	DT	O
transporter	NN	B
complex	NN	I
while	IN	O
VirB4	NN	O
probably	RB	O
--
together	RB	O
comprise	VB	O
the	DT	O
inner	JJ	B
membrane	NN	I
channel	NN	I
.	.	O
Alternatively	RB	O
--
suggest	VBP	O
form	VB	O
a	DT	O
transperiplasmic	JJ	B
channel	NN	I
as	RB	O
well	RB	O
as	IN	O
the	DT	O
outer	JJ	B
membrane	NN	I
pore	NN	I
,	,	O
could	MD	O
comprise	VB	O
the	DT	O
cytoplasmic	JJ	B
channel	NN	I
.	.	O
VirB7	NN	O
--
and	CC	O
stabilize	VB	O
the	DT	O
VirB8–10	NN	B
complex	NN	I
and\or	CC	O
the	DT	O
pilus	NN	B
to	TO	O
the	DT	O
outer	JJ	B
membrane	NN	I
(	(	O
Sagulenko	NNP	O
et	FW	O
--
constituents	NNS	O
of	IN	O
a	DT	O
pilus	NN	B
or	CC	O
pilus-like	JJ	B
structure	NN	I
(	(	O
Christie	NNP	O
,	,	O
--
constituents	NNS	O
of	IN	O
the	DT	O
VirB	NN	B
IVSP	NN	I
complex	NN	I
...	:	O
...	:	O
...	:	O
--
Cyto	NN	O
,	,	O
cytoplasm	NN	B
;	:	O
IM	NN	O
,	,	O
inner	JJ	B
membrane	NN	I
;	:	O
P	NN	O
,	,	O
periplasm	NN	B
;	:	O
OM	NN	O
,	,	O
outer	JJ	B
membrane	NN	I
.	.	O
Function*	SYM	O
--
VirB6	NN	O
VirB7	NN	O
Major	JJ	O
pilus	NN	B
subunit	NN	O
Minor	NNP	O
pilus	NN	B
subunit	NN	O
?	.	O
Location†	NNP	O
--
ATPase	NN	O
(	(	O
for	IN	O
nucleoprotein	NN	B
transporter	NN	I
?	.	O
)	)	O
(	(	O
IM	NN	B
pore	NN	I
?	.	O
)	)	O
Cyto-IM-P	NN	B
Minor	NN	I
pilus	NN	I
subunit	NN	O
;	:	O
pilus	NN	B
tip	NN	I
or	CC	O
pilus	NN	B
base	NN	I
?	.	B
Exported	VBN	B
;	:	B
envelope-associated	JJ	B
IM	NN	I
pore	NN	I
or	CC	B
T-pilus	JJ	B
regulator	NN	O
Lipoprotein	NN	O
;	:	O
--
VirB9	NN	O
and	CC	O
the	DT	O
pilus	NN	B
IM	NN	O
(	(	O
associated	VBN	O
--
)	)	O
OM	NN	O
;	:	O
periplasmic	JJ	B
face	NN	I
VirB8	NN	O
IM-P-OM	NN	B
pore	NN	I
complex	NN	I
IM-P-OM	NN	B
VirB9	NN	O
VirB10	NN	O
VirB11	NN	O
IM-P-OM	NN	B
pore	NN	I
complex	NN	I
IM-P-OM	NN	B
pore	NN	I
complex	NN	I
ATPase	NN	O
(	(	O
for	IN	O
--
Trb	NN	O
proteins	NNS	O
of	IN	O
plasmid	NN	B
IncP	NN	I
,	,	O
the	DT	O
Tra	NNP	O
proteins	NNS	O
of	IN	O
plasmid	NN	B
IncN	NN	I
and	CC	O
the	DT	O
Trw	NN	O
--
3204	CD	O
Because	IN	O
the	DT	O
Ptl	NN	B
system	NN	I
does	VBZ	O
not	RB	O
transport	VB	O
--
of	IN	O
incompletely	RB	O
sequenced	VBN	O
IVSP	NN	B
systems	NNS	I
or	CC	O
constituents	NNS	O
of	IN	O
--
some	DT	O
constituents	NNS	O
Bacterial	JJ	O
conjugation-related	JJ	B
transfer	NN	I
systems	NNS	I
such	JJ	O
as	IN	O
the	DT	O
--
except	IN	O
TrbD	NN	O
from	IN	O
plasmid	NN	B
pM3	NN	I
where	WRB	O
a	DT	O
prolyl	JJ	O
--
,	,	O
traversing	VBG	O
the	DT	O
cytoplasmic	JJ	B
membrane	NN	I
multiple	JJ	O
(	(	O
probably	RB	O
--
and	CC	O
form	VB	O
the	DT	O
transcytoplasmic	JJ	B
membrane	NN	I
pore	NN	O
.	.	O
--
may	MD	O
stabilize	VB	O
the	DT	O
Tpilus	NNP	B
(	(	O
Hapfelmeier	NNP	O
et	FW	O
--
both	CC	O
in	IN	O
the	DT	O
membrane	NN	B
and	CC	O
in	IN	O
the	DT	O
--
the	DT	O
Sec	NNP	O
(	(	O
type	NN	B
II	CD	I
secretory	JJ	I
pathway	NN	I
family	NN	O
;	:	O
TC	NN	O
--
The	DT	O
A.	NN	O
tumefaciens	VBZ	O
outer	JJ	B
membrane	NN	I
VirB7	NN	O
exo-lipoprotein	NN	O
is	VBZ	O
--
protein	NN	O
and	CC	O
the	DT	O
T-pilus	NN	B
(	(	O
Sagulenko	NNP	O
et	FW	O
--
did	VBD	O
not	RB	O
Bacterial	JJ	O
conjugation-related	JJ	B
transfer	NN	I
systems	NNS	I
...	:	O
...	:	O
...	:	O
--
expectation	NN	O
assuming	VBG	O
that	IN	O
IVSP	NN	B
systems	NNS	I
have	VBP	O
evolved	VBN	O
without	IN	O
--
into	IN	O
,	,	O
the	DT	O
outer	JJ	B
membrane	NN	I
.	.	O
These	DT	O
--
proteins	NNS	O
with	IN	O
the	DT	O
outer	JJ	B
membrane	NN	I
in	IN	O
a	DT	O
β-pleated	JJ	O
--
part	NN	O
of	IN	O
an	DT	O
outer	JJ	B
membrane	NN	I
pore	NN	I
structure.	NN	O
3207	CD	O
T	NN	O
--
not	RB	O
require	VB	O
a	DT	O
complete	JJ	B
IVSP	NN	I
system	NN	I
and	CC	O
possibly	RB	O
comprise	VB	O
--
to	TO	O
span	VB	O
the	DT	O
cytoplasmic	JJ	B
membrane	NN	I
;	:	O
the	DT	O
central	JJ	O
portions	NNS	O
span	VBP	O
the	DT	O
periplasm	NN	B
,	,	O
and	CC	O
the	DT	O
--
embedded	VBN	O
in	IN	O
the	DT	O
outer	JJ	B
membrane	NN	I
.	.	O
They	PRP	O
--
provide	VB	O
a	DT	O
continuous	JJ	O
transenvelope	NN	B
channel	NN	I
(	(	O
see	VB	O
Conclusions	NNS	O
--
formation	NN	O
of	IN	O
a	DT	O
transenvelope	NN	B
structure	NN	I
.	.	O
These	DT	O
--
inserted	VBN	O
into	IN	O
the	DT	O
outer	JJ	B
membrane	NN	I
.	.	O
These	DT	O
three	CD	O
3208	CD	O
Bacterial	JJ	O
conjugation-related	JJ	B
transfer	NN	I
systems	NNS	I
...	:	O
...	:	O
...	:	O
--
branch	NN	O
of	IN	O
the	DT	O
type	NN	B
II	CD	B
general	JJ	B
secretory	JJ	B
pathway	NN	B
;	:	O
(	(	O
2	LS	O
--
to	TO	O
traverse	VB	O
the	DT	O
membrane	NN	B
,	,	O
but	CC	O
this	DT	O
--
protein	NN	O
constituents	NNS	O
between	IN	O
IVSP	NN	B
systems	NNS	I
during	IN	O
their	PRP$	O
evolution	NN	O
--
promoting	VBG	O
assembly	NN	O
of	IN	O
extracellular	JJ	B
protein	NN	I
complexes	NNS	I
.	.	O
It	PRP	O
--
more	RBR	O
recently	RB	O
arising	VBG	O
IVSP	NN	B
systems	NNS	I
.	.	O
A	DT	O
--
branching	NN	O
patterns.	NN	O
a	DT	O
transenvelope	NN	B
structure	NN	I
as	IN	O
depicted	VBN	O
in	IN	O
--
localized	JJ	O
to	TO	O
the	DT	O
inner	JJ	B
membrane	NN	I
as	IN	O
integral	JJ	O
membrane	NN	O
--
membranes	NNS	O
and	CC	O
the	DT	O
periplasm	NN	B
with	IN	O
their	PRP$	O
N	NN	O
termini	NNS	O
in	IN	O
the	DT	O
cytoplasm	NN	B
and	CC	O
3210	CD	O
their	PRP$	O
--
embedded	VBN	O
in	IN	O
the	DT	O
outer	JJ	B
membrane	NN	I
(	(	O
Kumar	NNP	O
&	CC	O
--
VirB7	NN	O
is	VBZ	O
an	DT	O
outer	JJ	B
membrane	NN	I
lipoprotein	NN	O
that	WDT	O
may	MD	O
anchor	VB	O
both	CC	O
the	DT	O
VirB8–B9–B10	NN	B
channel	NN	I
and	CC	O
the	DT	O
pilus	NN	B
to	TO	O
the	DT	O
outer	JJ	B
membrane	NN	I
(	(	O
Sagulenko	NNP	O
et	FW	O
--
constituents	NNS	O
of	IN	O
the	DT	O
pilus	NN	B
(	(	O
or	CC	O
pilus-like	JJ	B
organelle	NN	I
)	)	I
that	WDT	O
mediates	VBZ	O
cell–cell	NN	O
--
biogenesis	NN	O
of	IN	O
the	DT	O
IVSP	NN	B
system	NN	I
(	(	O
Yeo	NNP	O
et	FW	O
--
,	,	O
comprise	VBP	O
an	DT	O
oligomeric	JJ	B
pore	NN	I
,	,	O
providing	VBG	O
the	DT	O
protein	NN	B
translocation	NN	I
pathway	NN	I
across	IN	O
the	DT	O
inner	JJ	O
--
structure	NN	O
of	IN	O
the	DT	O
IVSP	NN	B
complex	NN	I
.	.	O
It	PRP	O
--
VirB5	NN	O
with	IN	O
the	DT	O
T-pilus	NN	B
has	VBZ	O
been	VBN	O
demonstrated	VBN	O
--
localization	NN	O
in	IN	O
the	DT	O
pilus	NN	B
has	VBZ	O
not	RB	O
been	VBN	O
--
structure	NN	O
in	IN	O
the	DT	O
membrane	NN	B
.	.	O
Association	NN	O
--
VirB7	NN	O
with	IN	O
the	DT	O
pilus	NN	B
has	VBZ	O
been	VBN	O
demonstrated	VBN	O
--
could	MD	O
comprise	VB	O
the	DT	O
inner	JJ	B
membrane	NN	I
channel	NN	I
as	RB	O
well	RB	O
as	IN	O
the	DT	O
periplasmic/outer	JJ	B
membrane	NN	I
channel	NN	I
(	(	O
Kumar	NNP	O
&	CC	O
--
constituents	NNS	O
of	IN	O
the	DT	O
IVSP	NN	B
family	NN	I
transporters	NNS	I
are	VBP	O
found	VBN	O
in	IN	O
--
found	VBN	O
in	IN	O
the	DT	O
Ptl	NN	B
system	NN	I
of	IN	O
Bor.	NNP	O
pertussis	NN	O
--
localized	VBD	O
to	TO	O
the	DT	O
pilus	NN	B
(	(	O
ﬁmbrial	JJ	O
)	)	O
--
associate	VB	O
with	IN	O
the	DT	O
pilus	NN	B
in	IN	O
another	DT	O
capacity	NN	O
--
such	JJ	O
as	IN	O
the	DT	O
Tra	NNP	B
system	NN	I
of	IN	O
plasmid	NN	B
IncF	NN	I
(	(	O
cluster	NN	O
9	CD	O
--
utilize	VB	O
a	DT	O
complete	JJ	O
IVSP	NN	B
system	NN	I
.	.	O
If	IN	O
--
proteins	NNS	O
comprise	VBP	O
the	DT	O
transenvelope	NN	B
conduit	NN	I
as	IN	O
has	VBZ	O
recently	RB	O
--
as	IN	O
constituents	NNS	O
of	IN	O
IVSP	NN	B
systems	NNS	I
.	.	O
(	(	O
--
analyses	NNS	O
suggest	VBP	O
that	IN	O
IVSP	NN	B
systems	NNS	I
have	VBP	O
evolved	VBN	O
from	IN	O
--
systems	NNS	O
including	VBG	O
the	DT	O
type	NN	B
I	CD	I
secretory	JJ	I
pathway	NN	I
(	(	O
ABC	NN	O
)	)	O
--
a	DT	O
role	NN	O
in	IN	O
pilus	NN	B
stabilization	NN	O
.	.	O
--
may	MD	O
comprise	VB	O
the	DT	O
envelope	NN	B
pore	NN	I
,	,	O
and	CC	O
VirB7	NN	O
--
may	MD	O
stabilize	VB	O
the	DT	O
VirB8–	NN	B
B9–B10	NN	I
complex	NN	I
and\or	CC	O
anchor	NN	O
it	PRP	O
and	CC	O
the	DT	O
pilus	NN	B
to	TO	O
a	DT	O
speciﬁc	NN	O
region	NN	O
of	IN	O
the	DT	O
outer	JJ	B
membrane	NN	I
(	(	O
Sagulenko	NNP	O
et	FW	O
--
insert	VB	O
into	IN	O
the	DT	O
outer	JJ	B
membrane	NN	I
of	IN	O
the	DT	O
Gram-negative	JJ	O
bacterial	JJ	B
envelope	NN	I
.	.	O
Thus	RB	O
--
interact	VB	O
with	IN	O
the	DT	O
inner-membrane	JJ	B
channel	NN	I
formed	VBN	O
by	IN	O
VirB4–VirB6	NN	O
--
envelope	NN	O
(	(	O
the	DT	O
inner	JJ	B
membrane	NN	I
,	,	O
the	DT	O
periplasm	NN	B
and	CC	O
the	DT	O
outer	JJ	B
membrane	NN	I
)	)	O
.	.	O
--
for	IN	O
ABC	NNP	O
(	(	O
type	NN	B
I	CD	I
secretory	JJ	I
pathway	NN	I
)	)	O
protein	NN	O
export	NN	O
--
across	IN	O
the	DT	O
entire	JJ	O
cell	NN	B
envelope	NN	I
in	IN	O
a	DT	O
single	JJ	O
--
allowing	VBG	O
construction	NN	O
of	IN	O
transenvelope	NN	B
exporters	NNS	I
that	WDT	O
can	MD	O
secrete	VB	O
--
from	IN	O
the	DT	O
cell	NN	O
cytoplasm	NN	B
to	TO	O
the	DT	O
extracellular	JJ	O
--
to	TO	O
note	VB	O
that	IN	O
type	NN	B
II	CD	I
secretory	JJ	I
pathway	NN	I
systems	NNS	I
do	VBP	O
allow	VB	O
accumulation	NN	O
--
across	IN	O
the	DT	O
two	CD	O
envelope	NN	B
membranes	NNS	I
occurs	VBZ	O
in	IN	O
two	CD	O
--
ancestrally	RB	O
related	VBN	O
to	TO	O
conjugation	NN	B
machines	NNS	I
.	.	O
Bacterial	JJ	O
--
IV	CD	O
secretion	NN	O
:	:	O
conjugation	NN	B
systems	NNS	I
adapted	VBN	O
to	TO	O
deliver	VB	O
--
Function	NN	O
of	IN	O
the	DT	O
Ti	NNP	B
plasmid	NN	I
Vir	NNP	O
proteins	NNS	O
:	:	O
T-complex	JJ	B
formation	NN	O
and	CC	O
transfer	NN	O
--
-	NN	O
:	:	O
a	DT	O
membrane	NN	B
protein	NN	O
:	:	O
the	DT	O
--
tumefaciens	NNS	O
is	VBZ	O
a	DT	O
cytoplasmic	JJ	B
membrane	NN	I
protein	NN	O
exposed	VBN	O
at	IN	O
the	DT	O
periplasmic	JJ	B
surface	NN	I
.	.	O
The	DT	O
--
VirB9	NN	O
in	IN	O
the	DT	O
membranes	NNS	B
of	IN	O
Agrobacterium	NN	O
tumefaciens	NNS	O
--
function	NN	O
of	IN	O
the	DT	O
T-DNA	JJ	B
transporter	NN	I
.	.	O
Construction	NN	O
--
of	IN	O
DNA	NN	O
across	IN	O
bacterial	JJ	B
membranes	NNS	I
.	.	O
Formation	NN	O
--
proteins	NNS	O
through	IN	O
the	DT	O
periplasmicindependent	JJ	B
type	NN	I
I	CD	I
pathway	NN	I
.	.	O
The	DT	O
Agrobacterium	NNP	O
tumefaciens	VBZ	O
virB7	NN	B
exporters	NNS	I
–	VBP	O
a	DT	O
review	NN	O
.	.	O
The	DT	O
Ti	NNP	B
plasmid	NN	I
increases	VBZ	O
the	DT	O
eﬃciency	NN	O
--
transfer	NN	O
of	IN	O
an	DT	O
IncQ	NN	B
plasmid	NN	I
.	.	O
Agrobacterium	NNP	O
tumefaciens	VBZ	O
T-complex	JJ	B
transport	NN	I
apparatus	NN	I
:	:	O
a	DT	O
paradigm	NN	O
--
component	NN	O
of	IN	O
the	DT	O
T-complex	JJ	B
transport	NN	I
apparatus	NN	I
,	,	O
is	VBZ	O
a	DT	O
--
exposed	VBN	O
at	IN	O
the	DT	O
periplasmic	JJ	B
surface	NN	I
.	.	O
The	DT	O
--
assembly	NN	O
of	IN	O
the	DT	O
T-complex	JJ	B
transport	NN	I
apparatus	NN	I
.	.	O
Bacterial	JJ	O
conjugation-related	JJ	O
transfer	NN	B
systems	NNS	I
Fullner	NN	O
,	,	O
K	NN	O
--
components	NNS	O
of	IN	O
the	DT	O
Ti	NNP	B
plasmid	NN	I
trb	NN	I
system	NN	I
,	,	O
a	DT	O
type	NN	O
--
Genes	NNS	O
for	IN	O
the	DT	O
type	NN	B
IV	CD	I
secretion	NN	I
system	NN	I
in	IN	O
an	DT	O
intracellular	JJ	O
--
arthropods	NNS	O
.	.	O
TraG	NN	B
protein	NN	I
secretion	NN	I
systems	NNS	I
.	.	O
Nicosia	NNP	O
--
and	CC	O
VirD4	NN	O
from	IN	O
Ti	NNP	B
plasmids	NNS	I
confer	VBP	O
relaxosome	NN	O
speciﬁcity	NN	O
to	TO	O
the	DT	O
conjugal	JJ	B
transfer	NN	I
system	NN	I
of	IN	O
pTiC58	NN	O
.	.	O
--
protein	NN	O
constituents	NNS	O
of	IN	O
transport	NN	B
systems	NNS	I
catalysing	VBG	O
export	NN	O
of	IN	O
--
professional	JJ	O
phagocytes	NNS	O
involving	VBG	O
type	NN	B
IV	CD	I
secretion	NN	I
components	NNS	I
.	.	O
Enzymology	NN	O
--
transfer	NN	O
regions	NNS	O
of	IN	O
plasmids	NNS	B
RP4	NN	O
and	CC	O
R388	NN	O
--
.	.	O
The	DT	O
T-pilus	NN	B
of	IN	O
Agrobacterium	NN	O
tumefaciens	NNS	O
--
the	DT	O
Agrobacterium	NN	O
tumefaciens	VBZ	O
T	NN	B
pilus	NN	I
.	.	O
A	DT	O
--
classiﬁcation	NN	O
system	NN	O
for	IN	O
transmembrane	NN	B
solute	JJ	I
transporters	NNS	I
.	.	O
TraC	NN	O
of	IN	O
IncN	NN	B
plasmid	NN	I
pKM101	NN	I
associates	VBZ	O
with	IN	O
membranes	NNS	B
and	CC	O
extracellular	JJ	O
high-molecular-weight	JJ	O
--
association	NN	O
with	IN	O
the	DT	O
T	NN	B
pilus	NN	I
of	IN	O
Agrobacterium	NN	O
tumefaciens	NNS	O
--
the	DT	O
Legionella	NN	O
pneumophila	NN	O
genome	NN	B
.	.	O
Membrane	NN	O
location	NN	O
of	IN	O
the	DT	O
Ti	NNP	B
plasmid	NN	I
VirB	NN	O
proteins	NNS	O
involved	VBN	O
--
biosynthesis	NN	O
of	IN	O
a	DT	O
pilin-like	JJ	B
conjugative	JJ	I
structure	NN	I
on	IN	O
Agrobacterium	NN	O
tumefaciens	NNS	O
--
transfer	NN	O
by	IN	O
the	DT	O
virulence	NN	B
system	NN	I
of	IN	O
Legionella	NN	O
pneumophila	NN	O
--
disulﬁde	NN	O
bonds	NNS	O
stabilize	VBP	O
VirB7	NN	B
homodimers	NNS	I
and	CC	O
VirB7\VirB9	NN	B
heterodimers	NNS	I
during	IN	O
biogenesis	NN	O
of	IN	O
the	DT	O
Agrobacterium	NNP	O
tumefaciens	VBZ	O
T-complex	JJ	B
transport	NN	I
apparatus	NN	I
.	.	O
Identiﬁcation	NN	O
--
aggregate	NN	O
in	IN	O
the	DT	O
inner	JJ	B
membrane	NN	I
of	IN	O
Agrobacterium	NN	O
tumefaciens	NNS	O
--
Adaptation	NN	O
of	IN	O
a	DT	O
conjugal	JJ	B
transfer	NN	I
system	NN	I
for	IN	O
the	DT	O
export	NN	O
--
Helicobacter	NN	O
pylori	NN	O
type	NN	B
IV	CD	I
secretion	NN	I
system	NN	I
.	.	O
