# Supplementary material for: Named Entity Recognition for Bacterial Type IV Secretion Systems
Source: PLoS One. 2011 Mar 29;6(3):e14780. doi: 10.1371/journal.pone.0014780 (PMC3066171; doi:10.1371/journal.pone.0014780)
Supplement: Supporting Information S2 — Source document extracts and scripts. The results described in this paper can be recreated by following the workflow described in the file entitled "Instructions for Executing T4SS Named Entity Recognition Workflow.docx." (4.93 MB ZIP) [file pone.0014780.s002.zip › Revised Instructions and Data/T4SS/data/extracted/cellular_component/file_14Extract.txt]

The	DT	O
presence	NN	O
of	IN	O
type	NN	B
III	CD	I
secretion	NN	I
systems	NNS	I
exclusively	RB	O
in	IN	O
bacteria	NNS	O
--
,	,	O
harnessing	VBG	O
the	DT	O
type	NN	B
III	CD	I
secretion	NN	I
system	NN	I
for	IN	O
the	DT	O
delivery	NN	O
--
coding	VBG	O
for	IN	O
a	DT	O
type	NN	B
IV	CD	I
secretion	NN	I
system	NN	I
,	,	O
is	VBZ	O
a	DT	O
--
has	VBZ	O
a	DT	O
small	JJ	O
genome	NN	B
(	(	O
1.67	CD	O
megabases	NNS	O
--
response	NN	O
and	CC	O
the	DT	O
two-component	JJ	B
regulatory	JJ	I
systems	NNS	I
are	VBP	O
absent	JJ	O
or	CC	O
--
,	,	O
contains	VBZ	O
90	CD	O
two-component	JJ	B
regulatory	JJ	I
systems	NNS	I
,	,	O
whereas	IN	O
Hp	NN	O
--
However	RB	O
,	,	O
the	DT	O
genome	NN	B
itself	PRP	O
is	VBZ	O
not	RB	O
--
the	DT	O
urease	NN	O
and	CC	O
flagella	NN	B
.	.	O
Knockout	NN	O
--
genes	NNS	O
coding	VBG	O
for	IN	O
type	NN	B
IV	CD	I
secretion	NN	I
system	NN	I
Immunodominant	JJ	O
antigen	NN	O
(	(	O
--
.	.	O
Several	JJ	O
epithelial	JJ	B
structures	NNS	I
have	VBP	O
been	VBN	O
implicated	VBN	O
--
adhesins	NNS	O
on	IN	O
the	DT	O
bacterial	JJ	B
surface	NN	I
that	WDT	O
bind	VBP	O
to	TO	O
the	DT	O
epithelium	NN	B
are	VBP	O
poorly	RB	O
understood	VBN	O
--
lysosomal	JJ	O
and	CC	O
late	JJ	O
endosome	NN	B
compartments	NNS	I
,	,	O
and	CC	O
their	PRP$	O
--
B2	NN	O
B5	NN	O
B5	NN	O
outer	JJ	B
membrane	NN	I
B7	NN	O
S	NN	O
S	NN	O
--
B8	NN	O
D4	NN	O
B11	NN	O
inner	JJ	B
membrane	NN	I
NTP	NN	O
NTP	NN	O
NTP	NN	O
cytoplasm	NN	B
A	NN	O
Type	NN	B
IV	CD	I
Secretion	NNP	I
Machinery	NNP	I
Building	NNP	O
a	DT	O
Pathogen	NN	O
--
entered	VBD	O
the	DT	O
Hp	NN	O
genome	NN	B
and	CC	O
in	IN	O
some	DT	O
--
operons	NNS	O
code	VBP	O
for	IN	O
type	NN	B
IV	CD	I
export	NN	I
machineries	NNS	I
specialized	VBN	O
in	IN	O
transfer	NN	O
--
)	)	O
of	IN	O
the	DT	O
type	NN	B
IV	CD	I
organelle	NN	I
and	CC	O
the	DT	O
operons	NNS	O
--
drawn	VBN	O
with	IN	O
the	DT	O
conjugative	JJ	B
pilus	NN	I
of	IN	O
E.	FW	O
coli	FW	O
--
with	IN	O
the	DT	O
Agrobacterium	NN	O
VirB	NN	B
system	NN	I
(	(	O
B	NN	O
indicates	VBZ	O
--
component	NN	O
across	IN	O
the	DT	O
bacterial	JJ	B
envelope	NN	I
.	.	O
ORF	NN	O
--
plexes	NNS	O
across	IN	O
the	DT	O
bacterial	JJ	B
membrane	NN	I
to	TO	O
the	DT	O
extracellular	JJ	O
--
known	VBN	O
functions	NNS	O
of	IN	O
type	NN	B
IV	CD	I
secretion	NN	I
systems	NNS	I
are	VBP	O
summarized	VBN	O
schematically	RB	O
--
codes	VBZ	O
for	IN	O
the	DT	O
conjugative	JJ	B
pilus	NN	I
and	CC	O
the	DT	O
necessary	JJ	O
--
that	WDT	O
transfers	VBZ	O
the	DT	O
Ti	NNP	B
plasmid	NN	I
DNA	NN	O
from	IN	O
the	DT	O
bacterium	NN	O
to	TO	O
the	DT	O
nucleus	NN	B
of	IN	O
the	DT	O
plant	NN	O
--
vacuoles	NNS	O
,	,	O
the	DT	O
type	NN	B
IV	CD	I
systems	NNS	I
are	VBP	O
believed	VBN	O
to	TO	O
export	VB	O
to	TO	O
the	DT	O
vacuolar	JJ	B
membrane	NN	I
or	CC	O
to	TO	O
the	DT	O
cytoplasm	NN	B
of	IN	O
the	DT	O
host	NN	O
--
subunit	NN	O
of	IN	O
the	DT	O
conjugative	JJ	B
pilus	NN	I
,	,	O
whereas	IN	O
VirB4	NN	O
--
homolog	NN	O
in	IN	O
several	JJ	O
type	NN	B
IV	CD	I
systems	NNS	I
suggests	VBZ	O
that	IN	O
conjugative	JJ	O
--
similarities	NNS	O
between	IN	O
the	DT	O
type	NN	B
IV	CD	I
system	NN	I
described	VBN	O
here	RB	O
and	CC	O
the	DT	O
type	NN	B
III	CD	I
secretion	NN	I
system	NN	I
described	VBN	O
in	IN	O
a	DT	O
--
protrusions	NNS	O
(	(	O
the	DT	O
flagellus	NN	B
and	CC	O
the	DT	O
conjugative	JJ	B
pilus	NN	I
,	,	O
respectively	RB	O
)	)	O
--
remodeling	NN	O
of	IN	O
the	DT	O
cell	NN	B
surface	NN	I
and	CC	O
pedestal	JJ	O
formation	NN	O
--
Vacuole	NNP	O
modification	NN	O
5	CD	O
cytoplasm	NN	B
3	CD	O
H.	NN	O
pylori	NN	O
Pseudopodia	NN	B
formation	NN	O
2	CD	O
1	CD	O
--
the	DT	O
functions	NNS	O
of	IN	O
type	NN	B
IV	CD	I
secretion	NN	I
machineries.	NN	I
1	CD	O
,	,	O
Escherichia	FW	O
--
,	,	O
Mobilization	NNP	O
of	IN	O
Ti	NNP	B
plasmid	NN	I
DNA	NN	O
from	IN	O
Agrobacterium	NN	O
--
to	TO	O
the	DT	O
plant	NN	O
cell	NN	B
nucleus.	NNS	I
5	CD	O
,	,	O
Rickettsia	NNP	O
--
molecules	NNS	O
to	TO	O
the	DT	O
cell	NN	B
cytoplasm	NN	I
or	CC	O
to	TO	O
the	DT	O
vacuolar	JJ	B
membrane	NN	I
.	.	O
Lory	NN	O
--
analysis	NN	O
of	IN	O
Pseudomonas	NNP	O
genome	NN	B
;	:	O
P	NN	O
.	.	O
