# Supplementary material for: Named Entity Recognition for Bacterial Type IV Secretion Systems
Source: PLoS One. 2011 Mar 29;6(3):e14780. doi: 10.1371/journal.pone.0014780 (PMC3066171; doi:10.1371/journal.pone.0014780)
Supplement: Supporting Information S2 — Source document extracts and scripts. The results described in this paper can be recreated by following the workflow described in the file entitled "Instructions for Executing T4SS Named Entity Recognition Workflow.docx." (4.93 MB ZIP) [file pone.0014780.s002.zip › Revised Instructions and Data/T4SS/data/extracted/cellular_component/file_15Extract.txt]

formation	NN	O
of	IN	O
the	DT	O
VirB10	NN	B
complexes	NNS	I
does	VBZ	O
not	RB	O
occur	VB	O
--
of	IN	O
the	DT	O
same	JJ	O
cross-linked	JJ	B
complex	NN	I
.	.	O
These	DT	O
--
mobilized	VBN	O
from	IN	O
a	DT	O
tumor-inducing	JJ	B
(	(	I
Ti	NN	I
)	)	I
plasmid	NN	I
located	VBN	O
in	IN	O
the	DT	O
--
located	VBN	O
on	IN	O
the	DT	O
Ti	NNP	B
plasmid	NN	I
and	CC	O
the	DT	O
chromosomal	JJ	O
--
T-DNA	NN	O
from	IN	O
the	DT	O
Ti	NNP	B
plasmid	NN	I
,	,	O
and	CC	O
a	DT	O
--
,	,	O
forming	VBG	O
the	DT	O
T	NN	B
complex	NN	I
,	,	O
although	IN	O
this	DT	O
--
components	NNS	O
of	IN	O
a	DT	O
membrane-bound	JJ	B
complex	NN	I
capable	JJ	O
of	IN	O
transferring	VBG	O
--
transfer	NN	O
of	IN	O
the	DT	O
IncQ	NN	B
plasmid	NN	I
RSF1010	NN	I
between	IN	O
Agrobacterium	NN	O
strains	NNS	O
--
the	DT	O
synthesis	NN	O
of	IN	O
pili	NNS	B
and	CC	O
of	IN	O
the	DT	O
mating	NN	B
pore	NN	I
(	(	O
43	CD	O
,	,	O
--
the	DT	O
formation	NN	O
of	IN	O
pili	NNS	B
by	IN	O
Agrobacterium	NN	O
required	VBD	O
--
region	NN	O
of	IN	O
the	DT	O
RP4	NN	B
IncP	NN	I
plasmid	NN	I
(	(	O
39	CD	O
,	,	O
--
proteins	NNS	O
of	IN	O
the	DT	O
IncN	NN	B
plasmid	NN	I
pKM101	NN	I
(	(	O
43	CD	O
,	,	O
--
suggest	VBP	O
that	IN	O
the	DT	O
VirB	NN	B
transport	NN	I
apparatus	NN	I
functions	VBZ	O
in	IN	O
protein	NN	O
--
that	WDT	O
spans	VBZ	O
the	DT	O
bacterial	JJ	B
membranes	NNS	I
and	CC	O
mediates	VBZ	O
the	DT	O
--
primarily	RB	O
to	TO	O
the	DT	O
membranes	NNS	B
,	,	O
including	VBG	O
VirB4	NN	O
--
exclusively	RB	O
in	IN	O
the	DT	O
inner	JJ	B
membrane	NN	I
and	CC	O
is	VBZ	O
unstable	JJ	O
--
the	DT	O
inner	JJ	O
and	CC	O
outer	JJ	B
membranes	NNS	I
.	.	O
These	DT	O
--
VirB3	NN	O
into	IN	O
the	DT	O
outer	JJ	B
membrane	NN	I
,	,	O
where	WRB	O
it	PRP	O
--
that	IN	O
VirB10	NN	O
forms	VBZ	O
membrane-localized	JJ	B
complexes	NNS	I
after	IN	O
treatment	NN	O
with	IN	O
--
and	CC	O
that	IN	O
this	DT	O
complex	NN	B
is	VBZ	O
required	VBN	O
for	IN	O
--
of	IN	O
the	DT	O
putative	JJ	O
VirB	NN	B
pore	NN	I
and	CC	O
to	TO	O
determine	VB	O
how	WRB	O
this	DT	O
secretion	NN	B
apparatus	NN	I
is	VBZ	O
assembled	VBN	O
,	,	O
--
proteins	NNS	O
in	IN	O
the	DT	O
membrane	NN	B
.	.	O
Our	PRP$	O
--
present	JJ	O
in	IN	O
high-molecular-weight	JJ	O
protein	NN	B
complexes	NNS	I
after	IN	O
chemical	JJ	O
cross-linking	NN	O
--
VirB10	NN	O
to	TO	O
form	VB	O
cross-linked	JJ	B
complexes	NNS	I
in	IN	O
the	DT	O
absence	NN	O
--
.	.	O
The	DT	O
plasmid	NN	B
DNA	NN	I
was	VBD	O
precipitated	VBN	O
with	IN	O
--
serve	VB	O
as	IN	O
the	DT	O
T-strand	NN	B
donor	NN	O
was	VBD	O
assayed	VBN	O
--
or	CC	O
the	DT	O
mutagenized	VBN	O
pCB47*	NN	B
plasmids	NNS	I
,	,	O
each	DT	O
at	IN	O
--
Bacterial	JJ	O
strains	NNS	O
and	CC	O
plasmids	NNS	B
Strain	NN	O
or	CC	O
plasmid	NN	B
Characteristicsa	NNP	O
J	NNP	O
.	.	O
--
Ax79	NN	O
358mx	CD	O
368mx	CD	O
Plasmids	NNS	B
Binary	JJ	O
vector	NN	O
pEND4K	NN	O
--
BRL	NNP	O
Stratagene	NNP	O
Ach5	NN	O
chromosome	NN	B
;	:	O
pTiAch5	NN	O
carrying	VBG	O
--
for	IN	O
sequencing	NN	O
,	,	O
plasmid	NN	B
DNA	NN	I
containing	VBG	O
a	DT	O
putative	JJ	O
--
.	.	O
The	DT	O
plasmid	NN	B
DNA	NN	I
was	VBD	O
then	RB	O
electroporated	VBN	O
--
also	RB	O
formed	VBD	O
high-molecular-weight	JJ	O
cross-linked	JJ	B
complexes	NNS	I
(	(	O
Fig.	NNP	O
1a	NN	O
--
sizes	NNS	O
of	IN	O
the	DT	O
VirB10	NN	B
complexes	NNS	I
(	(	O
Fig.	NNP	O
1c	NN	O
--
.	.	O
The	DT	O
VirB9	NN	B
complexes	NNS	I
ranged	VBD	O
in	IN	O
size	NN	O
--
high-molecular-weight	JJ	O
VirB9	NN	O
or	CC	O
VirB10	NN	B
complexes	NNS	I
(	(	O
Fig.	NN	O
1	CD	O
--
analysis	NN	O
of	IN	O
the	DT	O
VirB10	NN	B
cross-linked	JJ	I
complexes	NNS	I
in	IN	O
a	DT	O
virB9	NN	O
--
.	.	O
no	DT	O
high-molecular-weight	JJ	O
VirB10	NN	B
complexes	NNS	I
were	VBD	O
observed	VBN	O
in	IN	O
--
expressed	VBN	O
from	IN	O
a	DT	O
plasmid	NN	B
under	IN	O
the	DT	O
control	NN	O
--
formation	NN	O
of	IN	O
the	DT	O
VirB10	NN	B
complexes	NNS	I
.	.	O
Alternatively	RB	O
--
position	NN	O
in	IN	O
the	DT	O
membrane	NN	B
necessary	JJ	O
for	IN	O
cross-linking	VBG	O
--
part	NN	O
of	IN	O
the	DT	O
VirB9	NN	B
cross-linked	JJ	I
complexes	NNS	I
.	.	O
These	DT	O
--
part	NN	O
of	IN	O
the	DT	O
VirB10	NN	B
complexes	NNS	I
and	CC	O
VirB10	NN	O
is	VBZ	O
--
part	NN	O
of	IN	O
the	DT	O
VirB9	NN	B
complexes	NNS	I
which	WDT	O
result	VBP	O
from	IN	O
--
the	DT	O
VirB9	NN	O
or	CC	O
VirB10	NN	B
crosslinked	VBN	I
complexes	NNS	I
.	.	O
These	DT	O
--
weights	NNS	O
of	IN	O
the	DT	O
cross-linked	JJ	B
complexes	NNS	I
.	.	O
Comparison	NN	O
of	IN	O
the	DT	O
cross-linked	JJ	B
complexes	NNS	I
formed	VBN	O
by	IN	O
VirB9	NN	O
--
AS	NN	O
activated	VBD	O
the	DT	O
Ti	NNP	B
plasmid	NN	I
virulence	NN	O
genes	NNS	O
,	,	O
--
VirB9	NN	O
from	IN	O
the	DT	O
Ti	NNP	B
plasmid	NN	I
(	(	O
Fig.	NN	O
4	CD	O
--
VirB10	NN	O
in	IN	O
the	DT	O
membrane	NN	B
.	.	O
On	IN	O
--
as	IN	O
they	PRP	O
did	VBD	O
T-DNA	NN	B
from	IN	O
Ax42	NN	O
carrying	VBG	O
--
capacity	NN	O
to	TO	O
mobilize	VB	O
IncQ	NN	B
plasmid	NN	I
RSF1010	NN	I
into	IN	O
recipient	JJ	O
strains	NNS	O
--
a	DT	O
T-strand	JJ	O
donor	NN	O
T-strand	NN	B
donor	NN	I
virB9	NN	I
plasmid	NN	I
No.	NN	O
of	IN	O
tumors/leaf	NN	O
--
on	IN	O
conjugation	NN	O
of	IN	O
reporter	NN	B
plasmid	NN	I
pJB31a	NN	I
No.	NN	O
of	IN	O
:	:	O
--
localized	JJ	O
to	TO	O
the	DT	O
bacterial	JJ	B
membranes	NNS	I
,	,	O
and	CC	O
the	DT	O
--
position	NN	O
in	IN	O
the	DT	O
inner	JJ	B
membrane	NN	I
,	,	O
thereby	RB	O
affecting	VBG	O
--
side	NN	O
of	IN	O
the	DT	O
inner	JJ	B
membrane	NN	I
.	.	O
Comparisons	NNS	O
--
wild-type	JJ	O
Agrobacterium	NN	O
to	TO	O
BS3treated	VBN	B
membranes	NNS	I
yielded	VBD	O
no	DT	O
difference	NN	O
--
are	VBP	O
no	DT	O
additional	JJ	O
complexes	NNS	B
(	(	O
data	NNS	O
not	RB	O
--
partners	NNS	O
in	IN	O
the	DT	O
cross-linked	JJ	B
complexes	NNS	I
reported	VBN	O
here	RB	O
.	.	O
--
structure	NN	O
spanning	VBG	O
both	CC	O
bacterial	JJ	B
membranes	NNS	I
and	CC	O
containing	VBG	O
some	DT	O
--
to	TO	O
form	VB	O
high-molecular-weight	JJ	O
cross-linked	JJ	B
complexes	NNS	I
after	IN	O
treatment	NN	O
with	IN	O
--
formation	NN	O
of	IN	O
the	DT	O
VirB10	NN	B
complexes	NNS	I
,	,	O
since	IN	O
the	DT	O
VirB10	NN	B
complexes	NNS	I
are	VBP	O
still	RB	O
formed	VBN	O
--
formation	NN	O
of	IN	O
these	DT	O
cross-linked	JJ	B
complexes	NNS	I
.	.	O
The	DT	O
--
structure	NN	O
of	IN	O
the	DT	O
VirB	NN	B
transport	NN	I
apparatus	NN	I
.	.	O
With	IN	O
--
amounts	NNS	O
,	,	O
formed	VBD	O
wild-type	JJ	B
complexes	NNS	I
after	IN	O
cross-linking	NN	O
with	IN	O
--
the	DT	O
mobilization	NN	O
of	IN	O
conjugative	JJ	B
plasmid	NN	I
RSF1010	NN	I
and	CC	O
virulence	NN	O
in	IN	O
--
the	DT	O
E.	FW	O
coli	FW	O
protein	NN	B
translocation	NN	I
pathway	NN	I
,	,	O
SecF	NN	O
stabilizes	VBZ	O
--
stability	NN	O
of	IN	O
the	DT	O
COP9	NN	B
complex	NN	I
and	CC	O
may	MD	O
be	VB	O
--
part	NN	O
of	IN	O
this	DT	O
complex	NN	B
(	(	O
65	CD	O
)	)	O
--
associated	VBN	O
with	IN	O
the	DT	O
outer	JJ	B
membrane	NN	I
localized	VBD	O
lipoprotein	NN	O
VirB7	NN	O
--
VirB10	NN	O
in	IN	O
the	DT	O
periplasm	NN	B
either	CC	O
indirectly	RB	O
or	CC	O
--
.	.	O
The	DT	O
VirB7-VirB9	NN	B
complex	NN	I
may	MD	O
position	VB	O
and/or	CC	O
--
genes	NNS	O
of	IN	O
the	DT	O
IncW	NNP	B
plasmid	NN	I
R388	NN	O
and	CC	O
interactions	NNS	O
--
and	CC	O
IncN	NN	O
and	CC	O
IncP	NN	B
plasmids	NNS	I
.	.	O
The	DT	O
--
component	NN	O
of	IN	O
the	DT	O
T-complex	JJ	B
transport	NN	I
apparatus	NN	I
,	,	O
is	VBZ	O
a	DT	O
--
exposed	VBN	O
at	IN	O
the	DT	O
periplasmic	JJ	B
surface	NN	I
.	.	O
The	DT	O
--
assembly	NN	O
of	IN	O
the	DT	O
T-complex	JJ	B
transport	NN	I
apparatus	NN	I
.	.	O
Interactions	NNS	O
--
-11	CD	O
with	IN	O
the	DT	O
membrane	NN	B
fraction	NN	O
of	IN	O
Agrobacterium	NN	O
--
Temperature	NN	O
affects	VBZ	O
the	DT	O
T-DNA	JJ	B
transfer	NN	I
machinery	NN	I
of	IN	O
Agrobacterium	NN	O
tumefaciens	NNS	O
--
.	.	O
Promiscuous	JJ	O
DNA	NN	B
transfer	NN	I
system	NN	I
of	IN	O
Agrobacterium	NN	O
tumefaciens	NNS	O
--
virB	NN	O
operon	NN	O
in	IN	O
sex	NN	B
pilus	NN	I
assembly	NN	O
and	CC	O
synthesis	NN	O
--
is	VBZ	O
that	IN	O
the	DT	O
VirB7-VirB9	JJ|NN	B
complex	NN	I
has	VBZ	O
a	DT	O
transient	JJ	O
--
positioning	NN	O
in	IN	O
the	DT	O
membrane	NN	B
.	.	O
In	IN	O
--
,	,	O
when	WRB	O
the	DT	O
VirB7-VirB9	NN	B
heterodimer	NN	I
is	VBZ	O
absent	JJ	O
,	,	O
--
protein	NN	O
to	TO	O
form	VB	O
cross-linked	JJ	B
complexes	NNS	I
after	IN	O
treatment	NN	O
with	IN	O
--
correctly	RB	O
in	IN	O
the	DT	O
membrane	NN	B
and	CC	O
that	IN	O
position	NN	O
--
proteins	NNS	O
to	TO	O
form	VB	O
complexes	NNS	B
that	WDT	O
are	VBP	O
revealed	VBN	O
--
structure	NN	O
spanning	VBG	O
both	CC	O
bacterial	JJ	B
membranes	NNS	I
.	.	O
Conjugative	JJ	O
transfer	NN	O
by	IN	O
the	DT	O
virulence	NN	B
system	NN	I
of	IN	O
Agrobacterium	NN	O
tumefaciens	NNS	O
--
tumefaciens	NNS	O
by	IN	O
the	DT	O
IncQ	NN	B
plasmid	NN	I
RSF1010	NN	I
.	.	O
Common	JJ	O
--
transfer	NN	O
genes	NNS	O
and	CC	O
macromolecular	JJ	B
export	NN	I
systems	NNS	I
of	IN	O
plant	NN	O
and	CC	O
--
a	DT	O
putative	JJ	O
polytopic	JJ	O
cytoplasmic	JJ	B
membrane	NN	I
protein	NN	O
.	.	O
--
components	NNS	O
of	IN	O
the	DT	O
protein	NN	B
translocation	NN	I
machinery	NN	I
of	IN	O
the	DT	O
Escherichia	FW	O
coli	FW	O
cytoplasmic	JJ	B
membrane	NN	I
.	.	O
Membrane	NN	O
location	NN	O
of	IN	O
the	DT	O
Ti	NNP	B
plasmid	NN	I
VirB	NN	O
proteins	NNS	O
involved	VBN	O
--
biosynthesis	NN	O
of	IN	O
a	DT	O
pilin-like	JJ	B
conjugative	JJ	I
structure	NN	I
on	IN	O
Agrobacterium	NN	O
tumefaciens	NNS	O
--
transfer-operons	NNS	O
of	IN	O
broad-host-range	JJ	O
conjugative	JJ	B
plasmids	NNS	I
.	.	O
Characterization	NN	O
--
an	DT	O
Agrobacterium	NNP	O
tumefaciens	VBZ	O
Ti	NNP	B
plasmid	NN	I
:	:	O
nucleotide	NN	O
sequence	NN	O
--
disulﬁde	NN	O
bonds	NNS	O
stabilize	VBP	O
VirB7	NN	B
homodimers	NNS	I
and	CC	O
VirB7/VirB9	NN	B
heterodimers	NNS	I
during	IN	O
biogenesis	NN	O
of	IN	O
the	DT	O
Agrobacterium	NNP	O
tumefaciens	VBZ	O
T-complex	JJ	B
transport	NN	O
apparatus	NN	O
.	.	O
--
region	NN	O
of	IN	O
the	DT	O
A6	NN	B
Ti	NNP	I
plasmid	NN	I
of	IN	O
Agrobacterium	NNP	O
tume-	NN	O
--
localizes	VBZ	O
to	TO	O
the	DT	O
inner	JJ	B
membrane	NN	I
of	IN	O
Agrobacterium	NN	O
tumefaciens	NNS	O
--
an	DT	O
Agrobacterium	NNP	O
tumefaciens	VBZ	O
Ti	NNP	B
plasmid	NN	I
.	.	O
Characterization	NN	O
--
an	DT	O
Agrobacterium	NNP	O
tumefaciens	VBZ	O
Ti	NNP	B
plasmid	NN	I
.	.	O
Complementation	NN	O
--
aggregate	NN	O
in	IN	O
the	DT	O
inner	JJ	B
membrane	NN	I
of	IN	O
Agrobacterium	NN	O
tumefaciens	NNS	O
--
of	IN	O
the	DT	O
Agrobacterium	NN	O
T-DNA	NN	B
transfer	NN	I
machinery	NN	I
is	VBZ	O
affected	VBN	O
by	IN	O
--
products	NNS	O
.	.	O
Conjugal	JJ	B
transfer	NN	I
system	NN	I
of	IN	O
the	DT	O
IncN	NN	B
plasmid	NN	I
pKM101	NN	I
.	.	O
