# Supplementary material for: Named Entity Recognition for Bacterial Type IV Secretion Systems
Source: PLoS One. 2011 Mar 29;6(3):e14780. doi: 10.1371/journal.pone.0014780 (PMC3066171; doi:10.1371/journal.pone.0014780)
Supplement: Supporting Information S2 — Source document extracts and scripts. The results described in this paper can be recreated by following the workflow described in the file entitled "Instructions for Executing T4SS Named Entity Recognition Workflow.docx." (4.93 MB ZIP) [file pone.0014780.s002.zip › Revised Instructions and Data/T4SS/data/extracted/cellular_component/file_16Extract.txt]

to	TO	O
form	VB	O
a	DT	O
transmembrane	JJ	B
pore	NN	I
complex	NN	I
through	IN	O
which	WDT	O
T-DNA	JJ	O
--
and	CC	O
is	VBZ	O
a	DT	O
component	NN	B
of	IN	O
an	DT	O
aggregate	NN	O
associated	VBN	O
with	IN	O
the	DT	O
membrane	NN	B
fraction	NN	O
of	IN	O
A.	NN	O
--
VirB10	NN	O
in	IN	O
the	DT	O
membrane	NN	B
may	MD	O
indeed	RB	O
play	VB	O
--
result	NN	O
of	IN	O
a	DT	O
peripheral	JJ	B
membrane	NN	I
association	NN	O
;	:	O
however	RB	O
--
both	CC	O
inner	JJ	O
and	CC	O
outer	JJ	B
membrane	NN	I
fractions	NNS	O
separated	VBN	O
by	IN	O
--
removed	VBN	O
from	IN	O
the	DT	O
membranes	NNS	B
by	IN	O
extraction	NN	O
with	IN	O
--
stripped	VBN	O
from	IN	O
the	DT	O
membranes	NNS	B
by	IN	O
6	CD	O
M	NN	O
--
the	DT	O
inner	JJ	O
and	CC	O
outer	JJ	B
membranes	NNS	I
of	IN	O
Agrobacterium	NN	O
cells	NNS	O
--
)	)	O
from	IN	O
a	DT	O
bacterial	JJ	B
tumor-inducing	NN	I
(	(	I
Ti	NN	I
)	)	I
plasmid	NN	I
.	.	O
The	DT	O
--
localized	JJ	O
to	TO	O
the	DT	O
bacterial	JJ	B
membrane	NN	I
fraction	NN	O
(	(	O
4	CD	O
--
channel	NN	O
in	IN	O
the	DT	O
bacterial	JJ	B
membrane	NN	I
through	IN	O
which	WDT	O
the	DT	O
--
region	NN	O
of	IN	O
the	DT	O
IncP	NN	B
plasmid	NN	I
RP4/RK2	NN	O
and	CC	O
the	DT	O
--
both	DT	O
families	NNS	O
of	IN	O
plasmids	NNS	B
(	(	O
26	CD	O
,	,	O
--
BACTERIOL.	NN	O
inner	JJ	O
and	CC	O
outer	JJ	B
membranes	NNS	I
of	IN	O
Agrobacterium	NN	O
cells	NNS	O
--
between	IN	O
the	DT	O
two	CD	O
membranes	NNS	B
.	.	O
In	IN	O
--
both	CC	O
inner	JJ	O
and	CC	O
outer	JJ	B
membrane	NN	I
fractions	NNS	O
and	CC	O
thus	RB	O
--
be	VB	O
in	IN	O
the	DT	O
periplasm	NN	B
or	CC	O
outer	JJ	B
membrane	NN	I
(	(	O
67	CD	O
)	)	O
--
the	DT	O
inner	JJ	O
and	CC	O
outer	JJ	B
membranes	NNS	I
(	(	O
42	CD	O
,	,	O
--
associated	VBN	O
with	IN	O
the	DT	O
inner	JJ	B
membrane	NN	I
(	(	O
11	CD	O
,	,	O
--
detected	VBN	O
in	IN	O
the	DT	O
outer	JJ	B
membrane	NN	I
fraction	NN	O
(	(	O
53	CD	O
--
of	IN	O
a	DT	O
putative	JJ	O
T-DNA	NN	B
transport	NN	I
complex	NN	I
.	.	O
Ward	NNP	O
--
predominantly	RB	O
in	IN	O
the	DT	O
inner	JJ	B
membrane	NN	I
(	(	O
60	CD	O
)	)	O
--
both	CC	O
inner	JJ	O
and	CC	O
outer	JJ	B
membranes	NNS	I
(	(	O
53	CD	O
)	)	O
--
VirB10	NN	O
spans	VBZ	O
the	DT	O
membrane	NN	B
such	JJ	O
that	IN	O
the	DT	O
--
terminus	NN	O
faces	VBZ	O
the	DT	O
cytoplasm	NN	B
and	CC	O
the	DT	O
large	JJ	O
--
exported	VBN	O
to	TO	O
the	DT	O
periplasm	NN	B
;	:	O
numerous	JJ	O
studies	NNS	O
--
whole	JJ	O
cells	NNS	O
or	CC	O
inner	JJ	B
membranes	NNS	I
with	IN	O
chemical	JJ	O
crosslinking	NN	O
--
between	IN	O
these	DT	O
two	CD	O
DNA	NN	B
transfer	NN	I
systems	NNS	I
was	VBD	O
also	RB	O
demonstrated	VBN	O
--
found	VBN	O
in	IN	O
the	DT	O
membrane	NN	B
fraction	NN	O
.	.	O
--
associated	VBN	O
with	IN	O
the	DT	O
membrane	NN	B
fraction	NN	O
of	IN	O
A.	NN	O
--
)	)	O
.	.	O
Plasmid	NN	B
pED9	NN	I
,	,	O
carrying	VBG	O
virB9	NN	O
--
)	)	O
.	.	O
Plasmid	NN	B
pED10	NN	I
contains	VBZ	O
the	DT	O
virB10	NN	O
--
)	)	O
.	.	O
Plasmid	NN	B
pLB1036	NN	I
was	VBD	O
constructed	VBN	O
by	IN	O
--
containing	VBG	O
virB10	NN	O
from	IN	O
plasmid	NN	B
pED10	NN	I
.	.	O
The	DT	O
ﬁnal	JJ	O
plasmid	NN	B
encodes	VBZ	O
VirB9	NN	O
,	,	O
--
C58	NN	O
cured	VBN	O
of	IN	O
Ti	NNP	B
plasmid	NN	I
A136	NN	I
containing	VBG	O
pTiA6NC	NN	O
A136	NN	O
--
strain	NN	O
Ax46	NN	O
with	IN	O
plasmid	NN	B
pED52	NN	I
(	(	O
14	CD	O
)	)	O
--
expression	NN	O
seen	VBN	O
with	IN	O
plasmid	NN	B
pED52	NN	I
may	MD	O
well	RB	O
account	VB	O
--
cell	NN	O
,	,	O
and	CC	O
membrane	NN	B
and	CC	O
soluble	JJ	O
fractions	NNS	O
--
by	IN	O
extracting	VBG	O
the	DT	O
membrane	NN	B
pellets	NNS	O
with	IN	O
5	CD	O
--
concentration	NN	O
in	IN	O
the	DT	O
membrane	NN	B
extractions	NNS	O
was	VBD	O
approximately	RB	O
--
of	IN	O
inner	JJ	O
and	CC	O
outer	JJ	B
membrane	NN	I
fractions	NNS	O
was	VBD	O
achieved	VBN	O
--
tumorigenesis	NN	O
;	:	O
a	DT	O
plasmid	NN	B
carrying	VBG	O
the	DT	O
virB10	NN	O
--
We	PRP	O
constructed	VBD	O
a	DT	O
plasmid	NN	B
,	,	O
pLB1036	NN	O
,	,	O
--
promoter	NN	O
.	.	O
Plasmid	NN	B
pLB1036	NN	I
was	VBD	O
unable	JJ	O
to	TO	O
--
strain	NN	O
Ax46	NN	O
carrying	VBG	O
plasmid	NN	B
pED52	NN	I
,	,	O
containing	VBG	O
the	DT	O
--
A136	NN	O
(	(	O
no	DT	O
Ti	NNP	B
plasmid	NN	I
)	)	O
,	,	O
and	CC	O
--
Strain	NN	O
26mx	NN	O
carrying	VBG	O
plasmid	NN	B
pED9	NN	I
(	(	O
encoding	VBG	O
VirB9	NN	O
--
strain	NN	O
26mx	NN	O
carrying	VBG	O
plasmid	NN	B
pLB1036	NN	I
(	(	O
encoding	VBG	O
VirB9	NN	O
--
,	,	O
2009	CD	O
control	NN	O
plasmid	NN	B
,	,	O
pED9	NN	O
(	(	O
--
and	CC	O
-11	CD	O
from	IN	O
plasmid	NN	B
pED9	NN	I
relieved	VBD	O
this	DT	O
oncogenic	JJ	O
--
the	DT	O
ability	NN	O
of	IN	O
plasmid	NN	B
pLB1036	NN	I
to	TO	O
overcome	VB	O
the	DT	O
--
strain	NN	O
A348	NN	O
carrying	VBG	O
plasmid	NN	B
pJW323	NN	I
(	(	O
data	NNS	O
not	RB	O
--
case	NN	O
;	:	O
when	WRB	O
plasmid	NN	B
pED9	NN	I
or	CC	O
pLB1036	NN	O
was	VBD	O
--
the	DT	O
cells	NNS	O
containing	VBG	O
plasmid	NN	B
pLB1036	NN	I
were	VBD	O
expressing	VBG	O
the	DT	O
--
Strain	NN	O
26mx	CD	O
carrying	VBG	O
plasmid	NN	B
pED9	NN	I
or	CC	O
pLB1036	NN	O
was	VBD	O
--
with	IN	O
the	DT	O
wild-type	JJ	O
plasmid	NN	B
pED9	NN	I
.	.	O
To	TO	O
--
26mx	NN	O
carrying	VBG	O
either	CC	O
plasmid	NN	B
pED9	NN	I
or	CC	O
plasmid	NN	B
pLB1036	NN	I
were	VBD	O
treated	VBN	O
with	IN	O
--
extend	VB	O
across	IN	O
the	DT	O
membrane	NN	B
but	CC	O
does	VBZ	O
not	RB	O
--
lysed	VBN	O
,	,	O
and	CC	O
membrane	NN	B
and	CC	O
soluble	JJ	O
fractions	NNS	O
--
lysed	VBN	O
,	,	O
and	CC	O
membrane	NN	B
(	(	O
pellet	NN	O
)	)	O
--
result	NN	O
of	IN	O
a	DT	O
peripheral	JJ	B
membrane	NN	I
association	NN	O
,	,	O
various	JJ	O
--
Treatment	NN	O
of	IN	O
membranes	NNS	B
with	IN	O
1	CD	O
M	NN	O
--
urea	NN	O
strips	VBZ	O
off	RP	O
peripheral	JJ	B
membrane	NN	I
proteins	NNS	O
by	IN	O
disrupting	VBG	O
--
detergent	NN	O
TX-100	NN	O
solubilizes	VBZ	O
membrane	NN	B
bilayers	NNS	I
and	CC	O
results	VBZ	O
in	IN	O
--
treatment	NN	O
of	IN	O
the	DT	O
membrane	NN	B
fraction	NN	O
with	IN	O
1	CD	O
--
Treatment	NN	O
of	IN	O
the	DT	O
membrane	NN	B
fraction	NN	O
with	IN	O
6	CD	O
--
released	VBN	O
from	IN	O
the	DT	O
membrane	NN	B
fraction	NN	O
by	IN	O
extraction	NN	O
--
an	DT	O
unusually	RB	O
tight	JJ	O
membrane	NN	B
association	NN	O
,	,	O
perhaps	RB	O
--
performed	VBN	O
on	IN	O
the	DT	O
membrane	NN	B
fractions	NNS	O
from	IN	O
strains	NNS	O
--
activity	NN	O
for	IN	O
the	DT	O
inner	JJ	B
membrane	NN	I
enzyme	NN	O
NADH	NN	O
oxidase	NN	O
--
VirB10	NN	O
expressed	VBN	O
from	IN	O
plasmid	NN	B
pED9	NN	I
was	VBD	O
present	JJ	O
in	IN	O
--
VirB10	NN	O
in	IN	O
the	DT	O
membrane	NN	B
,	,	O
the	DT	O
solubilization	NN	O
--
using	VBG	O
the	DT	O
extracted	VBN	O
membrane	NN	B
samples	NNS	O
prepared	VBN	O
from	IN	O
--
released	VBN	O
from	IN	O
the	DT	O
membrane	NN	B
by	IN	O
1	CD	O
M	NN	O
--
When	WRB	O
the	DT	O
membrane	NN	B
fractions	NNS	O
were	VBD	O
treated	VBN	O
--
to	TO	O
the	DT	O
Agrobacterium	NN	O
membrane	NN	B
fraction	NN	O
(	(	O
53	CD	O
--
proteins	NNS	O
from	IN	O
the	DT	O
membrane	NN	B
;	:	O
the	DT	O
inability	NN	O
--
the	DT	O
observed	VBN	O
tight	JJ	O
membrane	NN	B
association	NN	O
of	IN	O
VirB9	NN	O
--
in	IN	O
inner	JJ	O
and	CC	O
outer	JJ	B
membrane	NN	I
fractions	NNS	O
from	IN	O
strains	NNS	O
--
lysed	VBN	O
,	,	O
and	CC	O
membrane	NN	B
fractions	NNS	O
were	VBD	O
isolated	VBN	O
--
of	IN	O
a	DT	O
putative	JJ	O
T-DNA	NN	B
transport	NN	I
complex	NN	I
.	.	O
Sequence	NN	O
--
to	TO	O
span	VB	O
a	DT	O
lipid	NN	B
bilayer	NN	I
(	(	O
30	CD	O
,	,	O
--
in	IN	O
the	DT	O
Agrobacterium	NN	O
membrane	NN	B
fraction	NN	O
(	(	O
60	CD	O
--
both	CC	O
inner	JJ	O
and	CC	O
outer	JJ	B
membrane	NN	I
fractions	NNS	O
prepared	VBN	O
by	IN	O
--
associated	VBN	O
with	IN	O
the	DT	O
outer	JJ	B
membrane	NN	I
(	(	O
53	CD	O
)	)	O
--
lysed	VBN	O
,	,	O
and	CC	O
membrane	NN	B
(	(	O
pellet	NN	O
)	)	O
--
22-55	CD	O
with	IN	O
the	DT	O
membrane	NN	B
pellet	NN	O
is	VBZ	O
simply	RB	O
--
both	CC	O
inner	JJ	O
and	CC	O
outer	JJ	B
membrane	NN	I
fractions	NNS	O
(	(	O
Fig.	NN	O
--
22-55	CD	O
with	IN	O
the	DT	O
membrane	NN	B
fractions	NNS	O
.	.	O
--
in	IN	O
the	DT	O
putative	JJ	O
outer	JJ	B
membrane	NN	I
fraction	NN	O
is	VBZ	O
puzzling	JJ	O
--
insertion	NN	O
into	IN	O
the	DT	O
inner	JJ	B
membrane	NN	I
,	,	O
it	PRP	O
is	VBZ	O
--
contact	NN	O
with	IN	O
the	DT	O
outer	JJ	B
membrane	NN	I
.	.	O
This	DT	O
--
moiety	NN	O
to	TO	O
the	DT	O
periplasm	NN	B
(	(	I
60	CD	O
)	)	O
.	.	O
--
delivery	NN	O
to	TO	O
the	DT	O
outer	JJ	B
membrane	NN	I
that	WDT	O
is	VBZ	O
not	RB	O
--
to	TO	O
span	VB	O
the	DT	O
membrane	NN	B
(	(	O
39	CD	O
)	)	O
--
protein	NN	O
in	IN	O
the	DT	O
outer	JJ	B
membrane	NN	I
fraction	NN	O
is	VBZ	O
that	IN	O
--
both	CC	O
inner	JJ	O
and	CC	O
outer	JJ	B
membranes	NNS	I
and	CC	O
that	IN	O
the	DT	O
--
inner	JJ	O
membrane	NN	O
,	,	O
outer	JJ	B
membrane	NN	I
,	,	O
and	CC	O
murein	NN	O
--
partition	VB	O
among	IN	O
the	DT	O
membrane	NN	B
vesicles	NNS	I
formed	VBN	O
when	WRB	O
the	DT	O
--
face	NN	O
of	IN	O
the	DT	O
inner	JJ	B
membrane	NN	I
via	IN	O
protein-protein	JJ	O
interactions	NNS	O
--
other	JJ	O
than	IN	O
the	DT	O
inner	JJ	B
membrane	NN	I
itself	PRP	O
.	.	O
--
protein	NN	O
was	VBD	O
actually	RB	O
membrane	NN	B
associated	VBN	O
(	(	O
10	CD	O
--
extraction	NN	O
of	IN	O
Agrobacterium	NN	O
membranes	NNS	B
with	IN	O
1	CD	O
%	NN	O
--
contrast	NN	O
to	TO	O
the	DT	O
inner	JJ	B
membranes	NNS	I
of	IN	O
bacteria	NNS	O
,	,	O
--
detergents	NNS	O
,	,	O
the	DT	O
outer	JJ	B
membranes	NNS	I
of	IN	O
gram-negative	JJ	O
bacteria	NNS	O
--
detergents	NNS	O
to	TO	O
remove	VB	O
outer	JJ	B
membrane	NN	I
proteins	NNS	O
is	VBZ	O
that	IN	O
--
the	DT	O
inner	JJ	O
and	CC	O
outer	JJ	B
membrane	NN	I
.	.	O
(	(	O
--
predominantly	RB	O
in	IN	O
the	DT	O
inner	JJ	B
membrane	NN	I
,	,	O
the	DT	O
results	NNS	O
--
present	JJ	O
in	IN	O
both	CC	O
membrane	NN	B
fractions	NNS	O
.	.	O
--
reside	VB	O
in	IN	O
the	DT	O
inner	JJ	B
membrane	NN	I
but	CC	O
engage	NN	O
in	IN	O
interactions	NNS	O
with	IN	O
the	DT	O
outer	JJ	B
membrane	NN	I
(	(	O
53	CD	O
)	)	O
--
present	JJ	O
in	IN	O
the	DT	O
inner	JJ	B
membrane	NN	I
(	(	O
53	CD	O
,	,	O
--
reside	VB	O
in	IN	O
the	DT	O
periplasm	NN	B
or	CC	O
outer	JJ	B
membrane	NN	I
but	CC	O
might	MD	O
potentially	RB	O
--
contact	NN	O
with	IN	O
the	DT	O
inner	JJ	B
membrane	NN	I
as	RB	O
well	RB	O
via	IN	O
--
reside	VB	O
on	IN	O
the	DT	O
cytoplasmic	JJ	B
face	NN	I
of	IN	I
the	DT	I
inner	JJ	I
membrane	NN	I
.	.	O
(	(	O
--
component	NN	O
of	IN	O
the	DT	O
secretory	JJ	B
pathway	NN	I
in	IN	O
E.	FW	O
coli	FW	O
--
transiently	RB	O
into	IN	O
the	DT	O
plasma	NN	B
membrane	NN	I
.	.	O
Like	IN	O
--
operate	VB	O
at	IN	O
the	DT	O
cytosolic	JJ	B
face	NN	I
of	IN	I
the	DT	I
inner	JJ	I
membrane	NN	I
(	(	O
41	CD	O
)	)	O
--
exposed	VBN	O
to	TO	O
the	DT	O
periplasmic	JJ	B
surface	NN	I
of	IN	O
the	DT	O
inner	JJ	O
--
removed	VBN	O
from	IN	O
the	DT	O
membrane	NN	B
by	IN	O
mild	JJ	O
extraction	NN	O
--
VirB11	NN	O
is	VBZ	O
a	DT	O
peripheral	JJ	B
membrane	NN	I
protein	NN	O
(	(	O
11	CD	O
--
thrusting	VBG	O
into	IN	O
the	DT	O
membrane	NN	B
and	CC	O
thereby	RB	O
pushing	VBG	O
--
movement	NN	O
of	IN	O
the	DT	O
Tcomplex	NN	B
across	IN	O
the	DT	O
membrane	NN	B
boundary	NN	O
surrounding	VBG	O
the	DT	O
--
both	CC	O
inner	JJ	O
and	CC	O
outer	JJ	B
membranes	NNS	I
.	.	O
One	CD	O
--
in	IN	O
such	JJ	O
a	DT	O
complex	NN	B
is	VBZ	O
dependent	JJ	O
on	IN	O
--
VirB3	NN	O
to	TO	O
the	DT	O
outer	JJ	B
membrane	NN	I
is	VBZ	O
dependent	JJ	O
on	IN	O
--
of	IN	O
a	DT	O
putative	JJ	O
VirB-containing	JJ	B
pore	NN	I
complex	NN	I
.	.	O
Surprisingly	RB	O
--
primarily	RB	O
in	IN	O
the	DT	O
membrane	NN	B
fraction	NN	O
in	IN	O
a	DT	O
--
VirB11	NN	O
with	IN	O
the	DT	O
membrane	NN	B
is	VBZ	O
due	IN	O
to	TO	O
--
putative	JJ	O
VirB	NN	O
protein-containing	JJ	O
T-DNA	NN	B
transport	NN	I
channel	NN	I
is	VBZ	O
nucleated	VBN	O
by	IN	O
--
exposed	VBN	O
to	TO	O
the	DT	O
periplasmic	JJ	B
(	(	I
external	JJ	I
)	)	I
surface	NN	I
.	.	O
Conjugative	JJ	O
transfer	NN	O
by	IN	O
the	DT	O
virulence	NN	B
system	NN	I
of	IN	O
Agrobacterium	NN	O
tumefaciens	NNS	O
--
genes	NNS	O
of	IN	O
the	DT	O
IncW	NNP	B
plasmid	NN	I
R388	NN	O
and	CC	O
interactions	NNS	O
--
and	CC	O
IncN	NN	O
and	CC	O
IncP	NN	B
plasmids	NNS	I
.	.	O
SecA	NN	O
--
the	DT	O
Escherichia	FW	O
coli	FW	O
plasma	NN	B
membrane	NN	I
,	,	O
is	VBZ	O
essential	JJ	O
--
reconstruction	NN	O
of	IN	O
the	DT	O
maltose	NN	B
transport	NN	I
system	NN	I
from	IN	O
Escherichia	FW	O
coli	FW	O
--
transfer	NN	O
of	IN	O
the	DT	O
Ti	NNP	B
plasmid	NN	I
of	IN	O
Agrobacterium	NN	O
tumefaciens	NNS	O
--
Solubilization	NN	O
of	IN	O
membranes	NNS	B
by	IN	O
detergents	NNS	O
.	.	O
--
the	DT	O
inner	JJ	O
and	CC	O
outer	JJ	B
membranes	NNS	I
and	CC	O
the	DT	O
murein	NN	O
skeleton	NN	O
of	IN	O
the	DT	O
cell	NN	B
envelope	NN	I
.	.	O
The	DT	O
--
permeases	NNS	O
form	VBP	O
a	DT	O
complex	NN	B
.	.	O
SecA	NN	O
--
exposed	VBN	O
to	TO	O
the	DT	O
periplasmic	JJ	B
surface	NN	I
of	IN	O
the	DT	O
E.	FW	O
coli	FW	O
inner	JJ	B
membrane	NN	I
in	IN	O
its	PRP$	O
active	JJ	O
--
the	DT	O
plant	NN	O
cell	NN	O
nucleus	NN	B
and	CC	O
in	IN	O
T-DNA	JJ	O
--
tumefaciens	NNS	O
in	IN	O
the	DT	O
cell	NN	B
membrane	NN	I
.	.	O
Mechanism	NN	O
--
assembly	NN	O
of	IN	O
the	DT	O
outer	JJ	B
membrane	NN	I
of	IN	O
Salmonella	NNP	O
typhimurium	NNP	O
--
Protein	NN	O
import	NN	O
into	IN	O
mitochondria	NNS	B
:	:	O
ATP-dependent	JJ	O
protein	NN	O
--
fraction	NN	O
enriched	VBN	O
in	IN	O
membrane	NN	B
contact	NN	O
sites	NNS	O
and	CC	O
--
location	NN	O
of	IN	O
the	DT	O
Ti	NNP	B
plasmid	NN	I
VirB	NN	O
proteins	NNS	O
involved	VBN	O
--
biosynthesis	NN	O
of	IN	O
a	DT	O
pilin-like	JJ	B
conjugative	JJ	I
structure	NN	I
on	IN	O
Agrobacterium	NN	O
tumefaciens	NNS	O
--
operons	NNS	O
of	IN	O
broad-host-range	JJ	O
conjugative	JJ	B
plasmids	NNS	I
.	.	O
Characterization	NN	O
--
an	DT	O
Agrobacterium	NNP	O
tumefaciens	VBZ	O
Ti	NNP	B
plasmid	NN	I
:	:	O
nucleotide	NN	O
sequence	NN	O
--
)	)	O
,	,	O
Bacterial	JJ	O
outer	JJ	B
membranes	NNS	I
as	IN	O
model	NN	O
systems	NNS	O
--
organization	NN	O
of	IN	O
the	DT	O
A6	NN	B
Ti	NNP	I
plasmid	NN	I
of	IN	O
Agrobacterium	NN	O
tumefaciens	NNS	O
--
from	IN	O
red	JJ	O
blood	NN	O
cell	NN	B
membranes	NNS	I
by	IN	O
protein	NN	O
perturbants	NNS	O
--
transfer	NN	O
of	IN	O
the	DT	O
Ti	NNP	B
plasmid	NN	I
between	IN	O
Agrobacterium	NN	O
strains	NNS	O
--
localizes	VBZ	O
to	TO	O
the	DT	O
inner	JJ	B
membrane	NN	I
of	IN	O
Agrobacterium	NN	O
tumefaciens	NNS	O
--
analysis	NN	O
of	IN	O
integral	JJ	O
cytoplasmic	JJ	B
membrane	NN	I
proteins	NNS	O
.	.	O
--
an	DT	O
Agrobacterium	NNP	O
tumefaciens	VBZ	O
Ti	NNP	B
plasmid	NN	I
.	.	O
Characterization	NN	O
--
an	DT	O
Agrobacterium	NNP	O
tumefaciens	VBZ	O
Ti	NNP	B
plasmid	NN	I
.	.	O
Activity	NN	O
of	IN	O
the	DT	O
Agrobacterium	NN	O
T-DNA	NN	B
transfer	NN	I
machinery	NN	I
is	VBZ	O
affected	VBN	O
by	IN	O
--
aggregate	NN	O
in	IN	O
the	DT	O
inner	JJ	B
membrane	NN	I
of	IN	O
Agrobacterium	NN	O
tumefaciens	NNS	O
