# Supplementary material for: Named Entity Recognition for Bacterial Type IV Secretion Systems
Source: PLoS One. 2011 Mar 29;6(3):e14780. doi: 10.1371/journal.pone.0014780 (PMC3066171; doi:10.1371/journal.pone.0014780)
Supplement: Supporting Information S2 — Source document extracts and scripts. The results described in this paper can be recreated by following the workflow described in the file entitled "Instructions for Executing T4SS Named Entity Recognition Workflow.docx." (4.93 MB ZIP) [file pone.0014780.s002.zip › Revised Instructions and Data/T4SS/data/extracted/cellular_component/file_17Extract.txt]

Role	NN	O
of	IN	O
the	DT	O
cell	NN	B
wall	NN	I
phenolic	JJ	O
glycolipid-1	NN	O
in	IN	O
--
the	DT	O
plant	NN	O
cell	NN	O
nucleus	NN	B
and	CC	O
interacts	VBZ	O
with	IN	O
--
by	IN	O
the	DT	O
VirF-containing	JJ	O
Skp1–Cdc53-cullin–F-box	NN	B
complex	NN	I
for	IN	O
proteolysis	NN	O
.	.	O
--
the	DT	O
host	NN	O
cell	NN	O
nucleus	NN	B
as	IN	O
a	DT	O
DNA–protein	NN	O
--
labels	VBZ	O
both	DT	O
the	DT	O
cytoplasm	NN	B
and	CC	O
the	DT	O
nucleus22	NN	O
--
components	NNS	O
of	IN	O
the	DT	O
T-complex	NN	B
by	IN	O
participating	VBG	O
in	IN	O
--
the	DT	O
host	NN	O
cell	NN	O
nucleus	NN	B
where	WRB	O
VirF	NN	O
would	MD	O
--
accumulated	VBD	O
in	IN	O
the	DT	O
nuclei	NNS	B
of	IN	O
plant	NN	O
cells	NNS	O
--
labels	VBZ	O
both	DT	O
the	DT	O
nucleus	NN	B
and	CC	O
the	DT	O
cytoplasm22	NN	B
.	.	O

We	PRP	O
--
components	NNS	O
of	IN	O
the	DT	O
T-complex	NN	B
(	(	O
VIP1	NN	O
,	,	O
--
component	NN	O
of	IN	O
the	DT	O
SCF	NN	B
complex	NN	I
,	,	O
skp1-4	NN	O
(	(	O
--
DsRed2	NN	O
labels	VBZ	O
the	DT	O
cytoplasm	NN	B
and	CC	O
the	DT	O
nucleus	NN	B
and	CC	O
identiﬁes	VBZ	O
transformed	VBN	O
--
to	TO	O
visualize	VB	O
their	PRP$	O
nucleus	NN	B
and	CC	O
cytoplasm	NN	B
,	,	O
between	IN	O
which	WDT	O
--
accumulated	VBN	O
in	IN	O
the	DT	O
nuclei	NNS	B
of	IN	O
tobacco	NN	O
and	CC	O
--
potentially	RB	O
through	IN	O
the	DT	O
SCFVirF	NN	B
pathway	NN	I
.	.	O

VirE2	NN	O
--
molecule	NN	O
into	IN	O
a	DT	O
T-complex	NNP	B
,	,	O
protect	VB	O
it	PRP	O
--
disassembly	NN	O
of	IN	O
the	DT	O
T-complex	NN	B
of	IN	O
VirE2	NN	O
and	CC	O
--
chose	VBD	O
the	DT	O
binary	JJ	O
plasmid	NN	B
pBIG–HYG–GUS	NN	I
that	WDT	O
carries	VBZ	O
in	IN	O
--
bombarded	VBN	O
with	IN	O
a	DT	O
GFP-expressing	JJ	B
plasmid	NN	I
(	(	O
pRTL2–GFP	NN	O
)	)	O
--
sequences.	NN	O
via	IN	O
the	DT	O
SCFVirF-mediated	JJ	B
pathway	NN	I
.	.	O

This	DT	O
--
uncoating	VBG	O
of	IN	O
the	DT	O
T-complex	NN	B
,	,	O
is	VBZ	O
largely	RB	O
--
from	IN	O
a	DT	O
single	JJ	O
plasmid	NN	B
by	IN	O
cloning	VBG	O
a	DT	O
--
on	IN	O
Agrobacterium	NNP	O
vitis	NN	O
Ti	NNP	B
plasmids	NNS	I
.	.	O

Show	VB	O
--
cell	NN	O
function	NN	O
by	IN	O
type	NN	B
IV	CD	I
secretion	NN	I
systems	NNS	I
.	.	O

Centrosomes	NNS	B
direct	JJ	O
cell	NN	O
polarity	NN	O
--
established5	NN	O
:	:	O
the	DT	O
anterior	JJ	B
cortex	NN	I
continues	VBZ	O
to	TO	O
rufﬂe	VB	O
--
To	TO	O
investigate	VB	O
when	WRB	O
centrosome–cortex	NN	B
proximity	NN	O
occurs	VBZ	O
relative	JJ	O
--
of	IN	O
polarity	NN	O
,	,	O
centrosome	NN	B
position	NN	O
was	VBD	O
monitored	VBN	O
--
GFP	NN	O
)	)	O
tagged	VBD	O
centrosome	NN	B
marker	NN	O
,	,	O
SPD-2	NN	O
--
focus	NN	O
on	IN	O
the	DT	O
cortex	NN	B
,	,	O
and	CC	O
within	IN	O
--
the	DT	O
expanding	VBG	O
smooth	JJ	O
cortex	NN	B
.	.	O

Before	IN	O
--
polarization	NN	O
,	,	O
the	DT	O
centrosome–cortex	NN	B
distances	NNS	O
were	VBD	O
variable	JJ	O
--
observed	VBD	O
that	IN	O
the	DT	O
centrosome	NN	B
was	VBD	O
closest	RB	O
to	TO	O
the	DT	O
cortex	NN	B
when	WRB	O
cortical	JJ	O
polarity	NN	O
--
role	NN	O
of	IN	O
the	DT	O
centrosome	NN	B
in	IN	O
polarity	NN	O
establishment	NN	O
,	,	O
centrosomes	NNS	B
were	VBD	O
located	JJ	O
during	IN	O
--
and	CC	O
the	DT	O
labelled	VBN	O
centrosomes	NNS	B
were	VBD	O
ablated	VBN	O
with	IN	O
--
phenotype	NN	O
associated	VBN	O
with	IN	O
centrosome	NN	B
defects	NNS	O
.	.	O

--
in	IN	O
which	WDT	O
the	DT	O
centrosome	NN	B
was	VBD	O
successfully	RB	O
ablated	VBN	O
--
throughout	IN	O
the	DT	O
entire	JJ	O
cortex	NN	B
(	(	O
Supplementary	JJ	O
Polarity	NN	O
--
suggests	VBZ	O
that	IN	O
the	DT	O
centrosome–	NN	B
pronucleus	NN	I
complex	NN	I
contributed	VBN	O
by	IN	O
the	DT	O
--
contribution	NN	O
of	IN	O
the	DT	O
centrosome	NN	B
to	TO	O
polarity	NN	O
establishment	NN	O
--
laser	NN	O
ablating	VBG	O
the	DT	O
centrosome	NN	B
before	IN	O
and	CC	O
during	IN	O
--
ﬁnd	VBP	O
that	IN	O
the	DT	O
centrosome	NN	B
is	VBZ	O
required	VBN	O
to	TO	O
--
proximity	NN	O
of	IN	O
the	DT	O
centrosome	NN	B
to	TO	O
the	DT	O
cortex	NN	B
and	CC	O
the	DT	O
assembly	NN	O
--
the	DT	O
immature	JJ	O
sperm	NN	O
centrosome	NN	B
.	.	O

These	DT	O
--
demonstrate	VBP	O
that	IN	O
the	DT	O
centrosome	NN	B
provides	VBZ	O
an	DT	O
initiating	VBG	O
--
role	NN	O
of	IN	O
the	DT	O
centrosome	NN	B
as	IN	O
a	DT	O
microtubule	NN	O
--
visible	JJ	O
throughout	IN	O
the	DT	O
cortex	NN	B
.	.	O

On	IN	O
--
Figure	NN	O
1	CD	O
The	DT	O
centrosome	NN	B
lies	VBZ	O
adjacent	JJ	O
to	TO	O
the	DT	O
cortex	NN	B
at	IN	O
the	DT	O
time	NN	O
--

The	DT	O
GFP–SPD-2-labelled	JJ	O
centrosome	NN	B
is	VBZ	O
visible	JJ	O
as	IN	O
--
(	(	O
the	DT	O
second	JJ	O
centrosome	NN	B
is	VBZ	O
out	IN	O
of	IN	O
--
corresponds	VBZ	O
to	TO	O
the	DT	O
polar	JJ	B
body	NN	I
cortex	NN	I
.	.	O

Scale	NNP	O
--
mm.	NN	O
b	NN	O
,	,	O
Centrosome–cortex	NNP	B
distances	VBZ	O
during	IN	O
polarity	NN	O
--
)	)	O
from	IN	O
the	DT	O
centrosome	NN	B
to	TO	O
the	DT	O
nearest	JJS	O
point	NN	O
on	IN	O
the	DT	O
cortex	NN	B
over	IN	O
time	NN	O
.	.	O
