# Supplementary material for: Named Entity Recognition for Bacterial Type IV Secretion Systems
Source: PLoS One. 2011 Mar 29;6(3):e14780. doi: 10.1371/journal.pone.0014780 (PMC3066171; doi:10.1371/journal.pone.0014780)
Supplement: Supporting Information S2 — Source document extracts and scripts. The results described in this paper can be recreated by following the workflow described in the file entitled "Instructions for Executing T4SS Named Entity Recognition Workflow.docx." (4.93 MB ZIP) [file pone.0014780.s002.zip › Revised Instructions and Data/T4SS/data/extracted/cellular_component/file_18Extract.txt]

the	DT	O
Rickettsia	NNP	O
massiliae	NNP	O
genome	NN	B
Guillaume	NNP	O
Blanc	NNP	O
,	,	O
--
the	DT	O
Rickettsia	NNP	O
massiliae	NNP	O
genome	NN	B
Guillaume	NNP	O
Blanc	NNP	O
,	,	O
--
comprising	VBG	O
a	DT	O
1.3-Mb	NN	O
circular	JJ	B
chromosome	NN	I
and	CC	O
a	DT	O
15.3-kb	JJ	O
plasmid	NN	B
.	.	O
The	DT	O
--
presumably	RB	O
involved	VBN	O
in	IN	O
pilus	NN	B
formation	NN	O
and	CC	O
conjugal	JJ	O
--
have	VBP	O
comparatively	RB	O
small	JJ	O
genomes	NNS	B
(	(	O
1.1–1.5	CD	O
Mb	NN	O
--
They	PRP	O
include	VBP	O
the	DT	O
genomes	NNS	B
of	IN	O
two	CD	O
R.	NNP	O
--
analysis	NN	O
of	IN	O
the	DT	O
genome	NN	B
of	IN	O
R.	NNP	O
massiliae	NNP	O
--
that	WDT	O
shaped	VBD	O
the	DT	O
chromosomes	NNS	B
of	IN	O
the	DT	O
genus	NN	O
--
the	DT	O
R.	NNP	O
massiliae	FW	O
genome	NN	B
The	DT	O
genome	NN	B
of	IN	O
R.	NNP	O
massiliae	NNP	O
--
made	VBN	O
of	IN	O
two	CD	O
replicons	NNS	B
:	:	O
a	DT	O
1	CD	O
--
360	CD	O
,	,	O
898bp	CD	O
circular	JJ	B
chromosome	NN	I
,	,	O
and	CC	O
a	DT	O
15	CD	O
,	,	O
286-bp	JJ	O
circular	JJ	B
plasmid	NN	I
.	.	O
R.	NNP	O
--
Rickettsiales	NNS	O
harboring	VBG	O
a	DT	O
plasmid	NN	B
.	.	O
We	PRP	O
--
genes	NNS	O
on	IN	O
the	DT	O
chromosome	NN	B
as	RB	O
well	RB	O
as	IN	O
--
.	.	O
The	DT	O
plasmid	NN	B
is	VBZ	O
predicted	VBN	O
to	TO	O
--
the	DT	O
R.	NNP	O
felis	NN	O
plasmid	NN	B
and	CC	O
two	CD	O
others	NNS	O
--
the	DT	O
R.	NNP	O
massiliae	FW	O
genome	NN	B
appears	VBZ	O
to	TO	O
encode	VB	O
--
Green	NN	O
rectangles	VBZ	O
show	NN	O
chromosomes	NNS	B
exhibit	VBP	O
a	DT	O
high	JJ	O
--
components	NNS	O
of	IN	O
a	DT	O
type	NN	B
IV	CD	I
secretion	NN	I
system	NN	I
(	(	I
T4SS	NN	B
)	)	I
for	IN	O
conjugal	JJ	O
DNA	NN	O
--
encountered	VBD	O
in	IN	O
the	DT	O
chromosomes	NNS	B
of	IN	O
R.	NNP	O
bellii	NN	O
--
and	CC	O
R.	NNP	O
felis	NN	O
genomes	NNS	B
contain	VBP	O
several	JJ	O
tra	NN	O
--
,	,	O
four	CD	O
released	VBN	O
genome	NN	B
of	IN	O
Orientia	NNP	O
tsutsugamushi	NNP	O
--
toxin	NN	O
of	IN	O
a	DT	O
toxin–antitoxin	NN	B
system	NN	I
,	,	O
a	DT	O
phageremote	JJ	O
--
other	JJ	O
sequenced	VBN	O
Rickettsia	NN	O
chromosomes	NNS	B
except	IN	O
for	IN	O
R.	NNP	O
--
the	DT	O
Rickettsia	NNP	O
massiliae	FW	O
genome	NN	B
Table	JJ	O
1	CD	O
.	.	O
--
TraEF	NNP	O
Unknown	NNP	O
Unknown	NNP	O
F	NNP	B
pilus	NN	I
assembly	NN	O
protein	NN	O
TraBF	NN	O
--
homologs	NNS	O
in	IN	O
the	DT	O
O.	NNP	B
tsutsugamushi	NN	I
genome	NN	B
.	.	O
Out	IN	O
--
found	VBN	O
in	IN	O
the	DT	O
O.	NNP	B
tsutsugamushi	NN	I
genome	NN	I
(	(	O
35	CD	O
copies	NNS	O
--
(	(	O
pRF19	NN	O
)	)	O
plasmids	NNS	B
and	CC	O
in	IN	O
the	DT	O
--
and	CC	O
R.	NNP	O
massiliae	FW	O
plasmids	NNS	B
(	(	O
Supplemental	NNP	O
Fig	NNP	O
--
the	DT	O
R.	NNP	O
felis	NN	O
plasmid	NN	B
.	.	O
This	DT	O
--
genetic	JJ	O
element	NN	O
or	CC	O
plasmid	NN	B
.	.	O
We	PRP	O
--
the	DT	O
R.	NNP	O
felis	NN	O
genome	NN	B
,	,	O
in	IN	O
the	DT	O
--
the	DT	O
R.	NNP	O
bellii	NN	O
genome	NN	B
showed	VBD	O
that	IN	O
the	DT	O
--
the	DT	O
Rickettsia	NNP	O
massiliae	FW	O
genome	NN	B
(	(	O
Fig.	NN	O
3L	NN	O
--
bellii	NN	O
and	CC	O
R.	NNP	O
genome	NN	B
.	.	O
All	DT	O
--
rest	NN	O
of	IN	O
the	DT	O
genome	NN	B
(	(	O
overall	JJ	O
median	JJ	O
--
The	DT	O
R.	NNP	O
massiliae	FW	O
genome	NN	B
contains	VBZ	O
574	CD	O
identified	VBN	O
--
sequences	NNS	O
throughout	IN	O
their	PRP$	O
genomes	NNS	B
.	.	O
In	IN	O
--
spacers	NNS	O
of	IN	O
the	DT	O
genome	NN	B
and	CC	O
in	IN	O
some	DT	O
--
segment	NN	O
of	IN	O
the	DT	O
genome	NN	B
(	(	O
the	DT	O
second	RB	O
--
rest	NN	O
of	IN	O
the	DT	O
genome	NN	B
.	.	O
Thus	RB	O
--
found	VBN	O
in	IN	O
rickettsial	JJ	O
plasmids	NNS	B
.	.	O
This	DT	O
--
integration	NN	O
of	IN	O
a	DT	O
rickettsial	JJ	B
plasmid	NN	I
into	IN	O
the	DT	O
genome	NN	B
.	.	O
Nevertheless	RB	O
--
with	IN	O
the	DT	O
Buchnera	NN	O
chromosome	NN	B
(	(	O
Sabater-Munoz	NNP	O
et	FW	O
--
Recently	RB	O
,	,	O
the	DT	O
O.	NNP	B
tsutsugamushi	NN	I
genome	NN	B
revealed	VBD	O
an	DT	O
astonishing	JJ	O
--
as	RB	O
much	RB	O
as	IN	O
plasmids	NNS	B
to	TO	O
the	DT	O
spread	NN	O
--
rickettsiae	NNP	O
,	,	O
its	PRP$	O
genome	NN	B
is	VBZ	O
very	RB	O
similar	JJ	O
to	TO	O
the	DT	O
genomes	NNS	B
of	IN	O
other	JJ	O
SFG	NNP	O
--
of	IN	O
another	DT	O
rickettsial	JJ	O
plasmid	NN	B
.	.	O
The	DT	O
--
the	DT	O
identification	NN	O
of	IN	O
sex	NN	B
pili-like	JJ	I
appendages	NNS	I
,	,	O
supporting	VBG	O
the	DT	O
--
The	DT	O
small	JJ	O
genomes	NNS	B
and	CC	O
isolated	VBN	O
lifestyles	NNS	O
--
,	,	O
such	JJ	O
as	IN	O
plasmids	NNS	B
(	(	O
Ogata	NNP	O
et	FW	O
--
in	IN	O
the	DT	O
Rickettsia	NNP	O
genomes	NNS	B
as	RB	O
well	RB	O
as	IN	O
--
remain	VBP	O
in	IN	O
the	DT	O
genomes	NNS	B
today	NN	O
)	)	O
,	,	O
--
composite	JJ	O
nature	NN	O
of	IN	O
plasmids	NNS	B
.	.	O
(	(	O
--
and	CC	O
R.	NNP	O
bellii	NN	O
genomes	NNS	B
and	CC	O
then	RB	O
used	VBN	O
--
rest	NN	O
of	IN	O
the	DT	O
genome	NN	B
.	.	O
Low	JJ	O
--
with	IN	O
the	DT	O
tested	VBN	O
genome	NN	B
.	.	O
Shotgun	NN	O
--
of	IN	O
R.	NNP	O
massiliae	NNP	O
genome	NN	B
Genomic	JJ	O
DNA	NN	O
was	VBD	O
--
assembly	NN	O
revealed	VBD	O
a	DT	O
plasmid	NN	B
of	IN	O
∼16	CD	O
kb	NN	O
--
the	DT	O
origin	NN	O
of	IN	O
mitochondria	NNS	B
.	.	O
Reductive	JJ	O
--
The	DT	O
Orientia	NNP	O
tsutsugamushi	NN	O
genome	NN	B
reveals	VBZ	O
massive	JJ	O
proliferation	NN	O
--
et	FW	O
al.	FW	O
type	NN	O
IV	CD	B
secretion	NN	I
system	NN	I
and	CC	O
host-cell	JJ	O
interaction	NN	O
--
bacteria	NNS	O
not	RB	O
possess	VBP	O
plasmids	NNS	B
and	CC	O
others	NNS	O
exhibit	VBP	O
--
than	IN	O
one	CD	O
different	JJ	O
chromosome	NN	B
?	.	O
FEMS	NNP	O
Microbiol	NNP	O
--
genes	NNS	O
in	IN	O
prokaryotic	JJ	O
genomes	NNS	B
.	.	O
The	DT	O
--
the	DT	O
first	JJ	O
putative	JJ	O
conjugative	JJ	B
plasmid	NN	I
in	IN	O
an	DT	O
obligate	JJ	O
--
:	:	O
A	DT	O
streamlined	JJ	O
genome	NN	B
overrun	NN	O
by	IN	O
mobile	JJ	O
