# Supplementary material for: Named Entity Recognition for Bacterial Type IV Secretion Systems
Source: PLoS One. 2011 Mar 29;6(3):e14780. doi: 10.1371/journal.pone.0014780 (PMC3066171; doi:10.1371/journal.pone.0014780)
Supplement: Supporting Information S2 — Source document extracts and scripts. The results described in this paper can be recreated by following the workflow described in the file entitled "Instructions for Executing T4SS Named Entity Recognition Workflow.docx." (4.93 MB ZIP) [file pone.0014780.s002.zip › Revised Instructions and Data/T4SS/data/extracted/cellular_component/file_19Extract.txt]

)	)	O
from	IN	O
the	DT	O
bacterial	JJ	B
Ti	NNP	I
(	(	I
tumor-inducing	JJ	I
)	)	I
plasmid	NN	I
to	TO	O
the	DT	O
plant	NN	O
--
the	DT	O
host	NN	O
cell	NN	O
genome	NN	B
and	CC	O
expression	NN	O
of	IN	O
--
the	DT	O
host	NN	O
cell	NN	O
cytoplasm	NN	B
through	IN	O
a	DT	O
channel	NN	O
--
.	.	O
The	DT	O
T-strand	NN	B
with	IN	O
one	CD	O
VirD2	NN	O
--
molecules	NNS	O
forms	VBZ	O
a	DT	O
T-DNA	JJ	B
transport	NN	I
complex	NN	I
(	(	O
T-complex	NN	O
)	)	O
--
the	DT	O
host	NN	O
cell	NN	O
nucleus	NN	B
with	IN	O
the	DT	O
help	NN	O
--
integration	NN	O
of	IN	O
the	DT	O
T-strand	NN	B
into	IN	O
the	DT	O
host	NN	O
--
on	IN	O
the	DT	O
Agrobacterium	NNP	O
Ti	NNP	B
plasmid	NN	I
and	CC	O
http	NN	O
:	:	O
--
to	TO	O
the	DT	O
host	NN	O
cell	NN	B
wall	NN	I
[	(	O
Fig.	NN	O
1	CD	O
--
a	DT	O
model	NN	O
for	IN	O
T-strand	NN	B
formation	NN	O
in	IN	O
Agrobacterium	NN	O
--
the	DT	O
resulting	VBG	O
mature	JJ	O
T-complex	NN	B
(	(	O
right	NN	O
)	)	O
--
Agrobacterium	NN	O
cell	NN	O
producing	NN	O
pili	NNS	B
(	(	O
arrowheads	NNS	O
,	,	O
pili	NNS	B
;	:	O
arrows	VBZ	O
,	,	O
the	DT	O
flagella	NN	B
)	)	O
[	(	O
37	CD	O
--
the	DT	O
plant	NN	O
cell	NN	O
nucleus	NN	B
{	NN	O
top	NN	O
,	,	O
--
VirD2	NN	O
and	CC	O
the	DT	O
T-strand	NN	B
coated	VBN	O
by	IN	O
VirE2	NN	O
--
of	IN	O
the	DT	O
Agrobacterium	NN	O
virulence	NN	B
machinery	NN	I
as	RB	O
well	RB	O
as	IN	O
--
by	IN	O
the	DT	O
Agrobacterium	NN	O
‘two-component’	JJ	B
signaltransduction	NN	I
system	NN	I
(	(	O
Fig.	NN	O
2	CD	O
--
of	IN	O
the	DT	O
Agrobacterium	NN	O
virulence	NN	B
machinery	NN	I
by	IN	O
host	NN	O
cell	NN	O
exudates	NNS	B
.	.	O
Review	NNP	O
--
(	(	O
VIP1	NN	O
,	,	O
VIP2	NN	B
)	)	I
Mature	NNP	I
T-complex	NNP	I
7	CD	O
NPC	NN	O
Immature	JJ	O
T-complex	NN	B
4	CD	O
3′	NN	O
5′	NN	O
--
Agrobacterium	NN	O
two-component	JJ	O
(	(	O
VirA–VirG	NN	B
)	)	I
signal-transduction	NN	I
system	NN	I
machinery	NN	I
;	:	O
(	(	O
3	LS	O
--
generation	NN	O
of	IN	O
the	DT	O
VirB–VirD4	NN	B
transporter	NN	I
complex	NN	I
,	,	O
and	CC	O
transport	NN	O
--
the	DT	O
host	NN	O
cell	NN	O
cytoplasm	NN	B
;	:	O
(	(	O
6	CD	O
--
of	IN	O
the	DT	O
mature	JJ	O
T-complex	NN	B
;	:	O
(	(	O
7	LS	O
--
transport	NN	O
of	IN	O
the	DT	O
T-complex	NN	B
to	TO	O
the	DT	O
host	NN	O
--
:	:	O
IM	NN	O
,	,	O
bacterial	JJ	B
inner	JJ	I
membrane	NN	I
;	:	O
NPC	NN	O
,	,	O
nuclear	JJ	B
pore	NN	I
complex	NN	I
;	:	O
OM	NN	O
,	,	O
bacterial	JJ	B
outer	JJ	I
membrane	NN	I
;	:	O
PP	NN	O
bacterial	JJ	B
periplasm	NN	I
.	.	O
(	(	O
--
of	IN	O
a	DT	O
bacterium-to-host	JJ	O
cell	NN	B
channel	NN	I
and	CC	O
the	DT	O
export	NN	O
of	IN	O
the	DT	O
T-strands	NNS	B
and	CC	O
several	JJ	O
Vir	NN	O
--
formation	NN	O
of	IN	O
the	DT	O
export	NN	B
channel	NN	I
are	VBP	O
not	RB	O
directly	RB	O
--
i.e.	FW	O
an	DT	O
immature	JJ	O
T-complex	NN	B
comprising	VBG	O
VirD2	NN	O
http	NN	O
--
//tcb.trends.com	SYM	O
and	CC	O
the	DT	O
T-strand	NN	B
but	CC	O
lacking	VBG	O
VirE2	NN	O
--
region	NN	O
of	IN	O
the	DT	O
Ti	NNP	B
plasmid	NN	I
might	MD	O
be	VB	O
repaired	VBN	O
--
,	,	O
the	DT	O
mobilized	VBN	O
T-strand	NN	B
is	VBZ	O
thought	VBN	O
to	TO	O
--
binds	VBZ	O
to	TO	O
the	DT	O
T-strand	NN	B
and	CC	O
forms	VBZ	O
the	DT	O
--
the	DT	O
host	NN	O
cell	NN	O
cytoplasm	NN	B
,	,	O
following	VBG	O
independent	JJ	O
--
VirE2	NN	O
and	CC	O
the	DT	O
T-strand–VirD2	NN	B
complexes	NNS	I
[	(	O
34	CD	O
,	,	O
--
scenario	NN	O
,	,	O
the	DT	O
T-strand	NN	B
would	MD	O
be	VB	O
exported	VBN	O
--
the	DT	O
plant	NN	O
cell	NN	O
cytoplasm	NN	B
either	CC	O
immediately	RB	O
following	VBG	O
--
mobilization	NN	O
from	IN	O
the	DT	O
Ti	NNP	B
plasmid	NN	I
(	(	O
Fig.	NN	O
2	CD	O
--
analogy	NN	O
to	TO	O
prokaryotic	JJ	O
DNA	NN	B
replication	NN	I
systems	NNS	I
,	,	O
concomitantly	RB	O
with	IN	O
--
VirE2	NN	O
binding	NN	O
to	TO	O
T-strands	NNS	B
[	(	O
36	CD	O
]	)	O
--
in	IN	O
the	DT	O
host	NN	O
cytoplasm	NN	B
(	(	O
Fig.	NN	O
2	CD	O
--
Transport	NN	O
of	IN	O
the	DT	O
T-strands	NNS	B
and	CC	O
Vir	NNP	O
proteins	NNS	O
--
of	IN	O
the	DT	O
Agrobacterium	NN	O
pilus	NN	B
,	,	O
activation	NN	O
of	IN	O
--
of	IN	O
VirE2	NN	O
and	CC	O
T-complexes	NNS	B
and/or	CC	O
in	IN	O
T-DNA	JJ	O
--
during	IN	O
uncoating	VBG	O
of	IN	O
T-complexes	NNS	B
and/or	CC	O
exposing	VBG	O
the	DT	O
--
a	DT	O
filamentous	JJ	O
virulence	NN	O
pilus	NN	B
[	(	O
37	CD	O
]	)	O
--
]	)	O
and	CC	O
a	DT	O
transporter	NN	B
complex	NN	I
,	,	O
which	WDT	O
translocates	VBZ	O
substrates	NNS	O
through	IN	O
the	DT	O
cell	NN	B
membrane	NN	I
.	.	O
In	IN	O
Agrobacterium	NNP	O
,	,	O
the	DT	O
type	NN	B
IV	CD	I
transporter	NN	I
comprises	VBZ	O
proteins	NNS	O
encoded	VBN	O
--
portions	NNS	O
of	IN	O
the	DT	O
channel	NN	B
[	(	O
39	CD	O
,	,	O
--
and	CC	O
the	DT	O
host	NN	O
cell	NN	B
wall	NN	I
[	(	O
39	CD	O
]	)	O
--
of	IN	O
the	DT	O
Agrobacterium	NN	O
pilus	NN	B
,	,	O
which	WDT	O
directly	RB	O
--
involvement	NN	O
of	IN	O
the	DT	O
VirD4–VirB	NN	B
transporter	NN	I
in	IN	O
the	DT	O
export	NN	O
of	IN	O
the	DT	O
T-strand	NN	B
and	CC	O
its	PRP$	O
associated	VBN	O
--
Assembly	RB	O
of	IN	O
the	DT	O
virulence	NN	B
pilus	NN	I
and	CC	O
the	DT	O
transporter	NN	O
--
for	IN	O
activating	VBG	O
the	DT	O
transport	NN	B
machinery	NN	I
.	.	O
Indeed	RB	O
,	,	O
T-strands	NNS	B
are	VBP	O
known	VBN	O
to	TO	O
--
,	,	O
although	IN	O
the	DT	O
virulence	NN	B
pilus	NN	I
and	CC	O
the	DT	O
transporter	NN	B
complex	NN	B
are	VBP	O
formed	VBN	O
by	IN	O
--
proteins	NNS	O
,	,	O
this	DT	O
export	NN	B
channel	NN	I
might	MD	O
become	VB	O
operational	JJ	O
--
during	IN	O
export	NN	O
of	IN	O
T-strands	NNS	B
and	CC	O
Vir	NN	O
proteins	NNS	O
--
the	DT	O
host	NN	O
cell	NN	O
cytoplasm	NN	B
,	,	O
the	DT	O
T-complex	NNP	O
--
size	NN	O
of	IN	O
the	DT	O
T-complex	JJ	B
(	(	O
~13	CD	O
nm	NN	O
--
and	CC	O
VirE2	NN	O
in	IN	O
T-complex	JJ	B
nuclear	JJ	O
import	NN	O
were	VBD	O
--
imported	VBN	O
into	IN	O
the	DT	O
cell	NN	B
nucleus	NN	I
by	IN	O
a	DT	O
mechanism	NN	O
--
localize	VB	O
to	TO	O
the	DT	O
cell	NN	B
nucleus	NN	I
of	IN	O
yeast	NN	O
or	CC	O
--
as	IN	O
mammalian	JJ	O
cell	NN	O
nuclei	NNS	B
but	CC	O
was	VBD	O
unable	JJ	O
--
import	NN	O
of	IN	O
the	DT	O
T-complexes	NNS	B
.	.	O
In	IN	O
--
factors	NNS	O
to	TO	O
mediate	VB	O
T-complex	JJ	B
nuclear	JJ	O
import	NN	O
and	CC	O
--
the	DT	O
mature	JJ	O
Agrobacterium	NNP	O
T-complex	NNP	B
.	.	O
The	DT	O
mature	JJ	O
T-complex	NN	B
is	VBZ	O
thought	VBN	O
to	TO	O
--
.	.	O
This	DT	O
T-complex	NNP	B
interacts	VBZ	O
with	IN	O
the	DT	O
--
might	MD	O
interact	VB	O
with	IN	O
VIP2	NN	B
(	(	O
VIP1	NN	O
,	,	O
--
also	RB	O
binds	VBZ	O
to	TO	O
VIP2	NN	B
,	,	O
might	MD	O
also	RB	O
--
uncoating	VBG	O
of	IN	O
the	DT	O
T-complex	NN	B
and/or	CC	O
removal	NN	O
of	IN	O
--
the	DT	O
host	NN	O
cell	NN	O
cytoplasm	NN	B
and/or	CC	O
nucleus	NN	B
during	IN	O
T-DNA	JJ	O
nuclear	JJ	O
--
implication	NN	O
,	,	O
the	DT	O
T-complex	NN	B
in	IN	O
Agrobacterium-infected	JJ	O
plant	NN	O
--
localizes	VBZ	O
to	TO	O
the	DT	O
nucleus	NN	B
of	IN	O
animal	NN	O
,	,	O
--
it	PRP	O
to	TO	O
the	DT	O
nucleus	NN	B
by	IN	O
a	DT	O
‘piggy-back’	JJ	O
--
,	,	O
the	DT	O
entire	JJ	O
T-complex	NN	B
)	)	O
presumably	RB	O
interacts	VBZ	O
--
and	CC	O
the	DT	O
conventional	JJ	O
nuclear	JJ	B
import	NN	I
machinery	NN	I
of	IN	O
the	DT	O
host	NN	O
--
the	DT	O
host	NN	O
cell	NN	O
nucleus	NN	B
by	IN	O
different	JJ	O
mechanisms	NNS	O
--
import	NN	O
of	IN	O
the	DT	O
T-complexes	NNS	B
is	VBZ	O
also	RB	O
consistent	JJ	O
--
nuclear	JJ	O
import	NN	O
of	IN	O
T-complexes	NNS	B
(	(	O
Fig.	NN	O
2	CD	O
--
integration	NN	O
into	IN	O
the	DT	O
host	NN	B
cell	NN	I
genome	NN	I
is	VBZ	O
the	DT	O
final	JJ	O
--
Although	IN	O
the	DT	O
T-strands	NNS	B
are	VBP	O
known	VBN	O
to	TO	O
--
the	DT	O
host	NN	O
cell	NN	O
nucleus	NN	B
,	,	O
it	PRP	O
remains	VBZ	O
--
integrate	VB	O
into	IN	O
the	DT	O
host	NN	B
genome	NN	I
.	.	O
This	DT	O
--
activity	NN	O
of	IN	O
the	DT	O
T-complex	JJ	B
protein	NN	O
components	NNS	O
VirD2	NN	O
--
that	WDT	O
convert	VBP	O
the	DT	O
T-strand	NN	B
to	TO	O
the	DT	O
double-stranded	JJ	O
--
by	IN	O
relaxing	VBG	O
the	DT	O
chromatin	NN	B
structure	NN	I
and	CC	O
nicking	VBG	O
and/or	CC	O
cleaving	VBG	O
the	DT	O
host	NN	B
DNA	NN	I
genome	NN	I
.	.	O
One	CD	O
--
chromatin	NN	O
proteins	NNS	O
and	CC	O
transcriptional	JJ	B
complexes	NNS	I
[	(	O
63	CD	O
]	)	O
--
other	JJ	O
components	NNS	O
of	IN	O
transcription	NN	B
complexes	NNS	I
.	.	O
The	DT	O
--
is	VBZ	O
that	IN	O
the	DT	O
nopaline-specific	JJ	B
Ti	NNP	I
plasmid	NN	I
lacks	VBZ	O
a	DT	O
virF	NN	O
--
cells	NNS	O
through	IN	O
the	DT	O
VirB–VirD4	NN	B
transport	NN	I
system	NN	I
[	(	O
67	CD	O
]	)	O
--
ligases	NNS	O
,	,	O
termed	VBN	O
SCF	NN	B
(	(	I
Skp1/Cdc53-cullin/F-box	NN	I
)	)	I
complexes	NNS	I
.	.	O
SCF	NN	B
complexes	NNS	I
target	VBP	O
specific	JJ	O
proteins	NNS	O
--
proteins	NNS	O
to	TO	O
the	DT	O
SCF	NN	B
complex	NN	I
[	(	O
69	CD	O
]	)	O
--
in	IN	O
a	DT	O
plant	NN	O
SCF	NN	B
complex	NN	I
(	(	O
Fig.	NN	O
3	CD	O
--
VIP1	NN	O
within	IN	O
the	DT	O
T-complex	JJ	B
(	(	O
Fig.	NN	O
3	CD	O
--
dissociation	NN	O
of	IN	O
the	DT	O
T-complex	NN	B
before	IN	O
integration	NN	O
.	.	O
--
in	IN	O
the	DT	O
plant	NN	O
cell	NN	B
nucleus	NN	I
where	WRB	O
T-complex	NN	B
uncoating	VBG	O
must	MD	O
take	VB	O
--
components	NNS	O
of	IN	O
the	DT	O
T-complex	NN	B
.	.	O
Questions	NNS	O
--
•	''	O
Do	NNP	O
Agrobacterium	NNP	O
VirD4–VirB	NN	B
transporter	NN	I
channels	NNS	I
dock	VBP	O
to	TO	O
specific	JJ	O
--
How	NNP	O
does	VBZ	O
the	DT	O
T-complex	JJ	B
reach	NN	O
and	CC	O
recognize	VB	O
--
that	WDT	O
uncoat	VBP	O
the	DT	O
T-complex	NN	B
,	,	O
and	CC	O
how	WRB	O
--
tumefaciens	NNS	O
by	IN	O
the	DT	O
InQ	NN	B
plasmid	NN	I
RSF1010	NN	I
.	.	O
(	(	O
--
by	IN	O
the	DT	O
virB-encoded	JJ	O
type	NN	B
IV	CD	I
transport	NN	I
system	NN	I
.	.	O
(	(	O
--
via	IN	O
an	DT	O
Agrobacterium	NN	O
type	NN	B
IV	CD	I
secretion	NN	I
pathway	NN	I
.	.	O
(	(	O
--
Assembly	NN	O
of	IN	O
the	DT	O
VirB	NN	B
transport	NN	I
complex	NN	I
for	IN	O
DNA	NN	O
transfer	NN	O
--
)	)	O
Agrobacterium	NNP	O
tumefaciens	VBZ	O
T-complex	JJ	B
transport	NN	I
apparatus	NN	I
:	:	O
a	DT	O
paradigm	NN	O
--
IV	CD	O
secretion	NN	O
:	:	O
conjugation	NN	B
systems	NNS	I
adapted	VBN	O
to	TO	O
deliver	VB	O
--
1990	CD	O
)	)	O
The	DT	O
T-complex	NN	B
of	IN	O
Agrobacterium	NN	O
tumefaciens	NNS	O
--
into	IN	O
the	DT	O
plant	NN	O
genome	NN	B
.	.	O
(	(	O
--
of	IN	O
Agrobacterium	NNP	O
tumefaciens	NNP	O
Ti	NNP	B
plasmids	NNS	I
:	:	O
Analogy	NN	O
to	TO	O
--
role	NN	O
of	IN	O
the	DT	O
T-pilus	NN	B
in	IN	O
horizontal	JJ	O
gene	NN	O
--
of	IN	O
the	DT	O
promiscuous	JJ	O
pilus	NN	B
of	IN	O
Agrobacterium	NN	O
tumefaciens	NNS	O
--
association	NN	O
with	IN	O
the	DT	O
T	NN	B
pilus	NN	I
of	IN	O
Agrobacterium	NN	O
tumefaciens	NNS	O
--
the	DT	O
Agrobacterium	NN	O
tumefaciens	VBZ	O
T	NN	B
pilus	NN	I
.	.	O
(	(	O
--
DNA	NN	O
into	IN	O
the	DT	O
nuclei	NNS	B
of	IN	O
Xenopus	NNP	O
oocytes	NNS	O
--
DNA	NN	O
into	IN	O
mammalian	JJ	O
nuclei	NNS	B
by	IN	O
proteins	NNS	O
originating	VBG	O
--
T-DNA	NN	O
into	IN	O
plant	NN	O
nuclei	NNS	B
:	:	O
two	CD	O
distinct	JJ	O
--
out	IN	O
of	IN	O
the	DT	O
nucleus	NN	B
.	.	O
(	(	O
1994	CD	O
)	)	O
The	DT	O
virulence	NN	B
system	NN	I
of	IN	O
Agrobacterium	NN	O
tumefaciens	NNS	O
