# Supplementary material for: Named Entity Recognition for Bacterial Type IV Secretion Systems
Source: PLoS One. 2011 Mar 29;6(3):e14780. doi: 10.1371/journal.pone.0014780 (PMC3066171; doi:10.1371/journal.pone.0014780)
Supplement: Supporting Information S2 — Source document extracts and scripts. The results described in this paper can be recreated by following the workflow described in the file entitled "Instructions for Executing T4SS Named Entity Recognition Workflow.docx." (4.93 MB ZIP) [file pone.0014780.s002.zip › Revised Instructions and Data/T4SS/data/extracted/cellular_component/file_21Extract.txt]

The	DT	O
process	NN	O
of	IN	O
T-DNA	NN	B
transfer	NN	O
from	IN	O
Agrobacterium	NN	O
--
structure	NN	O
in	IN	O
the	DT	O
bacterial	JJ	B
membrane	NN	I
.	.	O

The	DT	O
--
located	VBN	O
in	IN	O
the	DT	O
membranes	NNS	B
and	CC	O
10	CD	O
have	VBP	O
--
by	IN	O
operons	NNS	O
from	IN	O
conjugative	JJ	B
plasmids	NNS	I
indicated	VBD	O
that	IN	O
VirB	NN	O
--
similar	JJ	O
to	TO	O
a	DT	O
conjugative	JJ	B
pilus	NN	I
.	.	O

VirB4	NN	O
--
is	VBZ	O
essential	JJ	O
for	IN	O
pilus	NN	B
formation	NN	O
in	IN	O
Escherichia	NNP	O
--
associate	VB	O
with	IN	O
the	DT	O
inner	JJ	B
membrane	NN	I
fraction	NN	O
only	RB	O
,	,	O
--
both	CC	O
inner	JJ	O
and	CC	O
outer	JJ	B
membranes	NNS	I
.	.	O

The	DT	O
--
accumulate	VB	O
in	IN	O
the	DT	O
outer	JJ	B
membrane	NN	I
,	,	O
VirB4	NN	O
must	MD	O
--
of	IN	O
the	DT	O
resident	JJ	O
Ti	NNP	B
(	(	I
tumor-inducing	JJ	I
)	)	I
plasmid	NN	I
into	IN	O
the	DT	O
plant	NN	O
--
that	IN	O
they	PRP	O
are	VBP	O
membrane	NN	B
components	NNS	I
.	.	O

Immunological	JJ	O
--
now	RB	O
confirmed	VBN	O
the	DT	O
membrane	NN	B
location	NN	O
of	IN	O
several	JJ	O
--
exclusively	RB	O
in	IN	O
the	DT	O
inner	JJ	B
membrane	NN	I
(	(	O
2	CD	O
,	,	O
--
the	DT	O
inner	JJ	O
and	CC	O
outer	JJ	B
membrane	NN	I
fractions	NNS	O
(	(	O
30	CD	O
--
VirBll	NNP	O
in	IN	O
both	DT	O
membrane	NN	B
fractions	NNS	O
.	.	O

--
the	DT	O
inner	JJ	O
and	CC	O
outer	JJ	B
membranes	NNS	I
at	IN	O
the	DT	O
point	NN	O
--
structure	NN	O
in	IN	O
the	DT	O
bacterial	JJ	B
membrane	NN	I
that	WDT	O
promotes	VBZ	O
export	NN	O
--
frames	NNS	O
from	IN	O
certain	JJ	O
conjugative	JJ	B
plasmids	NNS	I
.	.	O

The	DT	O
--
assembly	NN	O
of	IN	O
the	DT	O
conjugative	JJ	B
pilus	NN	I
(	(	O
3	CD	O
)	)	O
--
Tra2	NN	O
region	NN	O
of	IN	O
IncP	NN	B
plasmid	NN	I
RP4	NN	I
and	CC	O
VirBll	NN	O
,	,	O
--
proposed	VBN	O
to	TO	O
be	VB	O
membrane	NN	B
components	NNS	I
and	CC	O
have	VBP	O
been	VBN	O
--
constituent	NN	O
of	IN	O
the	DT	O
conjugative	JJ	B
pilus	NN	I
.	.	O

F	NN	B
pilin	NN	I
is	VBZ	O
first	RB	O
synthesized	VBN	O
as	IN	O
a	DT	O
121-amino-acid	JJ	O
pilin	NN	B
precursor	NN	O
protein	NN	O
(	(	O
--
a	DT	O
role	NN	O
in	IN	O
pilus	NN	B
assembly	NN	O
,	,	O
since	IN	O
--
do	VBP	O
not	RB	O
produce	VB	O
F	NN	B
pili	NNS	I
(	(	O
42	CD	O
)	)	O
--
function	NN	O
to	TO	O
the	DT	O
pilus	NN	B
of	IN	O
conjugative	JJ	B
plasmids	NNS	I
to	TO	O
allow	VB	O
passage	NN	O
--
of	IN	O
certain	JJ	O
broadhost-range	JJ	O
plasmids	NNS	B
between	IN	O
Agrobacterium	NN	O
cells	NNS	O
--
proteins	NNS	O
encoded	VBN	O
by	IN	O
plasmids	NNS	B
CloDfi3	NN	O
,	,	O
ColA-Ca3l	NN	O
--
assembly	NN	O
of	IN	O
a	DT	O
membrane	NN	B
structure	NN	I
.	.	O

MATERUILS	NNS	O
--
METHODS	NNS	O
Bacteria	NNS	O
,	,	O
plasmids	NNS	B
,	,	O
and	CC	O
growth	NN	O
--
which	WDT	O
lacks	VBZ	O
the	DT	O
Ti	NNP	B
plasmid	NN	I
(	(	O
40	CD	O
)	)	O
--
pJK	NN	O
series	NN	O
of	IN	O
Ti	NNP	B
plasmid	NN	I
Tn5	NN	O
mutants	NNS	O
(	(	O
--
of	IN	O
A.	NN	O
tumefaciens	NNS	O
membranes	NNS	B
was	VBD	O
based	VBN	O
on	IN	O
--
and	CC	O
verifying	VBG	O
the	DT	O
inner	JJ	B
membrane	NN	I
fraction	NN	O
(	(	O
23	CD	O
--
visualized	VBN	O
with	IN	O
the	DT	O
ECL	NN	B
chemiluminescence	NN	I
system	NN	I
involving	VBG	O
donkey	NN	O
anti-rabbit	JJ	O
--
operon	NN	O
of	IN	O
the	DT	O
Ti	NNP	B
plasmid	NN	I
were	VBD	O
analyzed	VBN	O
by	IN	O
--
mutations	NNS	O
in	IN	O
the	DT	O
Ti	NNP	B
plasmid	NN	I
.	.	O

Lanes	NNS	O
--
NT1RE	NN	O
(	(	O
no	DT	O
Ti	NNP	B
plasmid	NN	I
)	)	O
;	:	O
lanes	NNS	O
--
NT1RE	NN	O
(	(	O
no	DT	O
Ti	NNP	B
plasmid	NN	I
)	)	O
;	:	O
lanes	NNS	O
--
transposon	NN	O
in	IN	O
these	DT	O
plasmids	NNS	B
and	CC	O
confirm	VBP	O
the	DT	O
--
virB5	NN	O
of	IN	O
the	DT	O
Ti	NNP	B
plasmid	NN	I
(	(	O
32	CD	O
)	)	O
--
,	,	O
since	IN	O
this	DT	O
plasmid	NN	B
carries	VBZ	O
the	DT	O
TnSpvirB	NN	O
--
the	DT	O
latter	JJ	O
two	CD	O
plasmids	NNS	B
.	.	O

The	DT	O
--
and	CC	O
a	DT	O
predominantly	RB	O
outer	JJ	B
membrane	NN	I
location	NN	O
(	(	O
30	CD	O
--
were	VBD	O
separated	VBN	O
into	IN	O
inner	JJ	B
membrane	NN	I
,	,	O
outer	JJ	B
membrane	NN	I
,	,	O
cytoplasmic	JJ	O
,	,	O
and	CC	O
periplasmic	JJ	B
fractions	NNS	I
.	.	O

Plasmid	NN	B
pJK104	NN	I
has	VBZ	O
TnS	NN	O
located	JJ	O
--
the	DT	O
inner	JJ	O
and	CC	O
outer	JJ	B
membrane	NN	I
fractions	NNS	O
of	IN	O
both	CC	O
--
the	DT	O
inner	JJ	O
and	CC	O
outer	JJ	B
membrane	NN	I
in	IN	O
both	CC	O
mutant	JJ	O
--
were	VBD	O
fractionated	VBN	O
into	IN	O
cell	NN	B
envelopes	NNS	I
and	CC	O
soluble	JJ	O
proteins	NNS	O
--
located	JJ	O
in	IN	O
the	DT	O
cell	NN	B
envelope	NN	I
fraction	NN	O
,	,	O
as	IN	O
--
into	IN	O
cytoplasmic	JJ	O
and	CC	O
outer	JJ	B
membranes	NNS	I
and	CC	O
analyzed	VBN	O
by	IN	O
--
only	RB	O
in	IN	O
the	DT	O
inner	JJ	B
membrane	NN	I
fraction	NN	O
of	IN	O
induced	VBN	O
--
6.53.4I	NN	O
assembly	NN	O
of	IN	O
conjugative	JJ	B
pili	NNS	I
,	,	O
suggesting	VBG	O
that	IN	O
--
assembly	NN	O
of	IN	O
the	DT	O
conjugative	JJ	B
pilus	NN	I
are	VBP	O
well	RB	O
documented	VBN	O
--
4	CD	O
tween	CD	O
the	DT	O
F	NN	B
plasmid	NN	I
TraA	NN	I
,	,	O
TraL	NN	O
,	,	O
--
component	NN	O
of	IN	O
the	DT	O
pilus	NN	B
,	,	O
and	CC	O
TraL	NN	O
--
but	CC	O
has	VBZ	O
a	DT	O
cytoplasmic	JJ	B
membrane	NN	I
location	NN	O
that	WDT	O
is	VBZ	O
--
and	CC	O
TraC	NN	O
of	IN	O
F	NN	B
plasmid	NN	I
indicates	VBZ	O
that	IN	O
VirB4	NN	O
--
virB4	NN	O
on	IN	O
the	DT	O
Ti	NNP	B
plasmid	NN	I
was	VBD	O
_	JJ	O
_	NN	O
--
of	IN	O
inner	JJ	O
and	CC	O
outer	JJ	B
membranes	NNS	I
and	CC	O
was	VBD	O
found	VBN	O
--
located	VBN	O
in	IN	O
the	DT	O
inner	JJ	B
membrane	NN	I
fraction	NN	O
(	(	O
96	CD	O
--
Lanes	NNS	O
1	CD	O
,	,	O
inner	JJ	B
membranes	NNS	I
from	IN	O
uninduced	JJ	O
cells	NNS	O
--
lanes	NNS	O
2	CD	O
,	,	O
inner	JJ	B
membranes	NNS	I
from	IN	O
aacetosyringone-induced	JJ	O
cells	NNS	O
--
lanes	NNS	O
3	CD	O
,	,	O
outer	JJ	B
membranes	NNS	I
from	IN	O
unin	NN	O
duced	VBN	O
--
lanes	NNS	O
4	CD	O
,	,	O
outer	JJ	B
membranes	NNS	I
from	IN	O
acetosyringone-inducec	JJ	O
I	CD	O
--
being	VBG	O
in	IN	O
the	DT	O
outer	JJ	B
membrane	NN	I
.	.	O

DISCUSSIO	NN	O
--
structure	NN	O
in	IN	O
the	DT	O
bacterial	JJ	B
memibrane	NN	I
to	TO	O
allow	VB	O
passage	NN	O
--
been	VBN	O
localized	JJ	O
to	TO	O
membrane	NN	B
fractions	NNS	O
of	IN	O
induced	VBN	O
--
with	IN	O
operons	NNS	O
from	IN	O
conjugative	JJ	B
plasmids	NNS	I
and	CC	O
with	IN	O
prote	NN	O
--
have	VB	O
solely	RB	O
an	DT	O
inner	JJ	B
membrane	NN	I
location	NN	O
,	,	O
since	IN	O
--
either	CC	O
the	DT	O
wild-type	JJ	O
Ti	NNP	B
plasmid	NN	I
(	(	O
30	CD	O
)	)	O
--
both	CC	O
inner	JJ	O
and	CC	O
outer	JJ	B
membranes	NNS	I
.	.	O

Fractionation	NN	O
--
located	VBN	O
in	IN	O
the	DT	O
inner	JJ	B
membrane	NN	I
and	CC	O
that	IN	O
the	DT	O
--
protein	NN	O
in	IN	O
the	DT	O
inner	JJ	B
membrane	NN	I
is	VBZ	O
higher	JJR	O
than	IN	O
--
VirB3	NN	O
into	IN	O
the	DT	O
outer	JJ	B
membrane	NN	I
,	,	O
since	IN	O
in	IN	O
--
only	RB	O
to	TO	O
the	DT	O
inner	JJ	B
membrane	NN	I
where	WRB	O
it	PRP	O
is	VBZ	O
--
also	RB	O
that	IN	O
the	DT	O
outer	JJ	B
membrane	NN	I
prepara-	JJ	O
protein.	NN	O
virBlO	NN	O
--
by	IN	O
the	DT	O
wild-type	JJ	O
plasmid	NN	B
.	.	O

Another	DT	O
--
delivery	NN	O
to	TO	O
the	DT	O
outer	JJ	B
membrane	NN	I
,	,	O
with	IN	O
VirB4	NN	O
--

Instability	NN	O
of	IN	O
outer	JJ	B
membrane	NN	I
proteins	NNS	O
has	VBZ	O
been	VBN	O
--
such	JJ	O
as	IN	O
chaperone-assisted	JJ	O
P-pilus	NN	B
assembly	NN	O
in	IN	O
pathogenic	JJ	O
--
transfer	NN	O
by	IN	O
the	DT	O
virulence	NN	B
system	NN	I
of	IN	O
Agrobacterium	NN	O
tumefaciens	NNS	O
--
genes	NNS	O
of	IN	O
the	DT	O
IncW	NNP	B
plasmid	NN	I
R388	NN	O
and	CC	O
interactions	NNS	O
--
and	CC	O
IncN	NN	O
and	CC	O
IncP	NN	B
plasmids	NNS	I
.	.	O

Fractionation	NN	O
--
leguminosarum	NN	O
cells	NNS	O
into	IN	O
outer	JJ	B
membrane	NN	I
,	,	O
cytoplasmic	JJ	B
membrane	NN	I
,	,	O
periplasmic	JJ	O
,	,	O
and	CC	O
cytoplasmic	JJ	B
components	NNS	I
.	.	O

The	DT	O
F	NN	B
pilus	NN	I
of	IN	O
Eschenchia	NNP	O
coli	NNP	O
--
molecular	JJ	O
architecture	NN	O
of	IN	O
adhesive	JJ	B
pili	NNS	I
.	.	O

TheAeromonas	DT	O
--
secretion	NN	O
and	CC	O
normal	JJ	O
outer	JJ	B
membrane	NN	I
biogenesis	NN	O
,	,	O
is	VBZ	O
--
member	NN	O
of	IN	O
a	DT	O
general	JJ	B
secretion	NN	I
pathway	NN	I
.	.	O

Promiscuous	JJ	O
Agrobacterium	NN	O
DNA	NN	B
transfer	NN	I
system	NN	I
:	:	O
potential	JJ	O
role	NN	O
--
virB	NN	O
operon	NN	O
in	IN	O
sex	NN	B
pilus	NN	I
assembly	NN	O
and	CC	O
synthesis	NN	O
--
of	IN	O
nascently	RB	O
translocated	VBN	O
pilus	NN	B
subunits	NNS	O
.	.	O

--
synthesis	NN	O
of	IN	O
the	DT	O
conjugative	JJ	B
pilus	NN	I
,	,	O
so	IN	O
it	PRP	O
--
proteins	NNS	O
from	IN	O
both	CC	O
conjugative	JJ	B
pilus	NN	I
assembly	NN	O
and	CC	O
protein	NN	B
secretion	NN	I
systems	NNS	I
(	(	O
14	CD	O
,	,	O
--
macromolecules	NNS	O
across	IN	O
the	DT	O
bacterial	JJ	B
membranes	NNS	I
.	.	O

Both	CC	O
--
complex	NN	O
through	IN	O
the	DT	O
bacterial	JJ	B
membrane	NN	I
,	,	O
and	CC	O
there	EX	O
--
of	IN	O
conjugation	NN	O
involves	VBZ	O
cell	NN	B
surface	NN	I
interactions	NNS	O
to	TO	O
bring	VB	O
--
this	DT	O
process	NN	O
requires	VBZ	O
conjugative	JJ	B
pili	NNS	I
to	TO	O
be	VB	O
synthesized	VBN	O
--
that	IN	O
after	IN	O
the	DT	O
pilus	NN	B
makes	VBZ	O
contact	NN	O
with	IN	O
the	DT	O
recipient	JJ	O
cell	NN	B
surface	NN	I
,	,	O
it	PRP	O
retracts	VBZ	O
--
through	IN	O
an	DT	O
extended	VBN	O
pilus	NN	B
(	(	O
11	CD	O
,	,	O
--
similar	JJ	O
to	TO	O
the	DT	O
conjugative	JJ	B
pilus	NN	I
will	MD	O
doubtlessly	RB	O
require	VB	O
--
,	,	O
even	RB	O
though	IN	O
conjugative	JJ	B
pili	NNS	I
have	VBP	O
been	VBN	O
visualized	VBN	O
--
pass	VB	O
through	IN	O
the	DT	O
bacterial	JJ	B
membrane	NN	I
.	.	O

Studies	NNS	O
--
indicating	VBG	O
how	WRB	O
the	DT	O
membrane	NN	B
structure	NN	I
is	VBZ	O
assembled	VBN	O
and	CC	O
--
of	IN	O
Agrobacterium	NNP	O
tumefaciens	VBZ	O
Ti	NNP	B
plasmid	NN	I
mutants	NNS	O
in	IN	O
the	DT	O
--
assembly	NN	O
of	IN	O
the	DT	O
outer	JJ	B
membrane	NN	I
of	IN	O
Salmonella	NNP	O
typhimurium	NNP	O
--

Role	NN	O
of	IN	O
pili	NNS	B
in	IN	O
conjugation	NN	O
.	.	O
--
a	DT	O
variety	NN	O
of	IN	O
DNA	NN	B
transfer	NN	I
systems	NNS	I
.	.	O

The	DT	O
--
transfer-operons	NNS	O
of	IN	O
broadhost-range	JJ	O
conjugative	JJ	B
plasmids	NNS	I
.	.	O

Membrane	NN	O
location	NN	O
of	IN	O
the	DT	O
Ti	NNP	B
plasmid	NN	I
VirB	NN	O
proteins	NNS	O
involved	VBN	O
--
biosynthesis	NN	O
of	IN	O
a	DT	O
pilin-like	JJ	B
conjugative	JJ	I
structure	NN	I
onAgrobacterium	NN	O
tumefaciens	NNS	O
.	.	O
--
an	DT	O
Agrobacterium	NNP	O
tumefaciens	VBZ	O
Ti	NNP	B
plasmid	NN	I
:	:	O
nucleotide	NN	O
sequence	NN	O
--
from	IN	O
Agrobacterium	NNP	O
tumefaciens	VBZ	O
Ti	NNP	B
plasmid	NN	I
.	.	O

Complementation	NN	O
--
aggregate	NN	O
in	IN	O
the	DT	O
inner	JJ	B
membrane	NN	I
of	IN	O
Agrobacterium	NN	O
tumefaciens	NNS	O
--
nick	NN	O
regions	NNS	O
of	IN	O
IncP	NN	B
plasmid	NN	I
transfer	NN	O
origins	NNS	O
and	CC	O
--
borders	NNS	O
of	IN	O
Agrobacterium	NNP	O
Ti	NNP	B
plasmids	NNS	I
.	.	O
