# Supplementary material for: Named Entity Recognition for Bacterial Type IV Secretion Systems
Source: PLoS One. 2011 Mar 29;6(3):e14780. doi: 10.1371/journal.pone.0014780 (PMC3066171; doi:10.1371/journal.pone.0014780)
Supplement: Supporting Information S2 — Source document extracts and scripts. The results described in this paper can be recreated by following the workflow described in the file entitled "Instructions for Executing T4SS Named Entity Recognition Workflow.docx." (4.93 MB ZIP) [file pone.0014780.s002.zip › Revised Instructions and Data/T4SS/data/extracted/cellular_component/file_22Extract.txt]

Type	NN	O
III	CD	O
and	CC	O
Type	NN	B
IV	CD	I
Secretion	NNP	I
Systems	NNPS	I
Duccio	NNP	O
Medini	NNP	O
,	,	O
--
Type	NN	O
III	CD	O
and	CC	O
Type	NN	B
IV	CD	I
secretion	NN	I
systems	NNS	I
(	(	O
T3SS	NN	B
and	CC	O
T4SS	NN	B
)	)	O
.	.	O
--
to	TO	O
nine	CD	O
for	IN	O
T3SS	NN	B
,	,	O
one	CD	O
to	TO	O
five	CD	O
for	IN	O
T4SS	NN	B
)	)	O
.	.	O
--
classification	NN	O
suggests	VBZ	O
that	IN	O
T3SS	NN	B
and	CC	O
T4SS	NN	B
have	VBP	O
been	VBN	O
assembled	VBN	O
--
Type	NN	O
III	CD	O
and	CC	O
Type	NN	B
IV	CD	I
secretion	NN	I
systems	NNS	I
.	.	O
To	TO	O
--
,	,	O
which	WDT	O
are	VBP	O
contact-dependent	JJ	B
export	NN	I
systems	NNS	I
widely	RB	O
spread	VBP	O
among	IN	O
--
bacteria	NNS	O
.	.	O
T3SS	NN	B
and	CC	O
T4SS	NN	B
are	VBP	O
ancestrally	RB	O
related	VBN	O
--
,	,	O
and	CC	O
the	DT	O
conjugative	JJ	B
apparatus	NN	I
,	,	O
respectively	RB	O
[	(	O
--
;	:	O
T3SS	NN	O
,	,	O
Type	NN	B
III	CD	I
secretion	NN	I
systems	NNS	I
;	:	I
T4SS	NN	I
,	,	O
Type	NN	B
IV	CD	I
secretion	NN	I
systems	NNS	I
*	SYM	O
To	TO	O
whom	WP	O
--
number	NN	O
of	IN	O
sequenced	VBN	O
genomes	NNS	B
now	RB	O
allows	VBZ	O
us	PRP	O
--
any	DT	O
number	NN	O
of	IN	O
genomes	NNS	B
.	.	O
The	DT	O
--
Type	NN	O
III	CD	O
and	CC	O
Type	NN	B
IV	CD	I
secretion	NN	I
systems	NNS	I
,	,	O
showing	VBG	O
that	IN	O
--
structures	NNS	O
.	.	O
T3SS	NN	B
[	(	O
7	CD	O
,	,	O
16	CD	O
]	)	O
and	CC	O
T4SS	NN	B
[	(	O
11	CD	O
,	,	O
--
,	,	O
suggests	VBZ	O
that	IN	O
T3SS	NN	B
and	CC	O
T4SS	NN	B
have	VBP	O
been	VBN	O
assembled	VBN	O
--
classiﬁcation	NN	O
of	IN	O
the	DT	O
T3SS	NN	B
and	CC	O
T4SS	NN	B
structural	JJ	I
components	NNS	I
,	,	O
and	CC	O
ﬁnally	RB	O
--
members	NNS	O
of	IN	O
selected	VBN	O
T3SS	NN	B
and	CC	O
T4SS	NN	B
reference	NN	O
functional	JJ	O
classes	NNS	O
--
.	.	O
Both	CC	O
T3SS	NN	B
and	CC	O
T4SS	NN	B
are	VBP	O
characterized	VBN	O
by	IN	O
--
PHN-Family	NN	O
.	.	O
Type	NN	B
III	CD	I
secretion	NN	I
systems	NNS	I
.	.	O
The	DT	O
--
to	TO	O
the	DT	O
related	VBN	O
ﬂagellar	JJ	B
apparatus	NN	I
,	,	O
suggesting	VBG	O
that	IN	O
--
basal	JJ	O
body	NN	O
(	(	O
inner	JJ	B
membrane	NN	I
,	,	O
periplasm	NN	B
,	,	O
and	CC	O
outer	JJ	B
membrane	NN	I
)	)	O
,	,	O
with	IN	O
--
either	CC	O
to	TO	O
a	DT	O
T3SS	NN	B
or	CC	O
to	TO	O
a	DT	O
ﬂagellar	JJ	B
apparatus	NN	I
.	.	O
The	DT	O
--
10.1371/journal.pcbi.0020173.t001	CD	O
T3SS	NN	O
,	,	O
ﬂagellar	JJ	B
apparatuses	NNS	I
,	,	O
competence	NN	B
systems	NNS	I
,	,	O
type	NN	B
II	CD	I
secretion	NN	I
system	NN	I
,	,	O
and	CC	O
type	NN	B
IV	CD	I
pili	NNS	I
.	.	O
Although	IN	O
--
,	,	O
both	CC	O
from	IN	O
T3SS	NN	B
and	CC	O
ﬂagella	NN	O
,	,	O
--
FliF	NN	O
subfamily	NN	O
of	IN	O
ﬂagellar	JJ	B
apparatuses	NNS	I
,	,	O
respectively	RB	O
.	.	O
Type	NN	B
IV	CD	I
secretion	NN	I
systems	NNS	I
.	.	O
The	DT	O
--
either	CC	O
to	TO	O
a	DT	O
T4SS	NN	B
or	CC	O
to	TO	O
a	DT	O
conjugative	JJ	B
transfer	NN	I
apparatus	NN	I
.	.	O
The	DT	O
--
secretion	NN	O
systems	NNS	O
,	,	O
type	NN	B
IV	CD	I
pili	NNS	I
,	,	O
and	CC	O
competence	NN	O
--
one	CD	O
or	CC	O
both	DT	O
membranes	NNS	B
,	,	O
through	IN	O
the	DT	O
mating-pore–formation	NN	B
complex	NN	I
[	(	O
13	CD	O
]	)	O
--
formation	NN	O
of	IN	O
the	DT	O
extracellular	JJ	B
conjugative	JJ	I
pilus	NN	I
,	,	O
or	CC	O
are	VBP	O
--
for	IN	O
the	DT	O
other	JJ	O
T3SS	NN	B
and	CC	O
T4SS	NN	B
families	NNS	I
(	(	O
unpublished	JJ	O
data	NNS	O
--
X.	NN	O
fastidiosa	NN	O
and	CC	O
Ti	NNP	B
plasmid	NN	I
VirB3	NN	O
,	,	O
230	CD	O
--
of	IN	O
the	DT	O
reference	NN	O
T3SS	NN	B
and	CC	O
T4SS	NN	B
is	VBZ	O
a	DT	O
template	NN	O
--
identiﬁed	VBD	O
61	CD	O
putative	JJ	O
T3SS	NN	B
in	IN	O
44	CD	O
different	JJ	O
--
and	CC	O
61	CD	O
putative	JJ	O
T4SS	NN	B
in	IN	O
51	CD	O
genomes	NNS	O
--
PHN-Family–based	JJ	O
proﬁling	NN	O
of	IN	O
T3SS	NN	B
and	CC	O
T4SS	NN	B
that	WDT	O
allows	VBZ	O
us	PRP	O
--
apparatuses	NNS	O
.	.	O
Type	NN	B
III	CD	I
secretions	NNS	I
systems	NNS	I
.	.	O
Four	CD	O
--
the	DT	O
ancestrally	RB	O
related	JJ	O
ﬂagellar	JJ	B
export	NN	I
machinery	NN	I
in	IN	O
E.	FW	O
coli	FW	O
--
proteins	NNS	O
characterizing	VBG	O
the	DT	O
T3SS	NN	B
,	,	O
group	NN	O
I	PRP	O
--
T3SS	NN	O
from	IN	O
the	DT	O
ﬂagellar	JJ	B
export	NN	I
apparatuses	NNS	I
.	.	O
Type	NN	B
IV	CD	I
secretion	NN	I
systems	NNS	I
.	.	O
We	PRP	O
--
|	NN	O
www.ploscompbiol.org	NN	O
1548	CD	O
T4SS	NN	B
,	,	O
as	IN	O
shown	VBN	O
--
33	CD	O
Tra/Trb	NN	O
identical	JJ	O
conjugative	JJ	B
apparatuses	NNS	I
(	(	O
only	RB	O
one	CD	O
--
and	CC	O
C.	FW	O
coli	FW	O
plasmids	NNS	B
,	,	O
whose	WP$	O
VirB7	NN	O
--
of	IN	O
the	DT	O
Bordetellae	NNP	O
Ptl	NN	B
system	NN	I
and	CC	O
the	DT	O
nonhomogeneous	JJ	O
--
Based	VBN	O
Profiling	NN	O
of	IN	O
T3SS	NN	B
and	CC	O
T4SS	NN	B
Multiprotein	NN	O
complexes	NNS	O
can	MD	O
--
Rows	NNS	O
represent	VBP	O
different	JJ	O
T3SS	NN	B
(	(	O
A	NN	O
)	)	O
and	CC	O
T4SS	NN	B
(	(	O
B	NN	O
)	)	O
--
(	(	O
E.	FW	O
coli	FW	O
flagellar	JJ	B
apparatus	NN	I
and	CC	O
a	DT	O
Tra/Trb	NN	B
conjugative	JJ	I
system	NN	I
)	)	I
are	VBP	O
marked	VBN	O
in	IN	O
--
)	)	O
both	CC	O
in	IN	O
T3SS	NN	B
and	CC	O
T4SS.	NN	O
doi	NNS	O
--
we	PRP	O
have	VBP	O
selected	VBN	O
bacterial	JJ	B
organelles	NNS	I
consisting	VBG	O
of	IN	O
large	JJ	O
--
have	VBP	O
identiﬁed	VBN	O
61	CD	O
T3SS	NN	B
and	CC	O
61	CD	O
T4SS	NN	B
in	IN	O
our	PRP$	O
dataset	NN	O
--
from	IN	O
ﬂagellar	JJ	O
and	CC	O
conjugative	JJ	B
apparatuses	NNS	I
,	,	O
respectively	RB	O
,	,	O
--
variety	NN	O
of	IN	O
specialized	VBN	O
contact-dependent	JJ	B
secretion	NN	I
systems	NNS	I
.	.	O
Given	VBN	O
--
comparisons	NNS	O
of	IN	O
whole	JJ	O
genomes	NNS	B
and	CC	O
the	DT	O
discovery	NN	O
--
completely	RB	O
sequenced	VBN	O
bacterial	JJ	O
genomes	NNS	B
and	CC	O
716	CD	O
bacterial	JJ	B
plasmids	NNS	I
were	VBD	O
downloaded	VBN	O
from	IN	O
--
proteins	NNS	O
in	IN	O
different	JJ	O
genomes	NNS	B
,	,	O
proteins	NNS	O
are	VBP	O
--
in	IN	O
a	DT	O
single	JJ	O
genome	NN	B
.	.	O
T4SS	NN	B
:	:	O
Agrobacterium	NN	O
tumefaciens	NNS	O
--
operons	NNS	O
)	)	O
,	,	O
IncN	NN	B
plasmid	NN	I
R46	NN	I
(	(	O
Tra	NN	O
operon	NN	O
--
)	)	O
.	.	O
T3SS	NN	B
and	CC	O
T4SS	NN	B
PHN-Families	NNS	O
For	IN	O
each	DT	O
component	NN	O
of	IN	O
T3SS	NN	B
(	(	O
A	NN	O
)	)	O
and	CC	O
T4SS	NN	B
(	(	O
B	NN	O
)	)	O
--
in	IN	O
the	DT	O
Identiﬁed	VBN	O
T3SS	NN	B
Detailed	JJ	O
list	NN	O
of	IN	O
T3SS	NN	B
proteins	NNS	O
shown	VBN	O
in	IN	O
--
in	IN	O
the	DT	O
Identiﬁed	VBN	O
T4SS	NN	B
Detailed	JJ	O
list	NN	O
of	IN	O
T4SS	NN	B
proteins	NNS	O
shown	VBN	O
in	IN	O
--
Protein	NN	O
Dataset	NN	O
Complete	JJ	O
genomes	NNS	B
and	CC	O
plasmids	NNS	B
from	IN	O
which	WDT	O
proteins	NNS	O
--
the	DT	O
constituents	NNS	O
of	IN	O
Type	NN	B
III	CD	I
protein	NN	I
secretion	NN	I
systems	NNS	I
.	.	O
Foultier	NNP	O
--
phylogeny	JJ	O
analysis	NN	O
of	IN	O
type	NN	B
III	CD	I
secretion	NN	I
systems	NNS	I
.	.	O
Pallen	NNP	O
--
and	CC	O
evolution	NN	O
of	IN	O
non-ﬂagellar	JJ	B
type-III	NN	I
secretion	NN	I
systems	NNS	I
:	:	O
A	DT	O
Darwinian	JJ	O
perspective	NN	O
.	.	O
T3SS	NN	B
and	CC	O
T4SS	NN	B
Reference	NN	O
Dataset	NN	O
Each	DT	O
--
shown	VBN	O
.	.	O
T3SS	NN	B
:	:	O
Pseudomonas	NNP	O
aeruginosa	NNP	O
--
(	(	O
1998	CD	O
)	)	O
Type	NN	B
III	CD	I
protein	NN	I
secretion	NN	I
systems	NNS	I
in	IN	O
bacterial	JJ	O
pathogens	NNS	O
--
(	(	O
1999	CD	O
)	)	O
Type	NN	B
III	CD	I
secretion	NN	I
machines	NNS	I
:	:	O
Bacterial	JJ	O
devices	NNS	O
--
(	(	O
2001	CD	O
)	)	O
Type	NN	B
III	CD	I
secretion	NN	I
systems	NNS	I
and	CC	O
pathogenicity	NN	O
islands	NNS	O
--
(	(	O
2001	CD	O
)	)	O
Conjugal	JJ	B
type	NN	I
IV	CD	I
macromolecular	JJ	I
transfer	NN	I
systems	NNS	I
of	IN	O
Gram-negative	JJ	O
bacteria	NNS	O
--
The	DT	O
versatile	JJ	O
bacterial	JJ	O
type	NN	B
IV	CD	I
secretion	NN	I
systems	NNS	I
.	.	O
Christie	NNP	O
--
function	NN	O
of	IN	O
bacterial	JJ	O
type	NN	B
IV	CD	I
secretion	NN	I
systems	NNS	I
.	.	O
Macnab	NN	O
--
)	)	O
The	DT	O
bacterial	JJ	O
ﬂagellum	NN	B
:	:	O
Reversible	JJ	O
rotary	JJ	O
propellor	NN	O
and	CC	O
type	NN	B
III	CD	I
export	NN	I
apparatus	NN	I
.	.	O
Blocker	NNP	O
--
(	(	O
2003	CD	O
)	)	O
Type	NN	B
III	CD	I
secretion	NN	I
systems	NNS	I
and	CC	O
bacterial	JJ	O
ﬂagella	NN	O
--
ancestrally	RB	O
related	VBN	O
to	TO	O
conjugation	NN	B
machines	NNS	I
.	.	O
