# Supplementary material for: Named Entity Recognition for Bacterial Type IV Secretion Systems
Source: PLoS One. 2011 Mar 29;6(3):e14780. doi: 10.1371/journal.pone.0014780 (PMC3066171; doi:10.1371/journal.pone.0014780)
Supplement: Supporting Information S2 — Source document extracts and scripts. The results described in this paper can be recreated by following the workflow described in the file entitled "Instructions for Executing T4SS Named Entity Recognition Workflow.docx." (4.93 MB ZIP) [file pone.0014780.s002.zip › Revised Instructions and Data/T4SS/data/extracted/cellular_component/file_23Extract.txt]

,	,	O
into	IN	O
the	DT	O
nucleus	NN	B
of	IN	O
the	DT	O
host	NN	O
--
of	IN	O
the	DT	O
cellular	JJ	O
nuclear	JJ	B
import	NN	I
machinery	NN	I
,	,	O
karyopherin	NN	O
.	.	O
--
the	DT	O
host	NN	O
cell	NN	O
nuclear	JJ	B
import	NN	I
machinery	NN	I
even	RB	O
without	IN	O
being	VBG	O
--
)	)	O
from	IN	O
the	DT	O
tumor-inducing	JJ	B
plasmid	NN	I
into	IN	O
the	DT	O
plant	NN	O
cell	NN	O
nucleus	NN	B
and	CC	O
then	RB	O
by	IN	O
--
tion	NN	O
into	IN	O
the	DT	O
host	NN	B
genome	NN	I
(	(	O
5	CD	O
,	,	O
--
associate	VB	O
with	IN	O
the	DT	O
T-strand	NN	B
,	,	O
forming	VBG	O
a	DT	O
--
In	IN	O
the	DT	O
T-complex	NN	B
,	,	O
one	CD	O
molecule	NN	O
--
the	DT	O
host	NN	O
cell	NN	O
nucleus	NN	B
(	(	O
9	CD	O
–15	NN	O
--
ssDNA	NN	O
into	IN	O
the	DT	O
nucleus	NN	B
of	IN	O
the	DT	O
plant	NN	O
--
in	IN	O
the	DT	O
cell	NN	O
nucleus	NN	B
even	RB	O
in	IN	O
very	RB	O
--
to	TO	O
enter	VB	O
the	DT	O
nucleus	NN	B
of	IN	O
yeast	NN	O
or	CC	O
--
)	)	O
using	VBG	O
the	DT	O
T7	NN	B
RNA	NN	I
polymerase	NN	I
system	NN	I
(	(	O
22	CD	O
)	)	O
--
Arrows	NNS	O
indicate	VBP	O
cell	NN	O
nuclei	NNS	B
that	WDT	O
accumulated	VBD	O
fluorescently	RB	O
--
directly	RB	O
into	IN	O
the	DT	O
cytoplasm	NN	B
of	IN	O
the	DT	O
mesophyll	NN	O
--
the	DT	O
plant	NN	O
cell	NN	O
nucleus	NN	B
(	(	O
Fig.	NN	O
1A	NN	O
--
imported	VBN	O
into	IN	O
the	DT	O
cell	NN	B
nucleus	NN	I
in	IN	O
living	VBG	O
plant	NN	O
--
R-VirE2	NN	O
in	IN	O
the	DT	O
nuclei	NNS	B
of	IN	O
permeabilized	JJ	O
HeLa	NN	O
--
better	RBR	O
understand	VB	O
the	DT	O
molecular	JJ	B
pathway	NN	I
by	IN	O
which	WDT	O
VIP1	NN	O
--
fluorescent	JJ	O
signal	NN	O
into	IN	O
nuclei	NNS	B
of	IN	O
permeabilized	JJ	O
HeLa	NN	O
--
components	NNS	O
of	IN	O
the	DT	O
nuclear	JJ	B
pore	NN	I
.	.	O
That	IN	O
--
R-VirE2	NN	O
within	IN	O
the	DT	O
nuclei	NNS	B
of	IN	O
permeabilized	JJ	O
HeLa	NN	O
--
in	IN	O
a	DT	O
single	JJ	O
complex	NN	B
.	.	O
Nuclear	JJ	O
--
to	TO	O
the	DT	O
cell	NN	O
nucleus	NN	B
(	(	O
Fig.	NN	O
6C	NN	O
--
concentrated	JJ	O
within	IN	O
cell	NN	O
nuclei	NNS	B
)	)	O
.	.	O
--
within	IN	O
the	DT	O
cell	NN	O
nucleus	NN	B
.	.	O
Fig.	NNP	O
--
within	IN	O
the	DT	O
cell	NN	O
nucleus	NN	B
(	(	O
Fig.	NN	O
6G	NN	O
--
through	IN	O
the	DT	O
cell	NN	O
nucleus	NN	B
detect	NN	O
intranuclear	JJ	O
accumulation	NN	O
--
in	IN	O
dissection	NN	O
of	IN	O
nuclear	JJ	B
import	NN	I
pathways	NNS	I
,	,	O
allowing	VBG	O
for	IN	O
--
components	NNS	O
of	IN	O
the	DT	O
import	NN	B
machinery	NN	I
(	(	O
44	CD	O
,	,	O
--
into	IN	O
animal	NN	O
cell	NN	O
nuclei	NNS	B
(	(	O
46	CD	O
)	)	O
--
this	DT	O
in	FW	O
vitro	FW	O
nuclear	JJ	B
import	NN	I
system	NN	I
to	TO	O
study	VB	O
the	DT	O
--
the	DT	O
animal	NN	O
cell	NN	O
nuclear	JJ	B
import	NN	I
machinery	NN	I
.	.	O
Thus	RB	O
--
into	IN	O
the	DT	O
cell	NN	O
nucleus	NN	B
,	,	O
whereas	IN	O
this	DT	O
--
VirE2	NN	O
in	IN	O
the	DT	O
nuclei	NNS	B
of	IN	O
permeabilized	JJ	O
HeLa	NN	O
--
enter	VB	O
animal	NN	O
cell	NN	O
nuclei	NNS	B
in	FW	O
vitro	FW	O
in	IN	O
--
imported	VBN	O
into	IN	O
the	DT	O
cell	NN	B
nucleus	NN	I
by	IN	O
a	DT	O
karyopherin	NN	O
--
to	TO	O
enter	VB	O
the	DT	O
nuclei	NNS	B
of	IN	O
animal	NN	O
cells	NNS	O
--
the	DT	O
host	NN	O
cell	NN	O
nuclear	JJ	B
import	NN	I
machinery	NN	I
even	RB	O
without	IN	O
being	VBG	O
--
the	DT	O
karyopherin	NN	O
-dependent	JJ	O
nuclear	JJ	B
import	NN	I
pathway	NN	I
(	(	O
39	CD	O
,	,	O
