# Supplementary material for: Named Entity Recognition for Bacterial Type IV Secretion Systems
Source: PLoS One. 2011 Mar 29;6(3):e14780. doi: 10.1371/journal.pone.0014780 (PMC3066171; doi:10.1371/journal.pone.0014780)
Supplement: Supporting Information S2 — Source document extracts and scripts. The results described in this paper can be recreated by following the workflow described in the file entitled "Instructions for Executing T4SS Named Entity Recognition Workflow.docx." (4.93 MB ZIP) [file pone.0014780.s002.zip › Revised Instructions and Data/T4SS/data/extracted/cellular_component/file_24Extract.txt]

between	IN	O
a	DT	O
new	JJ	O
type	NN	B
IV	CD	I
secretion	NN	I
system	NN	I
and	CC	O
the	DT	O
icm/dot	NN	B
virulence	NN	I
system	NN	I
of	IN	O
Legionella	NNP	O
pneumophila	NN	O
--
a	DT	O
Legionella	NNP	O
pneumophila	NN	O
type	NN	B
IV	CD	I
secretion	NN	I
system	NN	I
that	WDT	O
is	VBZ	O
distinct	JJ	O
--
the	DT	O
previously	RB	O
described	VBN	O
icm/dot	NN	B
system	NN	I
.	.	O
This	DT	O
type	NN	B
IV	CD	I
secretion	NN	I
system	NN	I
contains	VBZ	O
11	CD	O
genes	NNS	O
--
genes	NNS	O
of	IN	O
other	JJ	O
type	NN	B
IV	CD	I
secretion	NN	I
systems	NNS	I
,	,	O
arranged	VBN	O
in	IN	O
--
the	DT	O
L.	FW	O
pneumophila	FW	O
chromosome	NN	B
.	.	O
In	IN	O
contrast	NN	O
to	TO	O
the	DT	O
icm/dot	NN	B
system	NN	I
that	WDT	O
was	VBD	O
shown	VBN	O
--
castellanii	NN	O
,	,	O
the	DT	O
lvh	NN	B
system	NN	I
was	VBD	O
found	VBN	O
to	TO	O
--
.	.	O
The	DT	O
lvh	NN	B
system	NN	I
was	VBD	O
found	VBN	O
to	TO	O
--
components	NNS	O
of	IN	O
the	DT	O
icm/dot	NN	B
system	NN	I
for	IN	O
RSF1010	NN	O
conjugation	NN	O
--
components	NNS	O
of	IN	O
the	DT	O
icm/dot	NN	B
system	NN	I
and	CC	O
components	NNS	O
of	IN	O
the	DT	O
lvh	NN	B
type	NN	I
IV	CD	I
secretion	NN	I
system	NN	I
are	VBP	O
able	JJ	O
to	TO	O
--
within	IN	O
a	DT	O
specialized	VBN	O
phagosome	NN	B
that	WDT	O
does	VBZ	O
not	RB	O
fuse	VB	O
with	IN	O
lysosomes	NNS	B
or	CC	O
acidify	VB	O
(	(	O
--
The	DT	O
specialized	VBN	O
phagosome	NN	B
undergoes	VBZ	O
several	JJ	O
recruitment	NN	O
--
smooth	JJ	O
vesicles	NNS	O
,	,	O
mitochondria	NNS	B
and	CC	O
rough	JJ	B
endoplasmic	JJ	I
reticulum	NN	I
(	(	O
Horwitz	NNP	O
,	,	O
--
within	IN	O
the	DT	O
specialized	VBN	O
phagosome	NN	B
until	IN	O
the	DT	O
cell	NN	O
--
proteins	NNS	O
from	IN	O
the	DT	O
IncI	NN	B
plasmid	NN	I
colIb-P9	NN	I
(	(	O
Segal	NNP	O
and	CC	O
--
protein	NN	O
from	IN	O
the	DT	O
IncP	NN	B
plasmid	NN	I
RK2	NN	O
(	(	O
Segal	NNP	O
--
Agrobacterium	NN	O
tumefaciens	VBZ	O
vir	NN	O
type	NN	B
IV	CD	I
secretion	NN	I
system	NN	I
(	(	O
VirB10	NN	O
and	CC	O
--
can	MD	O
conjugate	VB	O
RSF1010-related	JJ	O
plasmids	NNS	B
in	IN	O
an	DT	O
icm/dot-dependent	JJ	O
--
.	.	O
Shuman	JJ	O
RSF1010	NN	B
conjugation	NN	I
system	NN	I
was	VBD	O
shown	VBN	O
to	TO	O
--
The	DT	O
A.	NN	O
tumefaciens	VBZ	O
vir	NN	B
type	NN	I
IV	CD	I
secretion	NN	I
system	NN	I
was	VBD	O
also	RB	O
shown	VBN	O
--
time	NN	O
,	,	O
several	JJ	O
type	NN	B
IV	CD	I
secretion	NN	I
systems	NNS	I
have	VBP	O
been	VBN	O
identi®ed	VBN	O
in	IN	O
bacteria	NNS	O
and	CC	O
plasmids	NNS	B
,	,	O
among	IN	O
which	WDT	O
--
that	WDT	O
contain	VBP	O
a	DT	O
type	NN	B
IV	CD	I
secretion	NN	I
system	NN	I
include	VBP	O
the	DT	O
pertussis	NN	O
--
pertussis	NN	O
and	CC	O
the	DT	O
tra	NN	B
conjugative	JJ	I
system	NN	I
of	IN	O
the	DT	O
IncN	NN	O
--
proteins	NNS	O
homologous	JJ	O
to	TO	O
type	NN	B
IV	CD	I
secretion	NN	I
systems	NNS	I
have	VBP	O
also	RB	O
been	VBN	O
--
discovered	VBN	O
L.	FW	O
pneumophila	FW	O
type	NN	B
IV	CD	I
secretion	NN	I
system	NN	I
(	(	O
lvh	NN	O
)	)	O
--
distinct	JJ	O
from	IN	O
the	DT	O
icm/dot	NN	B
system	NN	I
which	WDT	O
is	VBZ	O
required	VBN	O
--
is	VBZ	O
that	IN	O
the	DT	O
lvh	NN	B
system	NN	I
is	VBZ	O
required	VBN	O
for	IN	O
--
show	VBP	O
that	IN	O
the	DT	O
lvh	NN	B
system	NN	I
is	VBZ	O
dispensable	JJ	O
for	IN	O
--
However	RB	O
,	,	O
the	DT	O
lvh	NN	B
system	NN	I
was	VBD	O
found	VBN	O
to	TO	O
--
components	NNS	O
of	IN	O
the	DT	O
icm/dot	NN	B
system	NN	I
in	IN	O
plasmid	NN	O
conjugation	NN	O
--
entire	JJ	O
L.	FW	O
pneumophila	FW	O
genome	NN	B
,	,	O
several	JJ	O
hundred	CD	O
--
the	DT	O
L.	FW	O
pneumophila	FW	O
icm/	NN	B
dot	NN	I
system	NN	I
(	(	O
required	VBN	O
for	IN	O
--
the	DT	O
A.	NN	O
tumefaciens	VBZ	O
vir	NN	B
system	NN	I
(	(	O
required	VBN	O
for	IN	O
--
to	TO	O
conjugate	VB	O
RSF1010-related	JJ	O
plasmids	NNS	B
between	IN	O
bacteria	NNS	O
,	,	O
--
by	IN	O
an	DT	O
active	JJ	O
RSF1010	NN	B
conjugation	NN	I
system	NN	I
.	.	O
Due	JJ	O
--
known	JJ	O
involvement	NN	O
of	IN	O
type	NN	B
IV	CD	I
secretion	NN	I
systems	NNS	I
in	IN	O
bacterial	JJ	O
virulence	NN	O
--
.	.	O
Legionella	NN	O
type	NN	B
IV	CD	I
secretion	NN	I
system	NN	I
801	CD	O
Fig.	NNP	O
1	CD	O
--
genes	NNS	O
belonging	VBG	O
to	TO	O
type	NN	B
IV	CD	I
secretion	NN	I
systems	NNS	I
.	.	O
Only	RB	O
--
to	TO	O
proteins	NNS	O
of	IN	O
type	NN	B
IV	CD	I
secretion	NN	I
systems	NNS	I
is	VBZ	O
shaded	VBN	O
.	.	O
--
regions	NNS	O
on	IN	O
the	DT	O
chromosome	NN	B
.	.	O
The	DT	O
--
regions	NNS	O
on	IN	O
the	DT	O
chromosome	NN	B
,	,	O
one	CD	O
of	IN	O
--
)	)	O
encode	VBP	O
a	DT	O
two-component	JJ	B
regulatory	JJ	I
system	NN	I
that	WDT	O
controls	VBZ	O
vir	NN	O
--
found	VBN	O
in	IN	O
other	JJ	O
type	NN	B
IV	CD	I
secretion	NN	I
systems	NNS	I
,	,	O
as	IN	O
lvhB7	NN	O
--
34	CD	O
,	,	O
799±809	CD	O
chromosome	NN	B
(	(	O
39	CD	O
%	NN	O
--
comparison	NN	O
with	IN	O
other	JJ	O
type	NN	B
IV	CD	I
secretion	NN	I
systems	NNS	I
Several	JJ	O
bacteria	NNS	O
and	CC	O
--
shown	VBN	O
to	TO	O
contain	VB	O
type	NN	B
IV	CD	I
secretion	NN	I
systems	NNS	I
,	,	O
among	IN	O
which	WDT	O
the	DT	O
A.	NN	O
tumefaciens	VBZ	O
vir	NN	B
system	NN	I
is	VBZ	O
the	DT	O
best	JJS	O
--
to	TO	O
contain	VB	O
a	DT	O
type	NN	B
IV	CD	I
secretion	NN	I
system	NN	I
.	.	O
The	DT	O
--
the	DT	O
B.	NNP	O
pertussis	NN	O
ptl	NN	B
system	NN	I
.	.	O
When	WRB	O
--
known	JJ	O
proteins	NNS	O
of	IN	O
type	NN	B
IV	CD	I
secretion	NN	I
systems	NNS	I
was	VBD	O
performed	VBN	O
,	,	O
--
-D4	NN	O
)	)	O
of	IN	O
type	NN	B
IV	CD	I
secretion	NN	I
systems	NNS	I
,	,	O
four	CD	O
of	IN	O
--
homologues	NNS	O
from	IN	O
the	DT	O
type	NN	B
IV	CD	I
secretion	NN	I
system	NN	I
of	IN	O
the	DT	O
human	JJ	O
--
restored	VBN	O
by	IN	O
a	DT	O
plasmid	NN	B
carrying	VBG	O
the	DT	O
lvh	NN	O
--
effect	NN	O
of	IN	O
the	DT	O
plasmid	NN	B
on	IN	O
these	DT	O
strains	NNS	O
--
showed	VBD	O
that	IN	O
RSF1010-related	JJ	O
plasmids	NNS	B
can	MD	O
conjugate	VB	O
between	IN	O
--
to	TO	O
transfer	VB	O
the	DT	O
IncQ	NN	B
plasmid	NN	I
,	,	O
pMMB207	NN	O
,	,	O
--
requirement	NN	O
for	IN	O
some	DT	O
dot/icm	NN	B
components	NNS	I
,	,	O
or	CC	O
alternatively	RB	O
--
presence	NN	O
of	IN	O
another	DT	O
conjugal	JJ	B
system	NN	I
whose	WP$	O
components	NNS	O
might	MD	O
--
that	WDT	O
contain	VBP	O
a	DT	O
type	NN	B
IV	CD	I
secretion	NN	I
system	NN	I
use	VBP	O
this	DT	O
system	NN	O
--
the	DT	O
L.	FW	O
pneumophila	FW	O
lvh	NN	B
type	NN	I
IV	CD	I
secretion	NN	I
system	NN	I
is	VBZ	O
involved	VBN	O
in	IN	O
--
found	VBN	O
in	IN	O
the	DT	O
lvh	NN	B
mutant	NN	O
is	VBZ	O
a	DT	O
--
activity	NN	O
of	IN	O
the	DT	O
icm/dot	NN	B
system	NN	I
.	.	O
Q	NN	O
--
,	,	O
799±809	CD	O
Legionella	NNP	O
type	NN	B
IV	CD	I
secretion	NN	I
system	NN	I
803	CD	O
Fig.	NNP	O
3	CD	O
--
pMMB207ab	NN	O
or	CC	O
complementing	VBG	O
plasmids	NNS	B
,	,	O
were	VBD	O
used	VBN	O
--
The	DT	O
complementing	VBG	O
plasmids	NNS	B
used	VBN	O
were	VBD	O
pGS-Lc-47	NN	O
--
RSF1010	NN	O
conjugation	NN	O
The	DT	O
icm/dot	NN	B
system	NN	I
contains	VBZ	O
two	CD	O
proteins	NNS	O
--
to	TO	O
proteins	NNS	O
of	IN	O
type	NN	B
IV	CD	I
secretion	NN	I
systems	NNS	I
(	(	O
IcmE	NN	O
and	CC	O
--
presence	NN	O
of	IN	O
the	DT	O
lvh	NN	B
type	NN	I
IV	CD	I
secretion	NN	I
system	NN	I
compensating	VBG	O
for	IN	O
the	DT	O
--
Both	DT	O
these	DT	O
plasmids	NNS	B
(	(	O
pGS-VBD-32	NN	O
and	CC	O
--
,	,	O
compare	VBP	O
the	DT	O
dotB±lvh	NN	B
and	CC	O
the	DT	O
icmE±lvh	NN	O
--
DotB	NN	O
in	IN	O
the	DT	O
icm/	NN	B
dot	NN	I
system	NN	I
;	:	O
LvhB11	NN	O
in	IN	O
the	DT	O
newly	RB	O
described	VBN	O
type	NN	B
IV	CD	I
secretion	NN	I
system	NN	I
;	:	O
and	CC	O
PilB	NN	O
in	IN	O
the	DT	O
pilin	NN	B
biosynthesis	NN	I
system	NN	I
(	(	O
Liles	NNP	O
et	FW	O
--
part	NN	O
of	IN	O
a	DT	O
type	NN	B
II	CD	I
secretion	NN	I
system	NN	I
that	WDT	O
was	VBD	O
found	VBN	O
--
,	,	O
but	CC	O
this	DT	O
plasmid	NN	B
complemented	VBD	O
the	DT	O
original	JJ	O
--
expressed	VBN	O
from	IN	O
this	DT	O
plasmid	NN	B
.	.	O
A	DT	O
--
observed	VBN	O
with	IN	O
this	DT	O
plasmid	NN	B
in	IN	O
comparison	NN	O
with	IN	O
--
between	IN	O
the	DT	O
two	CD	O
plasmids	NNS	B
(	(	O
about	RB	O
30	CD	O
--
as	IN	O
these	DT	O
two	CD	O
plasmids	NNS	B
had	VBD	O
a	DT	O
similar	JJ	O
--
icm/	NN	O
dot	NN	O
and	CC	O
lvh	NN	B
systems	NNS	I
that	WDT	O
are	VBP	O
sensitive	JJ	O
--
the	DT	O
icmE±lvh	NN	O
and	CC	O
dotB±lvh	NN	B
double	JJ	O
mutants	NNS	O
for	IN	O
--
1972	CD	O
)	)	O
and	CC	O
Toxoplasma	NN	B
gondii	NNS	I
(	(	O
Jones	NNP	O
and	CC	O
--
fuse	VB	O
with	IN	O
secondary	JJ	O
lysosomes	NNS	B
(	(	O
Horwitz	NNP	O
,	,	O
--
conjugation	NN	O
from	IN	O
the	DT	O
IncI	NN	B
plasmid	NN	I
colIb-P9	NN	I
(	(	O
Segal	NNP	O
and	CC	O
--
part	NN	O
of	IN	O
a	DT	O
type	NN	B
IV	CD	I
secretion	NN	I
system	NN	I
.	.	O
Interestingly	RB	O
--
the	DT	O
A.	NN	O
tumefaciens	VBZ	O
vir	NN	B
type	NN	I
IV	CD	I
secretion	NN	I
system	NN	I
and	CC	O
the	DT	O
L.	FW	O
--
by	IN	O
an	DT	O
active	JJ	O
RSF1010	NN	B
conjugation	NN	I
system	NN	I
(	(	O
Binns	NNP	O
et	FW	O
--
suggest	VBP	O
that	IN	O
the	DT	O
icm/dot	NN	B
system	NN	I
might	MD	O
be	VB	O
involved	VBN	O
--
new	JJ	O
L.	NNP	O
pneumophila	NN	O
type	NN	B
IV	CD	I
secretion	NN	I
system	NN	I
(	(	O
lvh	NN	O
)	)	O
--
distinct	JJ	O
from	IN	O
the	DT	O
icm/dot	NN	B
system	NN	I
.	.	O
We	PRP	O
found	VBD	O
that	IN	O
the	DT	O
lvh	NN	B
system	NN	I
is	VBZ	O
dispensable	JJ	O
for	IN	O
--
well-characterized	JJ	O
A.	NN	O
tumefaciens	VBZ	O
vir	NN	B
type	NN	I
IV	CD	I
secretion	NN	I
system	NN	I
,	,	O
several	JJ	O
other	JJ	O
type	NN	B
IV	CD	I
secretion	NN	I
systems	NNS	I
have	VBP	O
been	VBN	O
described	VBN	O
--
1	CD	O
.	.	O
Type	NN	B
IV	CD	I
secretion	NN	I
systems	NNS	I
share	VBP	O
many	JJ	O
homologous	JJ	O
--
to	TO	O
proteins	NNS	O
of	IN	O
type	NN	B
IV	CD	I
secretion	NN	I
systems	NNS	I
(	(	O
Whitchurch	NNP	O
et	FW	O
--
of	IN	O
all	DT	O
known	VBN	O
type	NN	B
IV	CD	I
secretion	NN	I
systems	NNS	I
,	,	O
together	RB	O
with	IN	O
--
to	TO	O
proteins	NNS	O
of	IN	O
type	NN	B
IV	CD	I
secretion	NN	I
systems	NNS	I
have	VBP	O
been	VBN	O
found	VBN	O
--
.	.	O
The	DT	O
trb	NN	B
system	NN	I
,	,	O
involved	VBN	O
in	IN	O
--
the	DT	O
A.	NN	O
tumefaciens	VBZ	O
Ti	NNP	B
plasmid	NN	I
(	(	O
the	DT	O
same	JJ	O
--
on	IN	O
which	WDT	O
the	DT	O
vir	NN	B
type	NN	I
IV	CD	I
secretion	NN	I
system	NN	I
is	VBZ	O
located	VBN	O
)	)	O
--
to	TO	O
proteins	NNS	O
of	IN	O
type	NN	B
IV	CD	I
secretion	NN	I
systems	NNS	I
(	(	O
Li	NNP	O
et	FW	O
--
In	IN	O
addition	NN	O
,	,	O
type	NN	B
II	CD	I
secretion	NN	I
systems	NNS	I
and	CC	O
pilin	NN	B
biosynthesis	NN	I
systems	NNS	I
contain	VBP	O
one	CD	O
homologue	NN	O
--
a	DT	O
protein	NN	O
from	IN	O
type	NN	B
IV	CD	I
secretion	NN	I
systems	NNS	I
(	(	O
VirB11	NN	O
)	)	O
--
found	VBN	O
in	IN	O
the	DT	O
icm/dot	NN	B
system	NN	I
(	(	O
dotB	NN	B
)	)	O
,	,	O
together	RB	O
--
to	TO	O
proteins	NNS	O
of	IN	O
type	NN	B
IV	CD	I
secretion	NN	I
systems	NNS	I
suggested	VBD	O
the	DT	O
idea	NN	O
that	IN	O
the	DT	O
icm/dot	NN	B
system	NN	I
might	MD	O
resemble	VB	O
a	DT	O
type	NN	B
IV	CD	I
secretion	NN	I
system	NN	I
(	(	O
Vogel	NNP	O
et	FW	O
--
proteins	NNS	O
from	IN	O
the	DT	O
IncI	NN	B
plasmid	NN	I
colIb-P9	NN	I
strongly	RB	O
suggests	VBZ	O
that	IN	O
--
origin	NN	O
of	IN	O
the	DT	O
icm/dot	NN	B
system	NN	I
is	VBZ	O
from	IN	O
the	DT	O
--
region	NN	O
of	IN	O
an	DT	O
IncI	NN	B
plasmid	NN	I
and	CC	O
not	RB	O
from	IN	O
a	DT	O
type	NN	B
IV	CD	I
secretion	NN	I
system	NN	I
(	(	O
Segal	NNP	O
and	CC	O
--
part	NN	O
of	IN	O
the	DT	O
colIb-P9	NN	B
tra/trb	NN	I
system	NN	I
and	CC	O
pilin	NN	B
biosynthesis	NN	I
systems	NNS	I
,	,	O
and	CC	O
that	IN	O
--
that	WDT	O
belong	VBP	O
to	TO	O
type	NN	B
IV	CD	I
secretion	NN	I
systems	NNS	I
.	.	O
A	DT	O
--
,	,	O
799±809	CD	O
Legionella	NNP	O
type	NN	B
IV	CD	I
secretion	NN	I
system	NN	I
805	CD	O
Fig.	NNP	O
4	CD	O
--
of	IN	O
proteins	NNS	O
from	IN	O
type	NN	B
IV	CD	I
secretion	NN	I
systems	NNS	I
present	JJ	O
in	IN	O
other	JJ	O
--
box	NN	O
indicates	VBZ	O
the	DT	O
secretion	NN	B
system	NN	I
in	IN	O
which	WDT	O
homologues	NNS	O
--
Type	NN	O
IV	CD	O
,	,	O
type	NN	B
IV	CD	I
secretion	NN	I
system	NN	I
;	:	O
Mpf	NN	O
,	,	O
--
Type	NN	O
II	CD	O
,	,	O
type	NN	B
II	CD	I
secretion	NN	I
system	NN	I
;	:	O
Pili	NNP	O
,	,	O
--
the	DT	O
bacteria	NNS	O
or	CC	O
plasmid	NN	B
system	NN	I
presented	VBN	O
(	(	O
all	PDT	O
the	DT	O
known	JJ	O
type	NN	B
IV	CD	I
secretion	NN	I
systems	NNS	I
are	VBP	O
shown	VBN	O
,	,	O
--
RK2	NN	O
,	,	O
the	DT	O
IncP	NN	B
plasmid	NN	I
RK2	NN	O
(	(	O
RP4	NN	O
--
colIb	NN	O
,	,	O
the	DT	O
IncI	NNP	B
plasmid	NN	I
colIb-P9	NN	I
.	.	O
The	DT	O
--
region	NN	O
of	IN	O
the	DT	O
genome	NN	B
;	:	O
^	LS	O
,	,	O
--
to	TO	O
proteins	NNS	O
from	IN	O
type	NN	B
IV	CD	I
secretion	NN	I
systems	NNS	I
.	.	O
With	IN	O
--
found	VBN	O
only	RB	O
in	IN	O
type	NN	B
IV	CD	I
secretion	NN	I
systems	NNS	I
and	CC	O
in	IN	O
systems	NNS	O
--
protein	NN	O
in	IN	O
the	DT	O
Icm/Dot	NN	B
system	NN	I
that	WDT	O
has	VBZ	O
a	DT	O
homologue	NN	O
in	IN	O
the	DT	O
IncP	NN	B
plasmid	NN	I
RK2	NN	O
(	(	O
TrbI	NN	O
--
homologue	NN	O
in	IN	O
the	DT	O
colIb-P9	NN	B
plasmid	NN	I
.	.	O
We	PRP	O
--
located	JJ	O
in	IN	O
the	DT	O
type	NN	B
IV	CD	I
secretion	NN	I
system	NN	I
of	IN	O
the	DT	O
cag	NN	O
--
cag	NN	O
pathogenicity	NN	O
island	NN	O
type	NN	B
IV	CD	I
secretion	NN	I
system	NN	I
and	CC	O
the	DT	O
icm/dot	NN	B
system	NN	I
.	.	O
Taking	VBG	O
--
believe	VBP	O
that	IN	O
the	DT	O
icm/dot	NN	B
system	NN	I
is	VBZ	O
not	RB	O
a	DT	O
type	NN	B
IV	CD	I
secretion	NN	I
system	NN	I
.	.	O
The	DT	O
icm/dot	NN	B
system	NN	I
is	VBZ	O
most	RBS	O
closely	RB	O
related	JJ	O
to	TO	O
the	DT	O
conjugation	NN	B
system	NN	I
of	IN	I
IncI	NN	I
plasmids	NNS	I
,	,	O
and	CC	O
may	MD	O
--
Even	RB	O
though	IN	O
the	DT	O
icm/dot	NN	B
system	NN	I
is	VBZ	O
not	RB	O
closely	RB	O
related	JJ	O
to	TO	O
type	NN	B
IV	CD	I
secretion	NN	I
systems	NNS	I
,	,	O
the	DT	O
analysis	NN	O
--
mutants	NNS	O
in	IN	O
the	DT	O
lvh	NN	B
system	NN	I
and	CC	O
the	DT	O
icm/dot	NN	B
system	NN	I
has	VBZ	O
revealed	VBN	O
interesting	JJ	O
--
proteins	NNS	O
in	IN	O
the	DT	O
icm/dot	NN	B
system	NN	I
that	WDT	O
contain	VBP	O
homology	NN	O
to	TO	O
proteins	NNS	O
from	IN	O
type	NN	B
IV	CD	I
secretion	NN	I
systems	NNS	I
)	)	O
,	,	O
have	VBP	O
--
components	NNS	O
of	IN	O
the	DT	O
lvh	NN	B
type	NN	I
IV	CD	I
secretion	NN	I
system	NN	I
can	MD	O
substitute	VB	O
for	IN	O
--
i	LS	O
)	)	O
the	DT	O
lvh	NN	B
system	NN	I
can	MD	O
replace	VB	O
some	DT	O
of	IN	O
the	DT	O
icm/dot	NN	B
components	NNS	I
for	IN	O
conjugation	NN	O
,	,	O
--
ii	LS	O
)	)	O
the	DT	O
type	NN	B
IV	CD	I
lvh	NN	I
system	NN	I
by	IN	O
itself	PRP	O
can	MD	O
--
)	)	O
an	DT	O
active	JJ	O
RSF1010	NN	B
conjugation	NN	I
system	NN	I
can	MD	O
inhibit	VB	O
intracellular	JJ	O
--
by	IN	O
an	DT	O
active	JJ	O
RSF1010	NN	B
conjugation	NN	I
system	NN	I
.	.	O
The	DT	O
--
proteins	NNS	O
for	IN	O
the	DT	O
Icm/Dot	NN	B
transfer	NN	I
apparatus	NN	I
.	.	O
A	DT	O
--
,	,	O
indicating	VBG	O
that	IN	O
icm/dot	NN	B
components	NNS	I
can	MD	O
participate	VB	O
in	IN	O
--
one	CD	O
kind	NN	O
of	IN	O
complex	NN	B
.	.	O
Strains	NNS	O
--
of	IN	O
an	DT	O
abnormal	JJ	O
Icm/Dot	NN	B
transfer	NN	I
complex	NN	I
that	WDT	O
can	MD	O
conjugate	VB	O
--
.	.	O
These	DT	O
conjugation	NN	B
complexes	NNS	I
might	MD	O
resemble	VB	O
those	DT	O
--
components	NNS	O
interact	VBP	O
with	IN	O
Lvh	NN	B
components	NNS	I
to	TO	O
form	VB	O
a	DT	O
--
DotB	NN	O
in	IN	O
the	DT	O
icm/dot	NN	B
system	NN	I
,	,	O
PilB	NN	O
in	IN	O
the	DT	O
pilin	NN	B
biosynthesis	NN	I
system	NN	I
,	,	O
LvhB11	NN	O
in	IN	O
the	DT	O
newly	RB	O
described	VBN	O
type	NN	B
IV	CD	I
secretion	NN	I
system	NN	I
and	CC	O
a	DT	O
fourth	JJ	O
homologue	NN	O
in	IN	O
the	DT	O
type	NN	B
II	CD	I
secretion	NN	I
system	NN	I
)	)	I
.	.	O
Experimental	JJ	O
--
Bacterial	JJ	O
strains	NNS	O
,	,	O
plasmids	NNS	B
and	CC	O
media	NNS	O
Bacterial	NN	O
strains	NNS	O
and	CC	O
plasmids	NNS	B
used	VBN	O
in	IN	O
this	DT	O
--
,	,	O
799±809	CD	O
Legionella	NNP	O
type	NN	B
IV	CD	I
secretion	NN	I
system	NN	I
Table	JJ	O
2	CD	O
.	.	O
Plasmids	NNS	B
used	VBN	O
in	IN	O
this	DT	O
--
To	TO	O
construct	VB	O
complementing	VBG	O
plasmids	NNS	B
for	IN	O
the	DT	O
genes	NNS	O
--
allelic	JJ	O
exchange	NN	O
Two	CD	O
plasmids	NNS	B
,	,	O
containing	VBG	O
drug	NN	O
--
cloned	VBN	O
into	IN	O
this	DT	O
plasmid	NN	B
to	TO	O
generate	VB	O
pGSVBD-28	NN	O
.	.	O
This	DT	O
plasmid	NN	B
contains	VBZ	O
a	DT	O
unique	JJ	O
--
.	.	O
This	DT	O
plasmid	NN	B
,	,	O
containing	VBG	O
the	DT	O
--
.	.	O
The	DT	O
plasmids	NNS	B
generated	VBN	O
were	VBD	O
used	VBN	O
--
)	)	O
Agrobacterium	NNP	O
tumefaciens	VBZ	O
T-complex	JJ	B
transport	NN	I
apparatus	NN	I
:	:	O
a	DT	O
paradigm	NN	O
--
in	IN	O
transfer	NN	O
of	IN	O
T	NN	B
complexes	NNS	I
and	CC	O
RSF1010	NN	O
.	.	O
--
pneumophila	NN	O
contains	VBZ	O
a	DT	O
type-II	NN	B
general	JJ	I
secretion	NN	I
pathway	NN	I
required	VBN	O
for	IN	O
growth	NN	O
--
4	CD	O
®mbriae	NNS	O
,	,	O
DNA	NN	B
transfer	NN	I
systems	NNS	I
,	,	O
®lamentous	JJ	O
phage	NN	O
--
of	IN	O
a	DT	O
novel	JJ	O
phagosome	NN	B
by	IN	O
the	DT	O
Legionnaires	NNP	O
--
acidi®cation	NN	O
of	IN	O
its	PRP$	O
phagosome	NN	B
in	IN	O
human	JJ	O
monocytes	NNS	O
--
lysosomal	JJ	O
fusion	NN	O
with	IN	O
phagocytic	JJ	B
vacuoles	NNS	I
containing	VBG	O
living	NN	O
parasites	NNS	O
--
1996	CD	O
)	)	O
The	DT	O
phagosome	NN	B
containing	VBG	O
Legionella	NN	O
pneumophila	NN	O
--
surrounded	VBN	O
by	IN	O
the	DT	O
rough	JJ	B
endoplasmic	JJ	I
reticulum	NN	I
.	.	O
(	(	O
--
the	DT	O
origin	NN	O
of	IN	O
mitochondria	NNS	B
.	.	O
(	(	O
--
evasion	NN	O
of	IN	O
the	DT	O
endocytic	JJ	B
pathway	NN	I
.	.	O
(	(	O
--
on	IN	O
fusion	NN	O
of	IN	O
lysosomes	NNS	B
with	IN	O
phagosomes	NNS	B
.	.	O
(	(	O
--
transfer	NN	O
by	IN	O
the	DT	O
virulence	NN	B
system	NN	I
of	IN	O
Agrobacterium	NN	O
tumefaciens	NNS	O
--
tumefaciens	NNS	O
by	IN	O
the	DT	O
IncQ	NN	B
plasmid	NN	I
RSF1010	NN	I
.	.	O
(	(	O
--
.	.	O
Legionella	NN	O
type	NN	B
IV	CD	I
secretion	NN	I
system	NN	I
and	CC	O
sequence	NN	O
analysis	NN	O
--
transfer	NN	O
genes	NNS	O
and	CC	O
macromolecular	JJ	B
export	NN	I
systems	NNS	I
of	IN	O
plant	NN	O
and	CC	O
--
encoded	VBN	O
by	IN	O
the	DT	O
IncW	NNP	B
plasmid	NN	I
R388	NN	I
,	,	O
displays	VBZ	O
an	DT	O
--
the	DT	O
Legionella	NN	O
pneumophila	NN	O
genome	NN	B
.	.	O
(	(	O
--
the	DT	O
Legionella	NN	O
pneumophila	NN	O
phagosome	NN	B
determined	VBN	O
?	.	O
Trends	NNPS	O
--
conjugal	JJ	O
components	NNS	O
on	IN	O
IncQ	NN	B
plasmid	NN	I
RSF1010	NN	I
.	.	O
(	(	O
--
with	IN	O
the	DT	O
macrophage	NN	O
endoplasmic	JJ	B
reticulum	NN	I
.	.	O
(	(	O
--
transfer	NN	O
by	IN	O
the	DT	O
virulence	NN	B
system	NN	I
of	IN	O
Legionella	NN	O
pneumophila	NN	O
--
for	IN	O
a	DT	O
specialised	VBN	O
protein	NN	B
export	NN	I
system	NN	I
widespread	JJ	O
in	IN	O
eubacteria	NNS	O
--
(	(	O
1985	CD	O
)	)	O
Conjugal	JJ	B
transfer	NN	I
system	NN	I
of	IN	O
the	DT	O
IncN	NN	B
plasmid	NN	I
pKM101	NN	I
.	.	O
(	(	O
--
Assembly	NN	O
of	IN	O
the	DT	O
VirB	NN	B
transport	NN	I
complex	NN	I
for	IN	O
DNA	NN	O
transfer	NN	O
