# Supplementary material for: Named Entity Recognition for Bacterial Type IV Secretion Systems
Source: PLoS One. 2011 Mar 29;6(3):e14780. doi: 10.1371/journal.pone.0014780 (PMC3066171; doi:10.1371/journal.pone.0014780)
Supplement: Supporting Information S2 — Source document extracts and scripts. The results described in this paper can be recreated by following the workflow described in the file entitled "Instructions for Executing T4SS Named Entity Recognition Workflow.docx." (4.93 MB ZIP) [file pone.0014780.s002.zip › Revised Instructions and Data/T4SS/data/extracted/cellular_component/file_25Extract.txt]

Legionella	NNP	O
to	TO	O
the	DT	O
endoplasmic	JJ	B
reticulum	NN	I
Craig	NNP	O
R	NNP	O
.	.	O
--
,	,	O
PA	NNP	O
19104	CD	O
Phagosomes	NNS	B
containing	VBG	O
the	DT	O
bacterial	JJ	O
--
transported	VBN	O
to	TO	O
the	DT	O
ER	NN	B
after	IN	O
macrophage	NN	O
internalization	NN	O
--
use	VBP	O
a	DT	O
specialized	VBN	O
secretion	NN	B
system	NN	I
that	WDT	O
injects	VBZ	O
bacterial	JJ	O
--
Legionella	NNP	O
to	TO	O
the	DT	O
ER	NN	B
.	.	O
Legionella	NN	O
alter	VBP	O
phagosome	NN	B
transport	NN	O
It	PRP	O
is	VBZ	O
--
ribosylation	NN	O
factor	NN	O
;	:	O
type	NN	B
IV	CD	I
secretion	NN	I
;	:	O
immune	JJ	O
evasion	NN	O
--
http	NN	O
:	:	O
//www.jcb.org/cgi/doi/10.1083/jcb.200205011	CD	O
Phagosomes	NNS	B
containing	VBG	O
Legionella	NNP	O
evade	VB	O
--
residing	VBG	O
in	IN	O
late	JJ	O
endosomes	NNS	B
or	CC	O
lysosomes	NNS	B
are	VBP	O
not	RB	O
acquired	VBN	O
by	IN	O
phagosomes	NNS	B
harboring	VBG	O
virulent	JJ	O
strains	NNS	O
--
by	IN	O
excluding	VBG	O
the	DT	O
complex	NN	B
or	CC	O
inhibiting	VBG	O
its	PRP$	O
--
features	NNS	O
observed	VBN	O
for	IN	O
phagosomes	NNS	B
containing	VBG	O
Legionella	NNP	O
is	VBZ	O
--
after	IN	O
uptake	NN	O
the	DT	O
vacuoles	NNS	B
in	IN	O
which	WDT	O
Legionella	NNP	O
--
older	JJR	O
compartments	NNS	O
have	VBP	O
ribosomes	NNS	B
on	IN	O
their	PRP$	O
surface	NN	O
--
proteins	NNS	O
of	IN	O
the	DT	O
ER	NN	B
(	(	O
Horwitz	NNP	O
,	,	O
--
is	VBZ	O
within	IN	O
these	DT	O
ribosome-lined	JJ	B
vacuoles	NNS	I
that	WDT	O
Legionella	NNP	O
replicate	VBP	O
--
morphological	JJ	O
similarities	NNS	O
between	IN	O
replicative	JJ	B
vacuoles	NNS	I
harboring	VBG	O
Legionella	NNP	O
and	CC	O
--
to	TO	O
enter	VB	O
the	DT	O
ER	NN	B
lumen	NN	I
by	IN	O
altering	VBG	O
phagosome	NN	O
--
Once	RB	O
in	IN	O
the	DT	O
ER	NN	B
,	,	O
they	PRP	O
reside	VBP	O
--
replicate	VB	O
within	IN	O
the	DT	O
ER	NN	B
,	,	O
indicating	VBG	O
that	IN	O
the	DT	O
ER	NN	B
is	VBZ	O
a	DT	O
desirable	JJ	O
--
them	PRP	O
to	TO	O
the	DT	O
ER	NN	B
?	.	O
Recent	JJ	O
studies	NNS	O
--
Legionella	NNP	O
to	TO	O
the	DT	O
ER	NN	B
.	.	O
A	DT	O
--
comprise	VBP	O
a	DT	O
specialized	VBN	O
secretion	NN	B
apparatus	NN	I
that	WDT	O
can	MD	O
transfer	VB	O
--
Legionella	NN	O
to	TO	O
the	DT	O
ER	NN	B
.	.	O
(	(	O
--
resides	VBZ	O
in	IN	O
a	DT	O
plasma	NN	B
membrane-derived	JJ	I
phagosome	NN	I
after	IN	O
macrophage	NN	O
internalization	NN	O
--
B	NN	O
)	)	O
The	DT	O
Dot/Icm	NN	B
secretion	NN	I
system	NN	I
sends	VBZ	O
a	DT	O
signal	NN	O
--
the	DT	O
fusion	NN	O
of	IN	O
endocytic	JJ	B
organelles	NNS	I
with	IN	O
the	DT	O
phagosome-containing	JJ	O
--
C	NN	O
)	)	O
The	DT	O
phagosome-containing	JJ	B
Legionella	NN	I
recruits	VBZ	O
ER	NN	B
vesicles	NNS	I
by	IN	O
a	DT	O
process	NN	O
--
product	NN	O
.	.	O
ER	NN	B
vesicles	NNS	I
are	VBP	O
seen	VBN	O
attached	VBN	O
--
cells	NNS	O
by	IN	O
the	DT	O
Dot/Icm	NNP	B
secretion	NN	I
system	NN	I
.	.	O
RalF	NN	O
--
accumulate	VB	O
on	IN	O
this	DT	O
phagosome	NN	B
.	.	O
(	(	O
--
a	DT	O
vacuole	NN	O
with	IN	O
ER	NN	B
vesicles	NNS	I
covering	VBG	O
its	PRP$	O
surface	NN	O
--
E	NN	O
)	)	O
An	DT	O
ER-like	JJ	B
vacuole	NN	I
studded	VBN	O
with	IN	O
ribosomes	NNS	B
is	VBZ	O
created	VBN	O
by	IN	O
--
signaling	NN	O
by	IN	O
the	DT	O
Dot/Icm	NNP	B
secretion	NN	I
system	NN	I
(	(	O
Coers	NNP	O
et	FW	O
--
functions.	NN	O
from	IN	O
the	DT	O
cytosol	NN	B
of	IN	O
Legionella	NNP	O
into	IN	O
the	DT	O
cytosol	NN	B
of	IN	O
their	PRP$	O
eukaryotic	JJ	O
--
hosts	NNS	O
,	,	O
the	DT	O
Dot/Icm	NNP	B
secretion	NN	I
system	NN	I
must	MD	O
translocate	VB	O
substrates	NNS	O
--
inner	JJ	O
and	CC	O
outer	JJ	O
bacterial	JJ	B
membranes	NNS	I
and	CC	O
through	IN	O
a	DT	O
--
thought	VBN	O
that	IN	O
the	DT	O
Dot/Icm	NNP	B
secretion	NN	I
system	NN	I
must	MD	O
first	RB	O
assemble	VB	O
--
in	IN	O
the	DT	O
host	NN	O
cellular	JJ	B
membrane	NN	I
to	TO	O
serve	VB	O
as	IN	O
--
forms	VBZ	O
pores	NNS	O
in	IN	O
host	NN	B
membranes	NNS	I
has	VBZ	O
been	VBN	O
detected	VBN	O
--
Because	IN	O
the	DT	O
Dot/Icm	NNP	B
secretion	NN	I
system	NN	I
is	VBZ	O
ancestrally	RB	O
related	VBN	O
to	TO	O
type	NN	B
IV	CD	I
secretion	NN	I
systems	NNS	I
that	WDT	O
mediate	VBP	O
conjugal	JJ	O
--
in	IN	O
the	DT	O
eukaryotic	JJ	O
cell	NN	B
membrane	NN	I
is	VBZ	O
probably	RB	O
functioning	VBG	O
similar	JJ	O
to	TO	O
a	DT	O
mating	NN	B
channel	NN	I
that	WDT	O
allows	VBZ	O
the	DT	O
--
pores	NNS	O
in	IN	O
host	NN	O
cellular	JJ	B
membranes	NNS	I
.	.	O
The	DT	O
Dot/Icm	NNP	B
system	NN	I
secretes	VBZ	O
DotA	NN	O
protein	NN	O
--
envision	VB	O
functioning	VBG	O
as	IN	O
a	DT	B
membrane	NN	I
channel	NN	I
(	(	O
Roy	NNP	O
and	CC	O
--
in	IN	O
host	NN	O
cellular	JJ	O
membranes	NNS	B
(	(	O
Coers	NNP	O
et	FW	O
--
found	VBN	O
in	IN	O
other	JJ	O
type	NN	B
IV	CD	I
secretion	NN	I
systems	NNS	I
(	(	O
Christie	NNP	O
and	CC	O
--
component	NN	O
of	IN	O
a	DT	O
pore	NN	B
or	CC	O
mating	NN	B
channel-like	JJ	I
structure	NN	I
that	WDT	O
is	VBZ	O
inserted	VBN	O
--
protein	NN	O
from	IN	O
host	NN	O
cellular	JJ	B
membranes	NNS	I
have	VBP	O
been	VBN	O
unsuccessful	JJ	O
--
transport	NN	O
of	IN	O
their	PRP$	O
phagosomes	NNS	B
(	(	O
Coers	NNP	O
et	FW	O
--
substrates	NNS	O
by	IN	O
the	DT	O
Dot/Icm	NNP	B
apparatus	NN	I
(	(	O
Wattiau	NNP	O
et	FW	O
--
Importantly	RB	O
,	,	O
phagosomes	NNS	B
containing	VBG	O
icmS	NN	O
or	CC	O
--
fuse	VBP	O
with	IN	O
late	JJ	O
endosomes	NNS	B
and	CC	O
lysosomes	NNS	B
,	,	O
indicating	VBG	O
that	IN	O
--
chaperone	NN	O
required	VBN	O
for	IN	O
Dot/	NNP	B
Icm	NNP	I
secretion	NN	I
system	NN	I
function	NN	O
(	(	O
Coers	NNP	O
--
half	NN	O
of	IN	O
the	DT	O
phagosomes	NNS	B
containing	VBG	O
icmR	NN	O
mutants	NNS	O
--
however	RB	O
,	,	O
these	DT	O
phagosomes	NNS	B
do	VBP	O
not	RB	O
support	VB	O
--
protein	NN	O
that	IN	O
the	DT	O
Dot/Icm	NNP	B
secretion	NN	I
system	NN	I
injects	VBZ	O
into	IN	O
host	NN	O
--
rapidly	RB	O
with	IN	O
Legionella	NNP	O
phagosomes	NNS	B
Marcus	NNP	O
Horwitz	NNP	O
made	VBD	O
--
1983	CD	O
that	IN	O
young	JJ	O
phagosomes	NNS	B
containing	VBG	O
Legionella	NNP	O
are	VBP	O
--
contact	NN	O
with	IN	O
Legionella	NN	O
phagosomes	NNS	B
.	.	O
As	IN	O
--
make	VBP	O
contact	NN	O
with	IN	O
phagosomes	NNS	B
containing	VBG	O
Legionella	NNP	O
they	PRP	O
--
surface	NN	O
of	IN	O
the	DT	O
phagosome	NN	B
membrane	NN	I
(	(	O
Fig.	NN	O
2	CD	O
--
space	NN	O
between	IN	O
the	DT	O
phagosome	NN	B
and	CC	O
host	NN	O
vesicle	NN	B
membranes	NNS	I
are	VBP	O
clearly	RB	O
visible	JJ	O
--
basal	JJ	O
surface	NN	O
of	IN	O
phagosomes	NNS	B
containing	VBG	O
Legionella	NN	O
within	IN	O
--
%	NN	O
of	IN	O
the	DT	O
phagosome	NN	B
surface	NN	I
is	VBZ	O
covered	VBN	O
by	IN	O
--
that	DT	O
of	IN	O
the	DT	O
plasma	NN	B
membrane-derived	JJ	I
phagosome	NN	I
harboring	VBG	O
Legionella	NNP	O
.	.	O
--
However	RB	O
,	,	O
the	DT	O
membrane	NN	B
surrounding	VBG	O
wild-type	JJ	O
Legionella	NNP	O
--
bilayer	NN	O
of	IN	O
the	DT	O
host	NN	B
vesicles	NNS	I
that	WDT	O
have	VBP	O
become	VBN	O
--
proteins	NNS	O
from	IN	O
the	DT	O
phagosome	NN	B
membrane	NN	I
surrounding	VBG	O
Legionella	NNP	O
.	.	O
--
there	EX	O
are	VBP	O
fewer	JJR	O
host	NN	B
vesicles	NNS	I
associated	VBN	O
with	IN	O
vacuoles	NNS	O
--
,	,	O
there	EX	O
are	VBP	O
ribosomes	NNS	B
attached	VBN	O
to	TO	O
the	DT	O
--
regions	NNS	O
of	IN	O
the	DT	O
vacuole	NN	B
membrane	NN	I
where	WRB	O
host	NN	O
vesicles	NNS	O
--
residence	NN	O
in	IN	O
an	DT	O
ER-like	JJ	B
organelle	NN	I
.	.	O
Host	NN	O
--
not	RB	O
attach	VB	O
to	TO	O
phagosomes	NNS	B
containing	VBG	O
most	JJS	O
dot/icm	NN	O
--
secreted	VBN	O
by	IN	O
the	DT	O
Dot/Icm	NNP	B
apparatus	NN	I
.	.	O
Interestingly	RB	O
,	,	O
phagosomes	NNS	B
containing	VBG	O
icmS	NN	O
or	CC	O
--
and	CC	O
their	PRP$	O
pha-	JJ	O
gosomal	JJ	B
membrane	NN	I
thins	NNS	O
.	.	O
--
fact	NN	O
that	IN	O
these	DT	O
phagosomes	NNS	B
fuse	VBP	O
with	IN	O
late	JJ	O
endosomes	NNS	B
and	CC	O
lysosomes	NNS	B
indicates	VBZ	O
that	IN	O
the	DT	O
--
vesicles	NNS	O
remodeling	VBG	O
these	DT	O
phagosomes	NNS	B
or	CC	O
constructing	VBG	O
a	DT	O
--
surface	NN	O
,	,	O
the	DT	O
phagosomal	JJ	B
membrane	NN	I
does	VBZ	O
not	RB	O
thin	JJ	O
--
maturation	NN	O
observed	VBN	O
for	IN	O
phagosomes	NNS	B
containing	VBG	O
Legionella	NNP	O
is	VBZ	O
--
to	TO	O
remodel	VB	O
their	PRP$	O
phagosome	NN	B
by	IN	O
a	DT	O
slower	JJR	O
--
many	JJ	O
of	IN	O
the	DT	O
host	NN	B
vesicles	NNS	I
attached	VBN	O
to	TO	O
phagosomes	NNS	B
containing	VBG	O
Legionella	NNP	O
.	.	O
--
primarily	RB	O
in	IN	O
the	DT	O
ER	NN	B
lumen	NN	I
but	CC	O
can	MD	O
also	RB	O
--
cycle	NN	O
between	IN	O
the	DT	O
ER	NN	B
and	CC	O
Golgi	NNP	O
(	(	O
--
being	VBG	O
recruited	VBN	O
to	TO	O
phagosomes	NNS	B
containing	VBG	O
Legionella	NNP	O
are	VBP	O
ER	NN	B
derived	VBN	O
.	.	O
In	IN	O
addition	NN	O
to	TO	O
ER	NN	B
vesicles	NNS	I
,	,	O
a	DT	O
recent	JJ	O
--
is	VBZ	O
recruited	VBN	O
to	TO	O
phagosomes	NNS	B
containing	VBG	O
Legionella	NNP	O
(	(	O
--
the	DT	O
formation	NN	O
of	IN	O
COPI-coated	JJ	B
vesicles	NNS	I
,	,	O
which	WDT	O
are	VBP	O
--
proteins	NNS	O
between	IN	O
the	DT	O
ER	NN	B
and	CC	O
Golgi	NNP	B
(	(	O
Barlowe	NNP	O
,	,	O
--
the	DT	O
transport	NN	O
of	IN	O
endocytic	JJ	B
vesicles	NNS	I
has	VBZ	O
been	VBN	O
described	VBN	O
--
2000	CD	O
)	)	O
,	,	O
phagosomes	NNS	B
containing	VBG	O
dot/icm	NN	O
mutants	NNS	O
--
transported	VBN	O
through	IN	O
the	DT	O
endocytic	JJ	B
pathway	NN	I
.	.	O
Thus	RB	O
--
transit	NN	O
to	TO	O
the	DT	O
ER	NN	B
,	,	O
and	CC	O
recruitment	NN	O
--
ARF1	NN	O
requires	VBZ	O
the	DT	O
Dot/Icm	NNP	B
secretion	NN	I
system	NN	I
.	.	O
From	IN	O
--
macrophages	NNS	O
by	IN	O
the	DT	O
Dot/Icm	NNP	B
secretion	NN	I
system	NN	I
.	.	O
Analysis	NN	O
of	IN	O
the	DT	O
Legionella	NNP	O
genome	NN	B
revealed	VBD	O
a	DT	O
protein	NN	O
--
The	DT	O
Legionella-containing	JJ	O
phagosome	NN	B
is	VBZ	O
converted	VBN	O
from	IN	O
--
vesicles	NNS	O
to	TO	O
a	DT	O
replicative	JJ	B
organelle	NN	I
that	WDT	O
resembles	VBZ	O
the	DT	O
ER	NN	B
.	.	O
Electron	NN	O
micrographs	NNS	O
of	IN	O
phagosomes	NNS	B
containing	VBG	O
Legionella	NNP	O
show	NN	O
--
the	DT	O
surface	NN	O
of	IN	O
phagosomes	NNS	B
15	CD	O
min	NN	O
after	IN	O
--
shows	VBZ	O
that	IN	O
the	DT	O
cytoplasmic	JJ	B
surface	NN	I
of	IN	O
the	DT	O
vacuole	NN	B
membrane	NN	I
is	VBZ	O
at	IN	O
this	DT	O
--
to	TO	O
the	DT	O
Legionella	NNP	O
phagosome	NN	B
.	.	O
As	IN	O
--
process	NN	O
requiring	VBG	O
the	DT	O
Dot/Icm	NNP	B
secretion	NN	I
system	NN	I
.	.	O
Even	RB	O
--
are	VBP	O
transported	VBN	O
in	IN	O
phagosomes	NNS	B
that	WDT	O
do	VBP	O
not	RB	O
--
ARF1	NN	O
,	,	O
these	DT	O
phagosomes	NNS	B
still	RB	O
evade	VBP	O
fusion	NN	O
with	IN	O
lysosomes	NNS	B
and	CC	O
mature	VBP	O
into	IN	O
vacuoles	NNS	B
that	WDT	O
support	VBP	O
intracellular	JJ	O
--
Legionella	NNP	O
to	TO	O
the	DT	O
ER	NN	B
.	.	O
So	RB	O
--
biogenesis	NN	O
of	IN	O
an	DT	O
ER	NN	B
vacuole	NN	I
.	.	O
Accordingly	RB	O
--
or	CC	O
transport	NN	O
of	IN	O
ER	NN	B
vesicles	NNS	I
that	WDT	O
associate	VBP	O
with	IN	O
Legionella	NN	O
phagosomes	NNS	B
shortly	RB	O
after	IN	O
uptake	NN	O
--
may	MD	O
be	VB	O
because	IN	O
ER	NN	B
vesicles	NNS	I
that	WDT	O
transport	VBP	O
cargo	NN	O
to	TO	O
the	DT	O
Golgi	NNP	B
are	VBP	O
created	VBN	O
constitutively	RB	O
--
transport	NN	O
between	IN	O
the	DT	O
ER	NN	B
and	CC	O
Golgi	NNP	B
.	.	O
By	IN	O
--
of	IN	O
the	DT	O
ER–	NNP	O
Golgi	NNP	B
transport	NN	I
vesicles	NNS	I
these	DT	O
bacteria	NNS	O
require	VBP	O
to	TO	O
remodel	VB	O
their	PRP$	O
phagosomes	NNS	B
.	.	O
Future	JJ	O
--
macrophages	NNS	O
that	WDT	O
bind	VBP	O
ER	NN	B
vesicles	NNS	I
and	CC	O
promote	VB	O
phagosome	NN	B
Published	VBN	O
July	NNP	O
29	CD	O
--
and	CC	O
fusion	NN	O
of	IN	O
ER	NN	B
vesicles	NNS	I
with	IN	O
downstream	JJ	O
secretory	JJ	O
--
such	JJ	O
as	IN	O
the	DT	O
ER	NN	B
Golgi	NNP	I
intermediate	JJ	O
compartment	NN	O
or	CC	O
--
studies	NNS	O
in	IN	O
which	WDT	O
ER	NN	B
vesicles	NNS	I
were	VBD	O
found	VBN	O
attached	VBN	O
--
phagosomes	NNS	O
also	RB	O
showed	VBD	O
ER	NN	B
vesicles	NNS	I
attached	VBN	O
to	TO	O
the	DT	O
plasma	NN	B
membrane	NN	I
of	IN	O
uninfected	JJ	O
macrophages	NNS	O
--
pathway	NN	O
to	TO	O
the	DT	O
ER	NN	B
that	WDT	O
is	VBZ	O
not	RB	O
--
studies	NNS	O
suggesting	VBG	O
that	IN	O
ER	NN	B
membrane	NN	I
may	MD	O
contribute	VB	O
to	TO	O
--
process	NN	O
by	IN	O
which	WDT	O
plasma	NN	B
membrane-derived	JJ	I
vesicles	NNS	I
can	MD	O
be	VB	O
transported	VBN	O
to	TO	O
the	DT	O
ER	NN	B
.	.	O
Regardless	RB	O
--
injected	VBN	O
by	IN	O
the	DT	O
Dot/Icm	NNP	B
secretion	NN	I
system	NN	I
will	MD	O
further	VB	O
our	PRP$	O
--
on	IN	O
normal	JJ	O
vesicular	JJ	O
transport	NN	B
pathways	NNS	I
that	WDT	O
lead	VBP	O
to	TO	O
the	DT	O
ER	NN	B
.	.	O
Bacterial	JJ	O
replication	NN	O
occurs	VBZ	O
in	IN	O
rough	JJ	B
endoplasmic	JJ	I
reticulum	NN	I
.	.	O
Traffic	NN	O
--
ancestrally	RB	O
related	VBN	O
to	TO	O
conjugation	NN	B
machines	NNS	I
.	.	O
Bacterial	JJ	O
--
IV	CD	O
secretion	NN	O
:	:	O
conjugation	NN	B
systems	NNS	I
adapted	VBN	O
to	TO	O
deliver	VB	O
--
the	DT	O
Mycobacterium	NN	O
tuberculosis	NN	O
phagosome	NN	B
and	CC	O
evidence	NN	O
that	IN	O
--
pneumophila	NN	O
creates	VBZ	O
an	DT	O
organelle	NN	B
permissive	JJ	O
for	IN	O
intracellular	JJ	O
--
Identification	NN	O
of	IN	O
Icm	NN	B
protein	NN	I
complexes	NNS	I
that	WDT	O
play	VBP	O
distinct	JJ	O
--
.	.	O
The	DT	O
phagosome	NN	B
proteome	NN	O
:	:	O
insight	NN	O
into	IN	O
phagosome	NN	B
functions	NNS	O
.	.	O
--
in	IN	O
the	DT	O
early	JJ	O
endocytic	JJ	B
pathway	NN	I
.	.	O
Formation	NN	O
of	IN	O
a	DT	O
novel	JJ	O
phagosome	NN	B
by	IN	O
the	DT	O
Legionnaires’	NNP	O
--
pneumophila	NN	O
)	)	O
inhibits	VBZ	O
phagosome	NN	B
lysosome	NN	B
fusion	NN	O
in	IN	O
human	JJ	O
--
acidification	NN	O
of	IN	O
its	PRP$	O
phagosome	NN	B
in	IN	O
human	JJ	O
monocytes	NNS	O
--
calnexin	NN	O
in	IN	O
the	DT	O
endoplasmic	JJ	B
reticulum	NN	I
are	VBP	O
important	JJ	O
for	IN	O
--
that	WDT	O
requires	VBZ	O
the	DT	O
Dot/Icm	NNP	B
transporter	NN	I
.	.	I
A	DT	O
bacterial	JJ	O
--
ARF	NN	O
on	IN	O
Legionella	NNP	O
phagosomes	NNS	B
.	.	O
Brucella	NNP	O
--
transits	VBZ	O
through	IN	O
the	DT	O
autophagic	JJ	B
pathway	NN	I
and	CC	O
replicates	VBZ	O
in	IN	O
the	DT	O
endoplasmic	JJ	B
reticulum	NN	I
of	IN	O
nonprofessional	JJ	O
phagocytes	NNS	O
--
DotA	NN	O
:	:	O
an	DT	O
inner	JJ	B
membrane	NN	I
protein	NN	O
required	VBN	O
for	IN	O
--
required	VBN	O
for	IN	O
early	JJ	O
phagosome	NN	B
trafficking	NN	O
decisions	NNS	O
that	WDT	O
--
the	DT	O
Legionella	NN	O
pneumophila	NN	O
genome	NN	B
.	.	O
Legionella	NN	O
pneumophila	NN	O
replication	NN	B
vacuoles	NNS	I
mature	VBP	O
into	IN	O
acidic	JJ	O
,	,	O
endocytic	JJ	B
organelles	NNS	I
.	.	O
Association	NN	O
--
with	IN	O
the	DT	O
macrophage	NN	O
endoplasmic	JJ	B
reticulum	NN	I
.	.	O
How	WRB	O
--
pneumophila	NN	O
modifies	VBZ	O
its	PRP$	O
phagosome	NN	B
and	CC	O
transforms	VBZ	O
it	PRP	O
--
for	IN	O
conversion	NN	O
of	IN	O
plasma	NN	B
membrane	NN	I
to	TO	O
the	DT	O
ER	NN	B
membrane	NN	I
.	.	O
Conjugative	JJ	O
transfer	NN	O
by	IN	O
the	DT	O
virulence	NN	B
system	NN	I
of	IN	O
Legionella	NN	O
pneumophila	NN	O
--
for	IN	O
Legionella	NN	O
pneumophila	NN	O
phagosome	NN	B
trafficking	NN	O
and	CC	O
intracellular	JJ	O
