# Supplementary material for: Named Entity Recognition for Bacterial Type IV Secretion Systems
Source: PLoS One. 2011 Mar 29;6(3):e14780. doi: 10.1371/journal.pone.0014780 (PMC3066171; doi:10.1371/journal.pone.0014780)
Supplement: Supporting Information S2 — Source document extracts and scripts. The results described in this paper can be recreated by following the workflow described in the file entitled "Instructions for Executing T4SS Named Entity Recognition Workflow.docx." (4.93 MB ZIP) [file pone.0014780.s002.zip › Revised Instructions and Data/T4SS/data/extracted/cellular_component/file_26Extract.txt]

have	VBP	O
agreed	VBN	O
that	IN	O
mitochondria	NNS	B
arose	VBD	O
from	IN	O
within	IN	O
--
transferred	VBN	O
to	TO	O
the	DT	O
eukaryotic	JJ	B
nucleus	NN	I
.	.	O

This	DT	O
--
that	WDT	O
can	MD	O
include	VB	O
linear	JJ	B
chromosomes	NNS	I
(	(	O
9	CD	O
)	)	O
--
ancestral	JJ	O
group	NN	O
for	IN	O
mitochondria	NNS	B
.	.	O

The	DT	O
--
subgroup	NN	O
from	IN	O
which	WDT	O
mitochondria	NNS	B
arose	VBD	O
,	,	O
but	CC	O
--
study	NN	O
of	IN	O
eukaryotic	JJ	O
nuclear	JJ	B
genomes	NNS	I
,	,	O
which	WDT	O
house	VBP	O
--
completely	RB	O
sequenced	VBN	O
alphaproteobacterial	JJ	O
genomes	NNS	B
has	VBZ	O
become	VBN	O
large	JJ	O
--
,	,	O
and	CC	O
8	CD	O
mitochondria	NNS	B
for	IN	O
study	NN	O
(	(	O
--
species	NNS	O
with	IN	O
completed	VBN	O
genomes	NNS	B
were	VBD	O
chosen	VBN	O
from	IN	O
--
We	PRP	O
included	VBD	O
eight	CD	O
mitochondrial	JJ	B
genomes	NNS	I
that	WDT	O
have	VBP	O
been	VBN	O
--
gene	NN	O
within	IN	O
any	DT	O
genome	NN	B
were	VBD	O
more	RBR	O
closely	RB	O
--
of	IN	O
any	DT	O
other	JJ	O
genome	NN	B
(	(	O
except	IN	O
for	IN	O
--
taken	VBN	O
from	IN	O
each	DT	O
genome	NN	B
.	.	O

Hidden	NNP	O
--
sets	NNS	O
for	IN	O
all	DT	O
genomes	NNS	B
under	IN	O
study	NN	O
.	.	O
--
representation	NN	O
by	IN	O
the	DT	O
genomes	NNS	B
,	,	O
reaching	VBG	O
99.8	CD	O
--
families	NNS	O
found	VBN	O
in	IN	O
mitochondria	NNS	B
(	(	O
see	VB	O
below	IN	O
--
one	CD	O
of	IN	O
the	DT	O
mitochondrial	JJ	B
genomes	NNS	I
,	,	O
and	CC	O
each	DT	O
of	IN	O
the	DT	O
eight	CD	O
mitochondria	NNS	B
were	VBD	O
represented	VBN	O
in	IN	O
--
;	:	O
M	NN	O
,	,	O
mitochondria	NNS	B
;	:	O
O	NN	O
,	,	O
--
of	IN	O
all	PDT	O
the	DT	O
genomes	NNS	B
under	IN	O
study	NN	O
.	.	O
--
equally	RB	O
distributed	VBN	O
among	IN	O
ribosome	NN	B
structure	NN	I
,	,	O
other	JJ	O
protein	NN	O
--
evolution	NN	O
of	IN	O
these	DT	O
genomes	NNS	B
.	.	O

Placement	NN	O
--
the	DT	O
ancestor	NN	O
of	IN	O
mitochondria	NNS	B
within	IN	O
the	DT	O
Alphaproteobacteria	NNP	O
--
gene	NN	O
complement	NN	O
of	IN	O
mitochondria	NNS	B
has	VBZ	O
either	RB	O
been	VBN	O
--
to	TO	O
the	DT	O
eukaryotic	JJ	O
nuclear	JJ	B
genome	NN	I
,	,	O
such	JJ	O
that	IN	O
--
primitive	JJ	O
and	CC	O
gene-rich	JJ	O
mitochondrial	JJ	B
genome	NN	I
known	VBN	O
,	,	O
from	IN	O
--

Seven	CD	O
additional	JJ	O
mitochondrial	JJ	B
genomes	NNS	I
that	WDT	O
have	VBP	O
been	VBN	O
--
.	.	O

These	DT	O
mitochondria	NNS	B
do	VBP	O
contain	VB	O
additional	JJ	O
--
point	NN	O
at	IN	O
which	WDT	O
mitochondria	NNS	B
diverged	VBD	O
.	.	O

--
Alphaproteobacteria	NNP	O
,	,	O
and	CC	O
mitochondria	NNS	B
were	VBD	O
aligned	VBN	O
,	,	O
--
.	.	O

The	DT	O
mitochondria	NNS	B
grouped	VBN	O
together	RB	O
on	IN	O
--
the	DT	O
single	JJ	O
Parvularcula	NNP	O
genome	NN	B
will	MD	O
be	VB	O
an	DT	O
--
the	DT	O
origin	NN	O
of	IN	O
mitochondria	NNS	B
from	IN	O
within	IN	O
the	DT	O
--
many	JJ	O
recently	RB	O
sequenced	VBN	O
genomes	NNS	B
for	IN	O
our	PRP$	O
analysis	NN	O
--
:	:	O
a	DT	O
streamlined	JJ	O
genome	NN	B
overrun	NN	O
by	IN	O
mobile	JJ	O
--
the	DT	O
origin	NN	O
of	IN	O
mitochondria	NNS	B
.	.	O

A	DT	O
genome	NN	O
phylogeny	NN	O
for	IN	O
mitochondria	NNS	B
among	IN	O
alpha-proteobacteria	NNS	O
and	CC	O
--
grouping	NN	O
of	IN	O
the	DT	O
mitochondria	NNS	B
with	IN	O
the	DT	O
Rickettsiales	NNP	O
.	.	O

Mitochondria	NNS	B
of	IN	O
protists	NNS	O
.	.	O
