# Supplementary material for: Named Entity Recognition for Bacterial Type IV Secretion Systems
Source: PLoS One. 2011 Mar 29;6(3):e14780. doi: 10.1371/journal.pone.0014780 (PMC3066171; doi:10.1371/journal.pone.0014780)
Supplement: Supporting Information S2 — Source document extracts and scripts. The results described in this paper can be recreated by following the workflow described in the file entitled "Instructions for Executing T4SS Named Entity Recognition Workflow.docx." (4.93 MB ZIP) [file pone.0014780.s002.zip › Revised Instructions and Data/T4SS/data/extracted/cellular_component/file_27Extract.txt]

)	)	O
throughout	IN	O
the	DT	O
genome	NN	B
.	.	O

Selfish	NN	O
--
extant	JJ	O
relatives	NNS	O
of	IN	O
mitochondria	NNS	B
(	(	O
6	CD	O
)	)	O
--
The	DT	O
complete	JJ	O
1.1-Mb	NN	O
genome	NN	B
of	IN	O
Rickettsia	NNP	O
prowazekii	NN	O
--
feature	NN	O
of	IN	O
this	DT	O
genome	NN	B
is	VBZ	O
the	DT	O
abundance	NN	O
--
,	,	O
suggesting	VBG	O
ongoing	JJ	O
genome	NN	B
degradation	NN	O
that	WDT	O
parallels	VBZ	O
--
1.3-Mb	NN	O
R.	NNP	O
conorii	NN	O
genome	NN	B
has	VBZ	O
been	VBN	O
undertaken	VBN	O
--
regions	NNS	O
of	IN	O
the	DT	O
genome	NN	B
.	.	O

ORF	NN	O
--
polA	NN	O
228	CD	O
350	CD	O
Porphobilinogen	NN	B
deaminase	NN	O
3-deoxy-D-mannooctulosonic-acid	NN	O
transferase	NN	O
--
the	DT	O
R.	NNP	O
conorii	NN	O
genome	NN	B
.	.	O

In	IN	O
--
.	.	O

The	DT	O
genome	NN	B
sequence	NN	O
data	NNS	O
analyzed	VBN	O
--
of	IN	O
the	DT	O
1.3-Mb	NN	O
genome	NN	B
.	.	O

Brieﬂy	NNP	O
--
Qiagen	NN	O
)	)	O
and	CC	O
RNA	NN	B
isolation	NN	I
system	NN	I
(	(	O
Promega	NN	O
)	)	O
