# Supplementary material for: Named Entity Recognition for Bacterial Type IV Secretion Systems
Source: PLoS One. 2011 Mar 29;6(3):e14780. doi: 10.1371/journal.pone.0014780 (PMC3066171; doi:10.1371/journal.pone.0014780)
Supplement: Supporting Information S2 — Source document extracts and scripts. The results described in this paper can be recreated by following the workflow described in the file entitled "Instructions for Executing T4SS Named Entity Recognition Workflow.docx." (4.93 MB ZIP) [file pone.0014780.s002.zip › Revised Instructions and Data/T4SS/data/extracted/cellular_component/file_3Extract.txt]

localizes	VBZ	O
to	TO	O
the	DT	O
inner	JJ	B
membrane	NN	I
even	RB	O
in	IN	O
the	DT	O
--
properly	RB	O
to	TO	O
the	DT	O
inner	JJ	B
membrane	NN	I
of	IN	O
A.	NN	O
tumefaciens	NNS	O
--
expression	NN	O
of	IN	O
the	DT	O
oncogenes	NNS	B
present	JJ	O
in	IN	O
the	DT	O
--
on	IN	O
the	DT	O
octopine-type	JJ	O
Ti	NNP	B
plasmid	NN	I
(	(	O
54	CD	O
)	)	O
--
bacterial	JJ	O
inner	JJ	O
and	CC	O
outer	JJ	B
membranes	NNS	I
and	CC	O
through	IN	O
the	DT	O
plant	NN	O
cell	NN	B
wall	NN	I
and	CC	O
plasma	NN	B
membrane	NN	I
into	IN	O
the	DT	O
cytoplasm	NN	B
.	.	O
Recently	RB	O
--
of	IN	O
the	DT	O
broad-host-range	JJ	O
plasmids	NNS	B
of	IN	O
RP4	NN	O
(	(	O
--
transport	NN	O
may	MD	O
resemble	VB	O
protein	NN	B
secretion	NN	I
pathways	NNS	I
as	RB	O
well	RB	O
.	.	O
--
in	IN	O
their	PRP$	O
respective	JJ	O
transport	NN	B
systems	NNS	I
.	.	O
These	DT	O
--
or	CC	O
activate	VBP	O
the	DT	O
secretion	NN	B
apparatus	NN	I
(	(	O
45	CD	O
)	)	O
--
located	VBN	O
in	IN	O
the	DT	O
cytoplasm	NN	B
.	.	O
If	IN	O
--
function	NN	O
of	IN	O
wild-type	JJ	O
transport	NN	B
complexes	NNS	I
.	.	O
The	DT	O
--
directed	VBN	O
to	TO	O
the	DT	O
inner	JJ	B
membrane	NN	I
because	IN	O
they	PRP	O
can	MD	O
--
interact	VBP	O
with	IN	O
a	DT	O
membrane	NN	B
protein	NN	O
or	CC	O
the	DT	O
lipid	NN	B
bilayer	NN	I
.	.	O
The	DT	O
--
localized	VBD	O
to	TO	O
the	DT	O
inner	JJ	B
membrane	NN	I
,	,	O
with	IN	O
some	DT	O
--
cofractionating	VBG	O
with	IN	O
the	DT	O
outer	JJ	B
membrane	NN	I
(	(	O
12	CD	O
,	,	O
--
acting	VBG	O
in	IN	O
the	DT	O
cytoplasm	NN	B
or	CC	O
could	MD	O
still	RB	O
associate	VB	O
with	IN	O
the	DT	O
membrane	NN	B
.	.	O
The	DT	O
--
the	DT	O
cytoplasmic	JJ	O
,	,	O
inner	JJ	B
membrane	NN	I
,	,	O
and	CC	O
outer	JJ	B
membr	NN	I
ane	NN	I
fractions	NNS	O
(	(	O
Fig.	NNP	O
--
MBP-VirB11	NN	O
in	IN	O
the	DT	O
inner	JJ	B
membrane	NN	I
.	.	O
Relative	JJ	O
--
present	JJ	O
in	IN	O
the	DT	O
cytoplasm	NN	B
(	(	O
Fig.	NN	O
6B	NN	O
--
associated	VBN	O
with	IN	O
the	DT	O
inner	JJ	B
membrane	NN	I
(	(	O
Fig.	NN	O
6C	NN	O
--
washed	VBN	O
from	IN	O
the	DT	O
inner	JJ	B
membrane	NN	I
fraction	NN	O
with	IN	O
0.1	CD	O
--
associated	VBN	O
with	IN	O
the	DT	O
inner	JJ	B
membrane	NN	I
after	IN	O
washing	VBG	O
with	IN	O
--
13	CD	O
)	)	O
,	,	O
inner	JJ	B
membrane	NN	I
fractions	NNS	O
(	(	O
lanes	NNS	O
--
)	)	O
,	,	O
and	CC	O
outer	JJ	B
membrane	NN	I
fractions	NNS	O
(	(	O
lanes	NNS	O
--
7	CD	O
)	)	O
,	,	O
inner	JJ	B
membrane	NN	I
fractions	NNS	O
(	(	O
lanes	NNS	O
--
)	)	O
,	,	O
and	CC	O
outer	JJ	B
membrane	NN	I
fractions	NNS	O
(	(	O
lanes	NNS	O
--
7	CD	O
)	)	O
,	,	O
inner	JJ	B
membrane	NN	I
fractions	NNS	O
(	(	O
lanes	NNS	O
--
)	)	O
,	,	O
and	CC	O
outer	JJ	B
membrane	NN	I
fractions	NNS	O
(	(	O
lanes	NNS	O
--
do	VBP	O
not	RB	O
assemble	VB	O
pili	NNS	B
,	,	O
and	CC	O
xcpR	NN	O
--
interact	VB	O
with	IN	O
the	DT	O
transport	NN	B
apparatus	NN	I
.	.	O
Protein	NN	O
--
and	CC	O
processing	NN	O
of	IN	O
secretory	JJ	B
apparatus	NN	I
components	NNS	I
by	IN	O
prepilin	NN	O
peptidase	NN	O
--
leguminosarum	NN	O
cells	NNS	O
into	IN	O
outer	JJ	B
membrane	NN	I
,	,	O
cytoplasmic	JJ	B
membrane	NN	I
,	,	O
periplasmic	JJ	O
,	,	O
and	CC	O
cytoplasmic	JJ	B
components	NNS	I
.	.	O
Structural	JJ	O
--
:	:	O
relatedness	NN	O
to	TO	O
secretion	NN	B
systems	NNS	I
of	IN	O
other	JJ	O
gram-negative	JJ	O
--
protein	NN	O
determination	NN	O
in	IN	O
membrane	NN	B
and	CC	O
lipoprotein	NN	O
samples	NNS	O
--
of	IN	O
Pseudomonas	NN	O
aeruginosa	NN	O
pili	NNS	B
.	.	O
ATPase	NN	O
--
tumefaciens	NNS	O
in	IN	O
the	DT	O
cell	NN	B
membrane	NN	I
.	.	O
The	DT	O
--
region	NN	O
of	IN	O
the	DT	O
A6	NN	B
Ti	NNP	I
plasmid	NN	I
of	IN	O
Agrobacterium	NN	O
tumefaciens	NNS	O
--
localizes	VBZ	O
to	TO	O
the	DT	O
inner	JJ	B
membrane	NN	I
of	IN	O
Agrobacterium	NN	O
tumefaciens	NNS	O
--
Production	NN	O
of	IN	O
single-stranded	JJ	B
plasmid	NN	I
DNA	NN	I
.	.	O
Activity	NN	O
of	IN	O
the	DT	O
Agrobacterium	NN	O
T-DNA	NN	B
transfer	NN	I
machinery	NN	I
is	VBZ	O
affected	VBN	O
by	IN	O
--
an	DT	O
Agrobacterium	NNP	O
tumefaciens	VBZ	O
Ti	NNP	B
plasmid	NN	I
.	.	O
Identification	NN	O
--
aggregate	NN	O
in	IN	O
the	DT	O
inner	JJ	B
membrane	NN	I
of	IN	O
Agrobacterium	NN	O
tumefaciens	NNS	O
--
origin	NN	O
of	IN	O
promiscuous	JJ	O
plasmid	NN	B
RP4	NN	I
.	.	O
