# Supplementary material for: Named Entity Recognition for Bacterial Type IV Secretion Systems
Source: PLoS One. 2011 Mar 29;6(3):e14780. doi: 10.1371/journal.pone.0014780 (PMC3066171; doi:10.1371/journal.pone.0014780)
Supplement: Supporting Information S2 — Source document extracts and scripts. The results described in this paper can be recreated by following the workflow described in the file entitled "Instructions for Executing T4SS Named Entity Recognition Workflow.docx." (4.93 MB ZIP) [file pone.0014780.s002.zip › Revised Instructions and Data/T4SS/data/extracted/cellular_component/file_4Extract.txt]

VirB9	NN	O
,	,	O
an	DT	O
Outer-Membrane-Associated	JJ	B
Component	NN	O
of	IN	O
a	DT	O
--
Substrate	NN	O
Selection	NN	O
and	CC	O
T-Pilus	NNP	B
Biogenesis	NNP	O
Simon	NNP	O
J	NNP	O
--
cells	NNS	O
via	IN	O
a	DT	O
type	NN	B
IV	CD	I
secretion	NN	I
system	NN	I
(	(	O
T4SS	NN	B
)	)	O
whose	WP$	O
channel	NN	O
--
function	NN	O
of	IN	O
the	DT	O
VirB/D4	NN	B
T4SS	NN	I
.	.	O
Twenty-five	CD	O
--
of	IN	O
a	DT	O
mobilizable	JJ	O
IncQ	NN	B
plasmid	NN	I
substrate	NN	I
.	.	O
Mutations	NNS	O
--
the	DT	O
substrate	NN	O
with	IN	O
inner	JJ	B
membrane	NN	I
channel	NN	I
subunits	NNS	O
but	CC	O
blocked	VBD	O
--
VirB2	NN	O
and	CC	O
VirB9	NN	O
channel	NN	B
subunits	NNS	O
,	,	O
which	WDT	O
--
portion	NN	O
of	IN	O
the	DT	O
secretion	NN	B
channel	NN	I
.	.	O
Several	JJ	O
--
VirB7	NN	O
or	CC	O
the	DT	O
inner	JJ	B
membrane	NN	I
energy	NN	O
sensor	NN	O
VirB10	NN	O
--
failed	VBD	O
to	TO	O
elaborate	VB	O
T	NN	B
pilus	NN	I
at	IN	O
detectable	JJ	O
levels	NNS	O
--
tumefaciens	NNS	O
uses	VBZ	O
the	DT	O
VirB/D4	NN	B
type	NN	I
IV	CD	I
secretion	NN	I
system	NN	I
(	(	O
T4SS	NN	O
)	)	O
--
evidence	NN	O
that	IN	O
the	DT	O
T-DNA	NN	B
substrate	NN	I
forms	VBZ	O
close	JJ	O
contacts	NNS	O
--
substrate	NN	O
to	TO	O
the	DT	O
secretion	NN	B
machine	NN	I
.	.	O
Next	RB	O
--
to	TO	O
the	DT	O
integral	JJ	O
inner	JJ	B
membrane	NN	I
subunits	NNS	O
VirB6	NN	O
and	CC	O
--
passage	NN	O
through	IN	O
the	DT	O
periplasm	NN	B
to	TO	O
the	DT	O
cell	NN	B
surface	NN	I
(	(	O
13	CD	O
)	)	O
--
substrate	NN	O
to	TO	O
the	DT	O
channel	NN	B
components	NNS	I
VirB6	NN	O
and	CC	O
VirB8	NN	O
--
transfer	NN	O
across	IN	O
the	DT	O
inner	JJ	B
membrane	NN	I
(	(	O
2	CD	O
,	,	O
--
substrates	NNS	O
through	IN	O
the	DT	O
periplasm	NN	B
and	CC	O
across	IN	O
the	DT	O
outer	JJ	B
membrane	NN	I
.	.	O
VirB2	NN	O
--
exported	VBN	O
across	IN	O
the	DT	O
inner	JJ	B
membrane	NN	I
(	(	O
6	CD	O
,	,	O
--
predominantly	RB	O
with	IN	O
the	DT	O
outer	JJ	B
membrane	NN	I
of	IN	O
wild-type	JJ	O
cells	NNS	O
--
portion	NN	O
of	IN	O
the	DT	O
secretion	NN	B
channel	NN	I
that	WDT	O
extends	VBZ	O
from	IN	O
the	DT	O
inner	JJ	B
membrane	NN	I
to	TO	O
and	CC	O
across	IN	O
the	DT	O
outer	JJ	B
membrane	NN	I
.	.	O
VirB2	NN	O
--
as	IN	O
the	DT	O
extracellular	JJ	O
T	NN	B
pilus	NN	I
by	IN	O
a	DT	O
mechanism	NN	O
--
known	VBN	O
how	WRB	O
the	DT	O
secretion	NN	B
channel	NN	I
and	CC	O
the	DT	O
T	NN	B
pilus	NN	I
physically	RB	O
or	CC	O
functionally	RB	O
--
or	CC	O
a	DT	O
mobilizable	JJ	O
IncQ	NN	B
plasmid	NN	I
to	TO	O
bacterial	JJ	O
cells	NNS	O
--
23	CD	O
)	)	O
and	CC	O
inner	JJ	B
membrane	NN	I
VirB10	NN	O
shown	VBN	O
recently	RB	O
--
biogenesis	NN	O
of	IN	O
the	DT	O
T	NN	B
pilus	NN	I
but	CC	O
not	RB	O
substrate	NN	O
--
Briefly	NNP	O
,	,	O
the	DT	O
sacB	NN	B
suicide	NN	I
plasmid	NN	I
pBB120	NN	I
(	(	O
7	CD	O
)	)	O
--
constructions	NNS	O
.	.	O
Plasmid	NN	B
pLL373	NN	I
served	VBD	O
as	IN	O
the	DT	O
--
religation	NN	O
to	TO	O
yield	VB	O
plasmid	NN	B
pLL373	NN	I
.	.	O
The	DT	O
--
.	.	O
These	DT	O
ColE1	NN	B
plasmids	NNS	I
were	VBD	O
introduced	VBN	O
into	IN	O
--
to	TO	O
the	DT	O
broad-host-range	JJ	O
plasmid	NN	B
pSW172	NN	I
(	(	O
IncP	NN	O
)	)	O
--
)	)	O
.	.	O
Plasmid	NN	B
pKVD46	NN	I
expressing	VBG	O
Ptac-GST-virB9	NN	O
was	VBD	O
--
,	,	O
resulting	VBG	O
in	IN	O
plasmid	NN	B
pKVD10	NN	I
.	.	O
Next	RB	O
--
,	,	O
resulting	VBG	O
in	IN	O
plasmid	NN	B
pKVD44	NN	I
.	.	O
Finally	RB	O
--
pKVD44	NN	O
to	TO	O
yield	VB	O
plasmid	NN	B
pKVD46	NN	I
.	.	O
Primers	NNS	O
--
region	NN	O
of	IN	O
the	DT	O
Ti	NNP	B
plasmid	NN	I
_25	CD	O
kb	NN	O
from	IN	O
--
pML122	NN	O
through	IN	O
the	DT	O
VirB/D4	NN	B
T4SS	NN	I
will	MD	O
be	VB	O
described	VBN	O
--
steady-state	JJ	O
levels	NNS	O
of	IN	O
T4SS	NN	B
subunits	NNS	I
.	.	O
T	NN	B
pili	NNS	I
were	VBD	O
isolated	VBN	O
by	IN	O
--
collect	VB	O
flagella	NN	O
,	,	O
pili	NN	B
,	,	O
and	CC	O
surface	NN	O
--
cells	NNS	O
.	.	O
T	NN	B
pili	NNS	I
were	VBD	O
harvested	VBN	O
by	IN	O
--
insertion	NN	O
mutations	NNS	O
alter	VBP	O
T4SS	NN	B
function	NN	O
.	.	O
--
of	IN	O
a	DT	O
functional	JJ	O
secretion	NN	B
channel	NN	I
(	(	O
Fig.	NN	O
1B	NN	O
--
The	DT	O
VirB/D4	NN	O
T4SS	NN	B
separately	RB	O
translocates	VBZ	O
the	DT	O
T-DNA	NN	B
and	CC	O
protein	NN	O
substrates	NNS	O
--
deleted	VBN	O
of	IN	O
the	DT	O
T-DNA	NN	B
or	CC	O
a	DT	O
gene	NN	O
--
to	TO	O
the	DT	O
plant	NN	O
nuclear	JJ	B
pore	NN	I
complex	NN	I
(	(	O
16	CD	O
,	,	O
--
transfer	NN	O
of	IN	O
the	DT	O
IncQ	NN	B
plasmid	NN	I
pML122	NN	I
to	TO	O
A.	NN	O
tumefaciens	NNS	O
--
efficiently	RB	O
translocated	VBD	O
the	DT	O
IncQ	NNP	B
plasmid	NN	I
.	.	O
Conversely	RB	O
--
translocate	VBP	O
only	RB	O
the	DT	O
IncQ	NN	B
plasmid	NN	I
to	TO	O
agrobacterial	JJ	O
recipients	NNS	O
--
translocation	NN	O
through	IN	O
the	DT	O
VirB/D4	NN	B
T4SS	NN	I
.	.	O
In	IN	O
--
contacts	NNS	O
with	IN	O
the	DT	O
inner	JJ	B
membrane	NN	I
channel	NN	I
subunits	NNS	O
VirD4	NN	O
,	,	O
--
six	CD	O
of	IN	O
these	DT	O
channel	NN	B
subunits	NNS	I
(	(	O
Fig.	NN	O
1C	NN	O
--
with	IN	O
the	DT	O
four	CD	O
inner	JJ	B
membrane	NN	I
channel	NN	I
subunits	NNS	I
,	,	O
as	IN	O
represented	VBN	O
--
substrate	NN	O
beyond	IN	O
the	DT	O
inner	JJ	B
membrane	NN	I
portion	NN	O
of	IN	O
the	DT	O
secretion	NN	B
channel	NN	I
.	.	O
TrIP	NN	O
--
pathway	NN	O
for	IN	O
the	DT	O
IncQ	NN	B
plasmid	NN	I
pML122	NN	I
is	VBZ	O
identical	JJ	O
to	TO	O
--
and	CC	O
conjugally	RB	O
transfer	VB	O
plasmid	NN	B
pML122	NN	I
to	TO	O
agrobacterial	JJ	O
recipients	NNS	O
--
contacts	VBZ	O
with	IN	O
the	DT	O
inner	JJ	B
membrane	NN	I
channel	NN	I
subunits	NNS	I
,	,	O
as	IN	O
represented	VBN	O
--
passage	NN	O
of	IN	O
the	DT	O
IncQ	NN	B
plasmid	NN	I
and	CC	O
T-DNA	NN	O
substrates	NNS	O
--
portion	NN	O
of	IN	O
the	DT	O
secretion	NN	B
channel	NN	I
composed	VBN	O
of	IN	O
VirB2	NN	O
--
VirB2	NN	O
,	,	O
and	CC	O
VirB9	NN	B
channel	NN	I
subunits	NNS	I
assessed	VBN	O
by	IN	O
TrIP	NN	O
--
severe	JJ	O
effects	NNS	O
on	IN	O
T4SS	NN	B
function	NN	O
(	(	O
Fig.	NN	O
--
interacts	VBZ	O
with	IN	O
the	DT	O
bitopic	JJ	B
inner	JJ	I
membrane	NN	I
subunit	NN	O
VirB10	NN	O
(	(	O
--
translocation	NN	O
through	IN	O
the	DT	O
VirB/D4	NN	B
T4SS	NN	I
.	.	O
(	(	O
--
of	IN	O
the	DT	O
putative	JJ	O
VirB9-VirB10	NN	B
complexes	NNS	I
by	IN	O
immunoprecipitation	NN	O
with	IN	O
--
coprecipitate	VBP	O
a	DT	O
stable	JJ	O
VirB9-VirB10	NN	B
complex	NN	I
,	,	O
demonstrating	VBG	O
that	IN	O
the	DT	O
VirB7-VirB9-VirB10	JJ	B
complex	JJ	I
forms	NNS	O
via	IN	O
a	DT	O
--
portion	NN	O
of	IN	O
the	DT	O
secretion	NN	B
channel	NN	I
(	(	O
12	CD	O
,	,	O
--
antibodies	NNS	O
coprecipitated	VBD	O
presumptive	JJ	O
VirB10-VirB9.i2	NN	B
complexes	NNS	I
in	IN	O
all	DT	O
strains	NNS	O
--
coprecipitated	VBD	O
a	DT	O
presumptive	JJ	O
VirB10-VirB9.i2-236	JJ	B
complex	NN	I
despite	IN	O
the	DT	O
instability	NN	O
--
)	)	O
and	CC	O
the	DT	O
polytopic	JJ	B
membrane	NN	I
component	NN	I
VirB6	NN	O
(	(	O
32	CD	O
--
assembly	NN	O
of	IN	O
the	DT	O
T	NN	B
pilus	NN	I
and	CC	O
the	DT	O
secretion	NN	B
channel	NN	I
(	(	O
32	CD	O
,	,	O
--
levels	NNS	O
of	IN	O
exocellular	JJ	O
VirB2	NN	B
pilin	NN	I
,	,	O
which	WDT	O
is	VBZ	O
suggestive	JJ	O
of	IN	O
T-pilus	JJ	B
assembly	NN	O
(	(	O
Fig.	NN	O
--
recover	VB	O
the	DT	O
high-molecularweight	JJ	O
T	NN	B
pilus	NN	I
(	(	O
Fig.	NN	O
4	CD	O
--
not	RB	O
a	DT	O
functional	JJ	O
secretion	NN	B
channel	NN	I
(	(	O
Fig.	NN	O
1B	NN	O
--
cellular	JJ	O
form	NN	O
of	IN	O
VirB2	NN	B
pilin	NN	I
(	(	O
Fig.	NN	O
4	CD	O
--
surface	NN	O
proteins	NNS	O
,	,	O
pili	NNS	B
,	,	O
and	CC	O
other	JJ	O
--
cellular	JJ	O
form	NN	O
of	IN	O
VirB2	NN	B
pilin	NN	I
.	.	O
Requirement	NN	O
--
,	,	O
not	RB	O
the	DT	O
T	NN	B
pilus	NN	I
,	,	O
for	IN	O
substrate	NN	O
--
that	IN	O
the	DT	O
WT	JJ	O
T	NN	B
pilus	NN	I
is	VBZ	O
not	RB	O
essential	JJ	O
--
cellular	JJ	O
forms	NNS	O
of	IN	O
VirB2	NN	B
pilin	NN	I
.	.	O
(	(	O
--
marker	NN	O
for	IN	O
the	DT	O
T	NN	B
pilus	NN	I
detected	VBN	O
in	IN	O
material	NN	O
--
passage	NN	O
through	IN	O
the	DT	O
periplasm	NN	B
to	TO	O
the	DT	O
cell	NN	B
surface	NN	I
.	.	O
DISCUSSION	NN	O
--
the	DT	O
A.	NN	O
tumefaciens	VBZ	O
VirB/D4	NN	B
secretory	JJ	I
apparatus	NN	I
,	,	O
by	IN	O
characterizing	VBG	O
--
biogenesis	NN	O
of	IN	O
the	DT	O
T	NN	B
pilus	NN	I
.	.	O
A	DT	O
--
passage	NN	O
across	IN	O
the	DT	O
outer	JJ	B
membrane	NN	I
.	.	O
Remarkably	RB	O
--
translocation	NN	O
of	IN	O
the	DT	O
IncQ	NN	B
plasmid	NN	I
(	(	O
class	NN	O
III	CD	O
--
contacts	VBZ	O
with	IN	O
the	DT	O
inner	JJ	B
membrane	NN	I
channel	NN	I
subunits	NNS	I
VirD4	NN	O
,	,	O
VirB11	NN	O
--
portion	NN	O
of	IN	O
the	DT	O
secretion	NN	B
channel	NN	I
is	VBZ	O
of	IN	O
considerable	JJ	O
--
recruitment	NN	O
to	TO	O
the	DT	O
secretion	NN	B
channel	NN	I
(	(	O
3	CD	O
,	,	O
--
passage	NN	O
through	IN	O
the	DT	O
periplasm	NN	B
or	CC	O
the	DT	O
outer	JJ	B
membrane	NN	I
.	.	O
How	WRB	O
--
substrate	NN	O
discrimination	NN	O
?	.	O
The	DT	B
VirB/D4	NN	I
T4SS	NN	I
translocates	VBZ	O
T-DNA	NN	O
as	IN	O
--
.	.	O
This	DT	O
T4SS	NN	B
also	RB	O
translocates	VBZ	O
the	DT	O
IncQ	NN	B
plasmid	NN	I
as	IN	O
a	DT	O
MobA	NN	O
--
T-strand	NN	O
through	IN	O
the	DT	O
secretion	NN	B
channel	NN	I
(	(	O
15	CD	O
,	,	O
--
assembly	NN	O
of	IN	O
higher-order	JJR	O
VirB10	NN	B
complexes	NNS	I
detectable	JJ	O
by	IN	O
chemical	JJ	O
--
portion	NN	O
of	IN	O
the	DT	O
secretion	NN	B
channel	NN	I
(	(	O
12	CD	O
,	,	O
--
of	IN	O
T-DNA	NN	O
versus	CC	O
IncQ	NN	B
plasmid	NN	I
substrates	NNS	O
through	IN	O
the	DT	O
--
portion	NN	O
of	IN	O
the	DT	O
secretion	NN	B
channel	NN	I
.	.	O
Though	IN	O
--
side	NN	O
of	IN	O
the	DT	O
inner	JJ	B
membrane	NN	I
as	IN	O
suggested	VBN	O
by	IN	O
--
to	TO	O
control	VB	O
by	IN	O
secretion	NN	B
channel	NN	I
surface	NN	I
interactions	NNS	O
with	IN	O
recipient	JJ	O
--
the	DT	O
E.	FW	O
coli	FW	O
F	NN	B
plasmid	NN	I
transfer	NN	I
system	NN	I
,	,	O
early	JJ	O
genetic	JJ	O
--
recipient-specific	JJ	O
signals	NNS	O
for	IN	O
channel	NN	B
gating	NN	O
is	VBZ	O
illustrated	VBN	O
--
with	IN	O
all	DT	O
six	CD	O
channel	NN	B
subunits	NNS	I
in	IN	O
AS-induced	JJ	O
cultures	NNS	O
--
)	)	O
,	,	O
the	DT	O
VirB9-VirB10	NN	B
complex	NN	I
(	(	O
B9-B10	NN	O
)	)	O
,	,	O
and	CC	O
the	DT	O
T	NN	B
pilus	NN	I
.	.	O
For	IN	O
the	DT	O
T	NN	B
pilus	NN	I
,	,	O
the	DT	O
sites	NNS	O
--
VirB9	NN	O
spans	VBZ	O
the	DT	O
outer	JJ	B
membrane	NN	I
.	.	O
The	DT	O
Bordetella	NNP	O
pertussis	NN	O
Fha	NN	B
transporter	NN	I
retains	VBZ	O
the	DT	O
capacity	NN	O
--
the	DT	O
E.	FW	O
coli	FW	O
BtuB	NN	B
transporter	NN	I
bearing	VBG	O
six-residue	JJ	O
insertions	NNS	O
--
part	NN	O
of	IN	O
the	DT	O
outer	JJ	B
membrane	NN	I
channel	NN	I
for	IN	O
this	DT	O
T4SS	NN	B
.	.	O
The	DT	O
--
associate	VB	O
with	IN	O
the	DT	O
outer	JJ	B
membrane	NN	I
.	.	O
Mutations	NNS	O
--
cellular	JJ	O
form	NN	O
of	IN	O
VirB2	NN	B
pilin	NN	I
,	,	O
suggesting	VBG	O
that	IN	O
--
Contribution	NN	O
of	IN	O
cell-associated	JJ	O
VirB2	NN	B
pilin	NN	I
to	TO	O
substrate	NN	O
translocation	NN	O
--
role	NN	O
of	IN	O
the	DT	O
T	NN	B
pilus	NN	I
and	CC	O
the	DT	O
pilin	NN	B
protein	NN	O
in	IN	O
translocation	NN	O
--
minimally	RB	O
that	IN	O
aWT	NN	O
T	NN	B
pilus	NN	I
is	VBZ	O
dispensable	JJ	O
for	IN	O
--
cellular	JJ	O
form	NN	O
of	IN	O
VirB2	NN	B
pilin	NN	I
for	IN	O
transfer	NN	O
(	(	O
--
substrates	NNS	O
to	TO	O
the	DT	O
cell	NN	B
surface	NN	I
.	.	O
Intriguingly	RB	O
--
precipitable	JJ	O
complex	NN	O
with	IN	O
inner	JJ	B
membrane	NN	I
VirB6	NN	O
(	(	O
32	CD	O
--
interactions	NNS	O
in	IN	O
the	DT	O
periplasm	NN	B
and	CC	O
the	DT	O
overall	JJ	O
--
portion	NN	O
of	IN	O
the	DT	O
secretion	NN	B
channel	NN	I
remains	VBZ	O
a	DT	O
fascinating	JJ	O
--
VirE2	NN	O
,	,	O
a	DT	O
type	NN	B
IV	CD	I
secretion	NN	I
substrate	NN	I
,	,	O
interacts	VBZ	O
with	IN	O
--
transfer	NN	O
protein	NN	O
at	IN	O
cell	NN	B
poles	NNS	I
of	IN	O
Agrobacterium	NN	O
tumefaciens	NNS	O
--
VirB9	NN	O
in	IN	O
the	DT	O
membranes	NNS	B
of	IN	O
Agrobacterium	NN	O
tumefaciens	NNS	O
--
tumefaciens	NNS	O
by	IN	O
the	DT	O
IncQ	NN	B
plasmid	NN	I
RSF1010	NN	I
.	.	O
Formation	NN	O
--
transport	NN	O
across	IN	O
the	DT	O
outer	JJ	B
membrane	NN	I
of	IN	O
Pseudomonas	NN	O
aeruginosa	NN	O
.	.	O
Conjugal	JJ	O
type	NN	B
IV	CD	I
macromolecular	JJ	I
transfer	NN	I
systems	NNS	I
of	IN	O
Gram-negative	JJ	O
bacteria	NNS	O
--
The	DT	O
versatile	JJ	O
bacterial	JJ	O
type	NN	B
IV	CD	I
secretion	NN	I
systems	NNS	I
.	.	O
Agrobacterium	NNP	O
--
VirB/D4	NN	O
and	CC	O
related	JJ	O
conjugation	NN	B
systems	NNS	I
.	.	O
Transport	NN	O
--
nucleic	JJ	O
acids	NNS	O
through	IN	O
membrane	NN	B
channels	NNS	I
:	:	O
Snaking	VBG	O
through	IN	O
--
The	DT	O
Agrobacterium	NNP	O
T-DNA	NNP	B
transport	NN	I
pore	NN	I
proteins	NNS	O
VirB8	NN	O
,	,	O
--
studies	NNS	O
of	IN	O
a	DT	O
type	NN	B
IV	CD	I
secretion	NN	I
system	NN	I
.	.	O
The	DT	O
--
component	NN	O
of	IN	O
the	DT	O
T-complex	JJ	B
transport	NN	I
apparatus	NN	I
,	,	O
is	VBZ	O
a	DT	O
--
exposed	VBN	O
at	IN	O
the	DT	O
periplasmic	JJ	B
surface	NN	I
.	.	O
The	DT	O
--
assembly	NN	O
of	IN	O
the	DT	O
T-complex	JJ	B
transport	NN	I
apparatus	NN	I
.	.	O
Coupling	VBG	O
factors	NNS	O
in	IN	O
macromolecular	JJ	B
type-IV	NN	I
secretion	NN	I
machineries	NNS	I
.	.	O
Novel	JJ	O
--
FhaC	NN	O
,	,	O
the	DT	O
outer	JJ	B
membrane	NN	I
transporter	NN	I
involved	VBN	O
in	IN	O
the	DT	O
--
substrate	NN	O
through	IN	O
a	DT	O
type	NN	B
IV	CD	I
secretion	NN	I
system	NN	I
.	.	O
Agrobacterium	NN	O
--
of	IN	O
the	DT	O
promiscuous	JJ	O
pilus	NN	B
of	IN	O
Agrobacterium	NN	O
tumefaciens	NNS	O
.	.	O
The	DT	O
T-pilus	NN	B
of	IN	O
Agrobacterium	NN	O
tumefaciens	NNS	O
--
is	VBZ	O
a	DT	O
true	JJ	O
type	NN	B
IV	CD	I
secretion	NN	I
system	NN	I
.	.	O
VirB7	NN	O
--
the	DT	O
Agrobacterium	NN	O
tumefaciens	VBZ	O
T	NN	B
pilus	NN	I
.	.	O
Intermolecular	JJ	O
--
the	DT	O
Agrobacterium	NNP	O
tumefaciens	VBZ	O
T-complex	JJ	B
transport	NN	I
apparatus	NN	I
.	.	O
The	DT	O
conjugal	JJ	O
intermediate	NN	O
of	IN	O
plasmid	NN	B
RSF1010	NN	I
inhibits	VBZ	O
Agrobacterium	NN	O
tumefaciens	NNS	O
--
the	DT	O
Agrobacterium	NN	O
tumefaciens	VBZ	O
vir-encoded	JJ	B
type	NN	I
IV	CD	I
secretion	NN	I
system	NN	I
reveals	VBZ	O
protein	NN	O
subassemblies	NNS	O
--
aggregate	NN	O
in	IN	O
the	DT	O
inner	JJ	B
membrane	NN	I
of	IN	O
Agrobacterium	NN	O
tumefaciens	NNS	O
--
scaffolds	NNS	O
of	IN	O
the	DT	O
type	NN	B
IV	CD	I
secretion	NN	I
system	NN	I
.	.	O
