# Supplementary material for: Named Entity Recognition for Bacterial Type IV Secretion Systems
Source: PLoS One. 2011 Mar 29;6(3):e14780. doi: 10.1371/journal.pone.0014780 (PMC3066171; doi:10.1371/journal.pone.0014780)
Supplement: Supporting Information S2 — Source document extracts and scripts. The results described in this paper can be recreated by following the workflow described in the file entitled "Instructions for Executing T4SS Named Entity Recognition Workflow.docx." (4.93 MB ZIP) [file pone.0014780.s002.zip › Revised Instructions and Data/T4SS/data/extracted/cellular_component/file_5Extract.txt]

integration	NN	O
into	IN	O
the	DT	O
host	NN	B
genome	NN	I
.	.	O
This	DT	O
--
(	(	O
4	LS	O
)	)	O
T-complex	NN	B
and	CC	O
virulence	NN	O
factor	NN	O
--
to	TO	O
the	DT	O
host	NN	O
cytoplasm	NN	B
;	:	O
(	(	O
5	LS	O
--
import	NN	O
of	IN	O
the	DT	O
T-complex	NN	B
,	,	O
illuminating	VBG	O
and	CC	O
--
the	DT	O
plant	NN	O
cell	NN	O
cytoplasm	NN	B
as	IN	O
a	DT	O
nucleoprotein	NN	B
complex	NN	I
(	(	O
T-complex	NN	B
)	)	O
that	WDT	O
includes	VBZ	O
--
probably	RB	O
target	VBP	O
the	DT	O
T-complex	NN	B
to	TO	O
a	DT	O
type	NN	B
IV	CD	I
secretion	NN	I
system	NN	I
[	(	O
4	CD	O
]	)	O
--
transported	VBN	O
across	IN	O
the	DT	O
plasma	NN	B
membrane	NN	I
of	IN	O
the	DT	O
recipient	JJ	O
--
required	VBN	O
to	TO	O
promote	VB	O
nuclear	JJ	B
import	NN	I
of	IN	O
the	DT	O
T-complex	NN	B
.	.	O
By	IN	O
--
interaction	NN	O
with	IN	O
the	DT	O
nuclear	JJ	B
pore	NN	I
complex	NN	I
(	(	O
NPC	NN	O
)	)	O
--
microinjected	VBN	O
VirE2	NN	O
:	:	O
ssDNA	NN	B
complexes	NNS	I
(	(	O
lacking	VBG	O
VirD2	NN	O
--
to	TO	O
plant	NN	O
cell	NN	O
nuclei	NNS	B
and	CC	O
this	DT	O
import	NN	O
--
generated	VBN	O
from	IN	O
wild-type	JJ	O
Ti-plasmids	NNS	B
,	,	O
range	NN	O
from	IN	O
--
Nuclear	JJ	O
import	NN	O
of	IN	O
ssDNA	NN	B
complexes	NNS	I
is	VBZ	O
inhibited	VBN	O
by	IN	O
--
in	IN	O
the	DT	O
bacterial	JJ	O
cytoplasm	NN	B
,	,	O
it	PRP	O
is	VBZ	O
--
b	LS	O
)	)	O
The	DT	O
T-complex	NN	B
and	CC	O
VirE2	NN	O
are	VBP	O
--
the	DT	O
plant	NN	O
cell	NN	O
cytoplasm	NN	B
by	IN	O
a	DT	O
Ti-plasmid-encoded	JJ	B
type	NN	I
IV	CD	I
secretion	NN	I
system	NN	I
.	.	O
(	(	O
--
In	IN	O
the	DT	O
plant	NN	O
cytoplasm	NN	B
,	,	O
VirE2	NN	O
coats	VBZ	O
--
targeted	VBN	O
to	TO	O
the	DT	O
nuclear	JJ	B
pore	NN	I
complex	NN	I
(	(	O
NPC	NN	O
)	)	O
--
substrates	NNS	O
from	IN	O
the	DT	O
importin	NN	B
complex	NN	I
.	.	O
(	(	O
--
,	,	O
VIP1	NN	O
binds	VBZ	O
VirE2	NN	B
:	:	I
ssDNA	NN	I
complexes	NNS	I
in	IN	O
gel	NN	O
shift	NN	O
--
perhaps	RB	O
maintaining	VBG	O
the	DT	O
import	NN	B
complex	NN	I
in	IN	O
a	DT	O
conformational	JJ	O
--
not	RB	O
target	VB	O
the	DT	O
T-complex	NN	B
to	TO	O
the	DT	O
nucleus	NN	B
but	CC	O
simply	RB	O
positions	NNS	O
--
proteins	NNS	O
and	CC	O
the	DT	O
transcription	NN	B
complex	NN	I
[	(	O
17	CD	O
]	)	O
--
)	)	O
Agrobacterium	NNP	O
tumefaciens	VBZ	O
T-complex	JJ	B
transport	NN	I
apparatus	NN	I
:	:	O
a	DT	O
paradigm	NN	O
--
family	NN	O
of	IN	O
multifunctional	JJ	O
transporters	NNS	B
in	IN	O
eubacteria	NNS	O
.	.	O
--
nucleus	NN	O
and	CC	O
the	DT	O
cytoplasm	NN	B
.	.	O
