# Supplementary material for: Named Entity Recognition for Bacterial Type IV Secretion Systems
Source: PLoS One. 2011 Mar 29;6(3):e14780. doi: 10.1371/journal.pone.0014780 (PMC3066171; doi:10.1371/journal.pone.0014780)
Supplement: Supporting Information S2 — Source document extracts and scripts. The results described in this paper can be recreated by following the workflow described in the file entitled "Instructions for Executing T4SS Named Entity Recognition Workflow.docx." (4.93 MB ZIP) [file pone.0014780.s002.zip › Revised Instructions and Data/T4SS/data/extracted/cellular_component/file_6Extract.txt]

1980	CD	O
ABSTRACT	NNP	O
Agrobacterium	NNP	O
Ti	NNP	B
(	(	I
tumor-inducing	JJ	I
)	)	I
plasmids	NNS	I
,	,	O
the	DT	O
causative	JJ	O
--
Two	CD	O
classes	NNS	O
of	IN	O
Ti	NNP	B
plasmids	NNS	I
induce	VBP	O
tumors	NNS	O
that	WDT	O
--
existence	NN	O
of	IN	O
these	DT	O
Ti	NNP	B
plasmids	NNS	I
challenged	VBD	O
the	DT	O
view	NN	O
--
these	DT	O
classes	NNS	O
of	IN	O
Ti	NNP	B
plasmids	NNS	I
,	,	O
the	DT	O
``	``	O
--
bacteria	NNS	O
lacking	VBG	O
a	DT	O
Ti	NNP	B
plasmid	NN	I
.	.	O
We	PRP	O
propose	VBP	O
that	IN	O
null-type	JJ	O
Ti	NNP	B
plasmids	NNS	I
now	RB	O
be	VB	O
named	VBN	O
--
opine	NN	O
,	,	O
agropine-type	JJ	O
Ti	NNP	B
plasmids	NNS	I
.	.	O
The	DT	O
--
large	JJ	O
plasmids	NNS	O
called	VBN	O
Ti	NNP	B
(	(	I
tumor	NN	I
inducing	VBG	I
)	)	I
plasmids	NNS	I
(	(	O
1-4	CD	O
)	)	O
--
part	NN	O
of	IN	O
the	DT	O
Ti	NNP	B
plasmid	NN	I
,	,	O
called	VBN	O
TDNA	NN	O
--
the	DT	O
direction	NN	O
of	IN	O
Ti	NNP	B
plasmid	NN	I
genetic	JJ	O
information	NN	O
(	(	O
--
.	.	O
The	DT	O
Ti	NNP	B
plasmid	NN	I
confers	VBZ	O
on	IN	O
A.	NN	O
--
conjugational	JJ	O
transfer	NN	O
of	IN	O
Ti	NNP	B
plasmids	NNS	I
to	TO	O
other	JJ	O
Agrobacteria	NNS	O
--
bacterium	NN	O
harboring	VBG	O
a	DT	O
Ti	NNP	B
plasmid	NN	I
creates	NNS	O
,	,	O
in	IN	O
--
other	JJ	O
classes	NNS	O
of	IN	O
Ti	NNP	B
plasmids	NNS	I
that	WDT	O
induce	VBP	O
tumors	NNS	O
--
plasmids	NNS	O
,	,	O
''	''	O
pTi	NN	B
AT181	NN	I
and	CC	O
pTi	NN	B
EU6	NN	I
(	(	O
9	CD	O
)	)	O
and	CC	O
pTi	NN	B
T10/73	NN	I
(	(	O
24	CD	O
)	)	O
--
These	DT	O
three	CD	O
Ti	NNP	B
plasmids	NNS	I
,	,	O
by	IN	O
the	DT	O
--
a	DT	O
standard	JJ	O
nopaline-type	JJ	O
Ti	NN	B
plasmid	NN	I
(	(	O
24	CD	O
)	)	O
--
defective	JJ	O
''	''	O
nopaline-type	JJ	O
Ti	NNP	B
plasmids	NNS	I
.	.	O
A	DT	O
--
``	``	O
nulltype	NN	O
''	''	O
Ti	NNP	B
plasmids	NNS	I
,	,	O
pTi	NN	O
542	CD	O
--
octopine-	NN	O
and	CC	O
nopaline-type	JJ	O
Ti	NN	B
plasmids	NNS	I
(	(	O
21-23	CD	O
)	)	O
--
nopaline	NN	O
and	CC	O
null-type	JJ	O
Ti	NN	B
plasmids	NNS	I
.	.	O
The	DT	O
--
induced	VBN	O
by	IN	O
null-type	JJ	O
Ti	NNP	B
plasmids	NNS	I
.	.	O
The	DT	O
--
strain	NN	O
containing	VBG	O
no	DT	O
Ti	NNP	B
plasmid	NN	I
to	TO	O
use	VB	O
the	DT	O
--
strains	NNS	O
carrying	VBG	O
a	DT	O
Ti	NNP	B
plasmid	NN	I
was	VBD	O
assessed	VBN	O
by	IN	O
--
observed	VBN	O
with	IN	O
octopine-type	JJ	O
Ti	NNP	B
plasmid	NN	I
transformations	NNS	O
performed	VBN	O
in	IN	O
--
bacteria	NNS	O
with	IN	O
null-type	JJ	O
Ti	NNP	B
plasmids	NNS	I
but	CC	O
not	RB	O
by	IN	O
--
which	WDT	O
lacks	VBZ	O
a	DT	O
Ti	NNP	B
plasmid	NN	I
.	.	O
As	IN	O
--
(	(	O
containing	VBG	O
no	DT	O
Ti	NNP	B
plasmid	NN	I
)	)	O
.	.	O
--
of	IN	O
their	PRP$	O
respective	JJ	O
Ti	NNP	B
plasmids	NNS	I
(	(	O
21-23	CD	O
)	)	O
--
of	IN	O
the	DT	O
null-type	JJ	O
Ti	NNP	B
plasmid	NN	I
,	,	O
pTi	NN	O
Bo542	NN	O
--
daltons	NNS	O
(	(	O
two	CD	O
cryptic	JJ	B
plasmids	NNS	I
of	IN	O
Bo542	NN	O
)	)	O
--
must	MD	O
be	VB	O
the	DT	O
Ti	NNP	B
plasmid	NN	I
size	NN	O
class	NN	O
,	,	O
--
that	WDT	O
received	VBD	O
the	DT	O
Ti	NNP	B
plasmid	NN	I
of	IN	O
strain	NN	O
Bo542	NN	O
--
106	CD	O
daltons	NNS	O
(	(	O
Ti	NNP	B
plasmid	NN	I
size	NN	I
)	)	O
and	CC	O
25	CD	O
--
(	(	O
Cr	NN	O
,	,	O
cryptic	JJ	B
plasmids	NNS	I
)	)	O
.	.	O
--
assigned	VBN	O
to	TO	O
a	DT	O
cryptic	JJ	B
plasmid	NN	I
of	IN	O
size	NN	O
similar	JJ	O
--
that	DT	O
of	IN	O
the	DT	O
Ti	NNP	B
plasmid	NN	I
(	(	O
see	VB	O
text	NN	O
--
gall	NN	O
tumors	NNS	O
and	CC	O
Ti	NNP	B
plasmid	NN	I
evolution	NN	O
.	.	O
--
harboring	VBG	O
the	DT	O
corresponding	VBG	O
Ti	NNP	B
plasmid	NN	I
have	VBP	O
apparently	RB	O
played	VBN	O
--
the	DT	O
dissemination	NN	O
of	IN	O
Ti	NNP	B
plasmids	NNS	I
in	IN	O
nature	NN	O
.	.	O
--
``	``	O
unusual	JJ	O
nopaline	NN	O
Ti	NNP	B
plasmids	NNS	I
``	``	O
induce	VBP	O
tumors	NNS	O
--
for	IN	O
the	DT	O
null-type	JJ	O
Ti	NNP	B
plasmid	NN	I
,	,	O
for	IN	O
very	RB	O
--
of	IN	O
the	DT	O
corresponding	VBG	O
Ti	NNP	B
plasmids	NNS	I
(	(	O
21-23	CD	O
)	)	O
--
between	IN	O
the	DT	O
octopine	NN	O
Ti	NNP	B
plasmid	NN	I
and	CC	O
pTi	NN	B
Bo542	NN	I
(	(	O
29	CD	O
,	,	O
--
that	IN	O
the	DT	O
agropine	NN	O
Ti	NNP	B
plasmid	NN	I
might	MD	O
be	VB	O
an	DT	O
--
wide	JJ	O
host-range	JJ	O
octopine	NN	O
Ti	NNP	B
plasmid	NN	I
,	,	O
whose	WP$	O
surprising	JJ	O
--
traits	NNS	O
on	IN	O
these	DT	O
Ti	NNP	B
plasmids	NNS	I
should	MD	O
give	VB	O
further	JJ	O
