# Supplementary material for: Named Entity Recognition for Bacterial Type IV Secretion Systems
Source: PLoS One. 2011 Mar 29;6(3):e14780. doi: 10.1371/journal.pone.0014780 (PMC3066171; doi:10.1371/journal.pone.0014780)
Supplement: Supporting Information S2 — Source document extracts and scripts. The results described in this paper can be recreated by following the workflow described in the file entitled "Instructions for Executing T4SS Named Entity Recognition Workflow.docx." (4.93 MB ZIP) [file pone.0014780.s002.zip › Revised Instructions and Data/T4SS/data/extracted/cellular_component/file_7Extract.txt]

into	IN	O
the	DT	O
host	NN	O
cytoplasm	NN	B
(	(	O
Fig.	NN	O
3	CD	O
--
HGF	NN	O
to	TO	O
the	DT	O
cell	NN	B
monolayer	NN	I
(	(	O
Fig.	NN	O
4	CD	O
--
attached	VBN	O
to	TO	O
the	DT	O
cell	NN	B
surface	NN	I
is	VBZ	O
associated	VBN	O
with	IN	O
--
to	TO	O
form	VB	O
an	DT	O
extracellular	JJ	B
cylindrical	JJ	I
structure	NN	I
most	RBS	O
often	RB	O
surrounding	VBG	O
--
either	CC	O
on	IN	O
the	DT	O
cell	NN	B
surface	NN	I
or	CC	O
in	IN	O
the	DT	O
cytoplasm	NN	B
,	,	O
which	WDT	O
is	VBZ	O
--
the	DT	O
H.	NN	O
pylori	NN	O
type	NN	B
IV	CD	I
secretion	NN	I
system	NN	I
encoded	VBN	O
by	IN	O
the	DT	O
--
into	IN	O
the	DT	O
host	NN	O
membrane	NN	B
by	IN	O
the	DT	O
bacterial	JJ	O
