# Supplementary material for: Named Entity Recognition for Bacterial Type IV Secretion Systems
Source: PLoS One. 2011 Mar 29;6(3):e14780. doi: 10.1371/journal.pone.0014780 (PMC3066171; doi:10.1371/journal.pone.0014780)
Supplement: Supporting Information S2 — Source document extracts and scripts. The results described in this paper can be recreated by following the workflow described in the file entitled "Instructions for Executing T4SS Named Entity Recognition Workflow.docx." (4.93 MB ZIP) [file pone.0014780.s002.zip › Revised Instructions and Data/T4SS/data/extracted/cellular_component/file_8Extract.txt]

up	IN	O
to	TO	O
three	CD	O
TFSS	NN	B
in	IN	O
a	DT	O
single	JJ	O
--
challenge	NN	O
.	.	O
TFSS-carrying	JJ	B
plasmids	NNS	I
were	VBD	O
discovered	VBN	O
in	IN	O
--
Introduction	NN	O
The	DT	O
type	NN	B
IV	CD	I
secretion	NN	I
system	NN	I
(	(	O
TFSS	NN	O
)	)	O
--
details	NNS	O
.	.	O
TFSSs	NNS	B
are	VBP	O
composed	VBN	O
of	IN	O
--
of	IN	O
the	DT	O
12	CD	O
TFSS	NN	B
components	NNS	I
VirB1	NN	O
to	TO	O
VirB11	NN	O
--
operons	NNS	O
on	IN	O
the	DT	O
Ti	NNP	B
(	(	I
tumour-inducing	JJ	I
)	)	I
plasmid	NN	I
(	(	O
Zupan	NNP	O
et	FW	O
--
data	NNS	O
indicate	VBP	O
that	IN	O
TFSS	NN	B
are	VBP	O
used	VBN	O
for	IN	O
--
some	DT	O
of	IN	O
the	DT	O
TFSS	NN	B
components	NNS	I
,	,	O
e.g.	FW	O
the	DT	O
--
)	)	O
,	,	O
the	DT	O
pilus	NN	B
components	NNS	I
(	(	O
major	JJ	O
structural	JJ	O
--
interactions	NNS	O
between	IN	O
core	NN	O
complex	NN	B
components	NNS	I
(	(	O
VirB7	NN	O
to	TO	O
--
substrates	NNS	O
across	IN	O
the	DT	O
cell	NN	B
envelope	NN	I
.	.	O
In	IN	O
--
recognition	NN	O
and	CC	O
complex	JJ	O
assembly	NN	B
and	CC	O
the	DT	O
specific	JJ	O
--
cell	NN	O
,	,	O
Summary	JJ	O
Type	NN	B
IV	CD	I
secretion	NN	I
systems	NNS	I
(	(	I
TFSS	NN	I
)	)	I
mediate	VBP	O
secretion	NN	O
or	CC	O
--
assembly	NN	O
of	IN	O
the	DT	O
transmembrane	JJ	B
TFSS	NN	I
machinery	NN	I
.	.	O
Biochemical	JJ	O
--
may	MD	O
form	VB	O
the	DT	O
translocation	NN	B
channel	NN	I
.	.	O
Coupling	NN	O
--
Previous	JJ	O
work	NN	O
on	IN	O
plasmid	NN	B
transfer	NN	I
systems	NNS	I
identified	VBD	O
so-called	JJ	O
‘coupling’	NN	O
--
R388	NN	O
)	)	O
from	IN	O
plasmid	NN	B
transfer	NN	I
systems	NNS	I
(	(	O
Hamilton	NNP	O
et	FW	O
--
substrates	NNS	O
to	TO	O
the	DT	O
membrane-bound	JJ	B
components	NNS	I
of	IN	O
the	DT	O
TFSS	NN	B
,	,	O
and	CC	O
this	DT	O
--
protein	NN	O
via	IN	O
the	DT	O
membrane-bound	JJ	B
translocation	NN	I
machinery	NN	I
.	.	O
TrwB	NN	O
--
the	DT	O
relaxosome	NN	O
from	IN	O
IncW	NNP	B
plasmid	NN	I
R388	NN	I
(	(	O
TrwA	NN	O
,	,	O
--
indicates	VBZ	O
that	IN	O
a	DT	O
central	JJ	B
channel	NN	I
in	IN	O
the	DT	O
hexameric	JJ	O
protein	NN	O
may	MD	O
connect	VB	O
cytoplasm	NN	B
and	CC	O
periplasm	NN	B
(	(	O
Gomis-Rüth	NNP	O
et	FW	O
--
translocation	NN	O
into	IN	O
the	DT	O
periplasm	NN	B
.	.	O
This	DT	O
--
component	NN	O
of	IN	O
the	DT	O
relaxosome	NN	B
.	.	O
The	DT	O
--
recognition	NN	O
by	IN	O
the	DT	O
TFSS	NN	B
machinery	NN	I
has	VBZ	O
been	VBN	O
elusive	JJ	O
--
domains	NNS	O
with	IN	O
the	DT	O
TFSS	NN	B
machinery	NN	I
.	.	O
This	DT	O
--
that	IN	O
translocation	NN	O
of	IN	O
VirD2–DNA	NN	B
complexes	NNS	I
occurs	VBZ	O
independently	RB	O
from	IN	O
--
pathogens	NNS	O
suggested	VBD	O
that	IN	O
TFSS	NN	B
machineries	NNS	I
are	VBP	O
primarily	RB	O
protein	NN	B
transporters	NNS	I
,	,	O
comparable	JJ	O
data	NNS	O
--
the	DT	O
case	NN	O
of	IN	O
conjugative	JJ	B
plasmid	NN	I
transporters	NNS	I
.	.	O
Brian	JJ	O
--
revealed	VBD	O
that	IN	O
the	DT	O
IncI	NN	B
plasmid	NN	I
ColIb	NN	I
transfer	NN	I
machinery	NN	I
is	VBZ	O
able	JJ	O
to	TO	O
mediate	VB	O
DNA	NN	B
independent	JJ	I
translocation	NN	I
of	IN	O
the	DT	O
Sog	NNP	O
--
,	,	O
suggesting	VBG	O
that	IN	O
translocation	NN	B
of	IN	I
proteins	NNS	I
may	MD	O
also	RB	O
be	VB	O
--
general	JJ	O
feature	NN	O
of	IN	O
conjugative	JJ	B
TFSS	NN	I
machineries	NNS	I
(	(	O
Wilkins	NNP	O
and	CC	O
--
)	)	O
.	.	O
Type	NN	B
IV	CD	I
secretion	NN	I
systems	NNS	I
(	(	O
TFSSs	NNS	O
)	)	O
--
substrate	NN	O
translocation	NN	O
by	IN	O
TFSS	NN	B
does	VBZ	O
not	RB	O
require	VB	O
periplasmic	JJ	B
intermediates	NNS	I
.	.	O
The	DT	O
Bordetella	NNP	O
pertussis	NN	O
Ptl	NN	B
toxin	NN	I
translocation	NN	I
system	NN	I
had	VBD	O
been	VBN	O
regarded	VBN	O
--
exported	VBN	O
into	IN	O
the	DT	O
periplasm	NN	B
via	IN	O
the	DT	O
Sec-dependent	JJ	O
--
toxin	NN	O
in	IN	O
the	DT	O
periplasm	NN	B
is	VBZ	O
required	VBN	O
for	IN	O
--
associates	VBZ	O
with	IN	O
the	DT	O
outer	JJ	B
membrane	NN	I
before	IN	O
secretion	NN	O
of	IN	O
--
holotoxin	NN	O
by	IN	O
the	DT	O
Plt	NN	B
TFSS	NN	I
(	(	O
Farizo	NNP	O
et	FW	O
--
export	NN	O
into	IN	O
the	DT	O
periplasm	NN	B
may	MD	O
explain	VB	O
the	DT	O
--
isolated	VBN	O
from	IN	O
the	DT	O
periplasm	NN	B
of	IN	O
A.	NN	O
tumefaciens	NNS	O
--
VirE2	NN	O
assembles	VBZ	O
into	IN	O
oligomeric	JJ	B
complexes	NNS	I
,	,	O
which	WDT	O
integrate	VBP	O
into	IN	O
model	NN	B
membranes	NNS	I
and	CC	O
form	NN	O
pores	NNS	B
.	.	O
These	DT	O
pores	NNS	B
are	VBP	O
voltage	NN	O
gated	VBN	O
--
the	DT	O
translocation	NN	O
of	IN	O
single-stranded	JJ	B
DNA	NN	I
complexes	NNS	I
(	(	O
Dumas	NNP	O
et	FW	O
--
,	,	O
similar	JJ	O
to	TO	O
type	NN	B
II	CD	I
secretion	NN	I
systems	NNS	I
,	,	O
TFSS	NN	O
substrates	NNS	O
may	MD	O
transverse	VB	O
the	DT	O
cell	NN	B
envelope	NN	I
via	IN	O
a	DT	O
periplasmic	JJ	O
--
.	.	O
Understanding	VBG	O
core	NN	B
complex	NN	I
and	CC	O
T-pilus	NN	O
assembly	NN	O
--
components	NNS	O
of	IN	O
the	DT	O
TFSS	NN	B
pore	NN	I
into	IN	O
the	DT	O
periplasm	NN	B
.	.	O
For	IN	O
--
interactions	NNS	O
between	IN	O
putative	JJ	O
core	NN	B
components	NNS	I
of	IN	O
the	DT	O
TFSS	NN	B
channel	NN	I
(	(	O
VirB8	NN	O
,	,	O
--
clusters	NNS	O
in	IN	O
the	DT	O
cell	NN	B
envelope	NN	I
and	CC	O
that	IN	O
its	PRP$	O
--
extracted	VBN	O
from	IN	O
the	DT	O
membranes	NNS	B
of	IN	O
A.	NN	O
tumefaciens	NNS	O
--
pilus-associated	JJ	O
proteins	NNS	O
and	CC	O
core	NN	B
complex	NN	I
components	NNS	I
can	MD	O
be	VB	O
separated	VBN	O
--
localize	VB	O
in	IN	O
the	DT	O
periplasm	NN	B
of	IN	O
F	NN	O
plas-mid-carrying	JJ	O
--
experiments	NNS	O
showed	VBD	O
that	IN	O
inner	JJ	B
membrane	NN	I
protein	NN	O
TraB	NN	O
,	,	O
g	NN	O
and	CC	O
outer	JJ	B
membrane	NN	I
protein	NN	O
TraV	NN	O
associate	NN	O
in	IN	O
a	DT	O
trans-envelope	JJ	B
structure	NN	I
.	.	O
Further	JJ	O
--
part	NN	O
of	IN	O
a	DT	O
channel	NN	B
complex	NN	I
(	(	O
Harris	NNP	O
et	FW	O
--
identity	NN	O
of	IN	O
the	DT	O
channel	NN	B
components	NNS	I
and	CC	O
the	DT	O
activities	NNS	O
--
more	RBR	O
recently	RB	O
discovered	VBN	O
TFSSs	NNS	B
from	IN	O
Gram-negative	JJ	O
pathogens	NNS	O
--
.	.	O
The	DT	O
TFSS	NN	B
encoded	VBN	O
by	IN	O
the	DT	O
--
how	WRB	O
research	NN	O
on	IN	O
TFSS	NN	B
has	VBZ	O
to	TO	O
be	VB	O
--
a	DT	O
second	JJ	O
chromosome-encoded	JJ	O
TFSS	NN	B
of	IN	O
H.	NN	O
pylori	NN	O
--
basic	JJ	O
mechanism	NN	O
of	IN	O
TFSS	NN	B
may	MD	O
allow	VB	O
adaptation	NN	O
--
a	DT	O
recipient	NN	O
for	IN	O
IncQ	NN	B
plasmids	NNS	I
translocated	VBN	O
from	IN	O
A.	NN	O
--
components	NNS	O
of	IN	O
the	DT	O
core	NN	B
complex	NN	I
.	.	O
These	DT	O
--
element	NN	O
of	IN	O
the	DT	O
TFSS	NN	B
machinery	NN	I
(	(	O
Z	NN	O
.	.	O
Two	CD	O
TFSSs	NNS	B
were	VBD	O
also	RB	O
discovered	VBN	O
in	IN	O
the	DT	O
genome	NN	B
of	IN	O
the	DT	O
intracellular	JJ	O
--
those	DT	O
from	IN	O
the	DT	O
conjugative	JJ	B
transfer	NN	I
system	NN	I
of	IN	O
IncW	NNP	B
plasmid	NN	I
R388	NN	I
,	,	O
and	CC	O
their	PRP$	O
--
of	IN	O
the	DT	O
two	CD	O
TFSSs	NNS	B
encoded	VBN	O
by	IN	O
the	DT	O
--
.	.	O
The	DT	O
Dot/Icm	NNP	B
system	NN	I
,	,	O
but	CC	O
not	RB	O
the	DT	O
Lvh	NNP	B
system	NN	I
,	,	O
is	VBZ	O
required	VBN	O
--
growth	NN	O
and	CC	O
may	MD	O
translocate	VB	B
virulence	NN	I
factors	NNS	I
across	IN	O
the	DT	O
phagosomal	JJ	B
membrane	NN	I
.	.	O
Similar	JJ	O
--
the	DT	O
A.	NN	O
tumefaciens	NNS	O
VirB	NN	B
system	NN	I
,	,	O
the	DT	O
Dot/Icm	NNP	B
system	NN	I
directs	VBZ	O
conjugative	JJ	O
transfer	NN	O
of	IN	O
IncQ	NN	B
plasmids	NNS	I
between	IN	O
bacteria	NNS	O
,	,	O
and	CC	O
the	DT	O
Lvh	NNP	B
system	NN	I
contributes	VBZ	O
to	TO	O
this	DT	O
--
of	IN	O
the	DT	O
two	CD	O
TFSS	NN	B
systems	NNS	I
.	.	O
In	IN	O
--
secretion	NN	O
of	IN	O
the	DT	O
inner	JJ	B
membrane	NN	I
protein	NN	O
DotA	NN	O
was	VBD	O
--
move	VB	O
across	IN	O
the	DT	O
phagosomal	JJ	B
membrane	NN	I
(	(	O
Nagai	NNP	O
and	CC	O
--
of	IN	O
the	DT	O
basic	JJ	O
TFSS	NN	B
machinery	NN	I
to	TO	O
the	DT	O
different	JJ	O
--
environmental	JJ	O
spread	NN	O
of	IN	O
TFSS	NN	B
As	IN	O
TFSSs	NNS	B
are	VBP	O
discovered	VBN	O
in	IN	O
--
occurrence	NN	O
of	IN	O
two	CD	O
TFSSs	NNS	B
in	IN	O
single	JJ	O
organisms	NNS	O
--
is	VBZ	O
a	DT	O
third	JJ	O
TFSS	NN	B
in	IN	O
A.	NN	O
tumefaciens	NNS	O
--
as	IN	O
the	DT	O
well-studied	JJ	O
VirB	NN	B
system	NN	I
(	(	O
gene	NN	O
transfer	NN	O
--
reside	VBP	O
on	IN	O
the	DT	O
Ti	NNP	B
plasmid	NN	I
,	,	O
a	DT	O
new	JJ	O
--
550	CD	O
kb	NN	O
cryptic	JJ	O
plasmid	NN	B
pAtC58	NN	I
,	,	O
which	WDT	O
is	VBZ	O
--
similarity	NN	O
to	TO	O
the	DT	O
Lvh	NN	B
system	NN	I
from	IN	O
L.	FW	O
pneumophila	FW	O
and	CC	O
the	DT	O
VirB	NN	B
system	NN	I
from	IN	O
B.	NNP	O
tribocorum	NN	O
--
may	MD	O
have	VB	O
adapted	VBN	O
TFSSs	NNS	B
for	IN	O
their	PRP$	O
needs	NNS	O
--
large	JJ	O
variety	NN	O
of	IN	O
IncP	NN	B
plasmids	NNS	I
carrying	VBG	O
antibiotic	JJ	O
resistance	NN	O
--
.	.	O
The	DT	O
cryptic	JJ	B
plasmid	NN	I
does	VBZ	O
not	RB	O
carry	VB	O
--
great	JJ	O
variety	NN	O
of	IN	O
TFSSs	NNS	B
occur	VBP	O
in	IN	O
natural	JJ	O
--
the	DT	O
relevance	NN	O
of	IN	O
TFSSs	NNS	B
for	IN	O
a	DT	O
wide	JJ	O
--
the	DT	O
A.	NN	O
tumefaciens	NNS	O
VirB	NN	B
system	NN	I
.	.	O
The	DT	O
--
transporters	NNS	O
with	IN	O
the	DT	O
TFSS	NN	B
machinery	NN	I
needs	VBZ	O
to	TO	O
be	VB	O
--
substrates	NNS	O
via	IN	O
the	DT	O
periplasm	NN	B
or	CC	O
passage	NN	O
from	IN	O
the	DT	O
cytoplasm	NN	B
through	IN	O
the	DT	O
core	NN	B
complex	NN	I
.	.	O
Comparison	NN	O
--
the	DT	O
presence	NN	O
of	IN	O
TFSS	NN	B
components	NNS	I
in	IN	O
different	JJ	O
systems	NNS	O
--
in	IN	O
blue	JJ	O
,	,	O
surface-associated	JJ	B
structures	NNS	I
in	IN	O
orange	NN	O
,	,	O
--
of	IN	O
research	NN	O
on	IN	O
TFSSs	NNS	B
.	.	O
Applications	NNS	O
--
try	VBP	O
to	TO	O
isolate	VB	O
TFSS	NN	B
inhibitors	NNS	O
for	IN	O
antimicrobial	JJ	O
--
the	DT	O
inhibition	NN	O
of	IN	O
TFSSs	NNS	B
in	IN	O
the	DT	O
authors’	NN	O
--
the	DT	O
biology	NN	O
of	IN	O
TFSSs	NNS	B
were	VBD	O
supported	VBN	O
by	IN	O
--
1998	CD	O
)	)	O
The	DT	O
Ti	NNP	B
plasmid	NN	I
increases	VBZ	O
the	DT	O
efficiency	NN	O
--
transfer	NN	O
of	IN	O
an	DT	O
IncQ	NN	B
plasmid	NN	I
.	.	O
(	(	O
--
ancestrally	RB	O
related	VBN	O
to	TO	O
conjugation	NN	B
machines	NNS	I
.	.	O
(	(	O
--
)	)	O
An	DT	O
Agrobacterium	NN	O
VirE2	NN	B
channel	NN	I
for	IN	O
transferred-	NN	O
DNA	NN	O
--
and	CC	O
VirD4	NN	O
from	IN	O
Ti	NNP	B
plasmids	NNS	I
confer	VBP	O
relaxosome	NN	O
specificity	NN	O
to	TO	O
the	DT	O
conjugal	JJ	B
transfer	NN	I
system	NN	I
of	IN	O
pTiC58	NN	O
.	.	O
--
components	NNS	O
of	IN	O
a	DT	O
type	NN	B
IV	CD	I
secretion	NN	I
system	NN	I
.	.	O
(	(	O
--
that	WDT	O
requires	VBZ	O
the	DT	O
Dot/Icm	NNP	B
transporter	NN	I
.	.	O
(	(	O
--
cells	NNS	O
by	IN	O
the	DT	O
virB-encoded	JJ	B
type	NN	I
IV	CD	I
transport	NN	I
system	NN	I
.	.	O
Tauch	NNP	O
--
bacteria	NNS	O
by	IN	O
the	DT	O
I1	NN	B
conjugation	NN	I
system	NN	I
.	.	O
Wood	NNP	O
--
the	DT	O
Helicobacter	NN	O
pylori	NN	O
type	NN	B
IV	CD	I
secretion	NN	I
system	NN	I
.	.	O
