# Supplementary material for: Named Entity Recognition for Bacterial Type IV Secretion Systems
Source: PLoS One. 2011 Mar 29;6(3):e14780. doi: 10.1371/journal.pone.0014780 (PMC3066171; doi:10.1371/journal.pone.0014780)
Supplement: Supporting Information S2 — Source document extracts and scripts. The results described in this paper can be recreated by following the workflow described in the file entitled "Instructions for Executing T4SS Named Entity Recognition Workflow.docx." (4.93 MB ZIP) [file pone.0014780.s002.zip › Revised Instructions and Data/T4SS/data/extracted/cellular_component/file_9Extract.txt]

IV	CD	O
secretion	NN	O
:	:	O
conjugation	NN	B
systems	NNS	I
adapted	VBN	O
to	TO	O
deliver	VB	O
--
bacterial	JJ	O
pathogens	NNS	O
utilize	VBP	O
conjugation	NN	B
machines	NNS	I
to	TO	O
export	VB	O
effector	NN	O
--
The	DT	O
prototypical	JJ	O
type	NN	B
IV	CD	I
system	NN	I
is	VBZ	O
the	DT	O
Agrobacterium	NNP	O
tumefaciens	VBZ	O
T-DNA	JJ	B
transfer	NN	I
machine	NN	I
,	,	O
which	WDT	O
delivers	VBZ	O
--
pylori	NN	O
,	,	O
use	NN	O
type	NN	B
IV	CD	I
machines	NNS	I
to	TO	O
export	VB	O
effector	NN	O
proteins	NNS	O
to	TO	O
the	DT	O
extracellular	JJ	B
milieu	NN	I
or	CC	O
the	DT	O
mammalian	JJ	O
cell	NN	O
cytosol	NN	B
.	.	O
Gram-negative	JJ	O
--
at	IN	O
least	JJS	O
two	CD	O
cell-surface	JJ	B
organelles	NNS	I
for	IN	O
use	NN	O
in	IN	O
--
components	NNS	O
of	IN	O
the	DT	O
flagellar	JJ	B
machine	NN	I
1	CD	O
.	.	O
The	DT	O
type	NN	B
IV	CD	I
systems	NNS	I
,	,	O
the	DT	O
subject	NN	O
--
core	NN	O
components	NNS	O
of	IN	O
conjugation	NN	B
machines	NNS	I
.	.	O
This	DT	O
--
–	VBP	O
large	JJ	O
nucleoprotein	NN	O
conjugation	NN	B
intermediates	NNS	I
,	,	O
an	DT	O
A/B	NNP	O
--
the	DT	O
Agrobacterium	NNP	O
tumefaciens	VBZ	O
T-DNA	JJ	B
transfer	NN	I
machine	NN	I
.	.	O
Type	NN	O
--
family	NN	O
members	NNS	O
The	DT	O
type	NN	B
IV	CD	I
systems	NNS	I
were	VBD	O
initially	RB	O
defined	VBN	O
--
of	IN	O
three	CD	O
different	JJ	O
macromolecular	JJ	B
complexes	NNS	I
:	:	O
the	DT	O
A.	NN	O
tumefaciens	NNS	O
T-DNA	JJ	B
transfer	NN	I
system	NN	I
required	VBN	O
for	IN	O
exporting	VBG	O
oncogenic	JJ	O
T-DNA	NN	B
to	TO	O
susceptible	JJ	O
plant	NN	O
cells	NNS	O
;	:	O
the	DT	O
conjugal	JJ	B
transfer	NN	I
(	(	I
Tra	NN	I
)	)	I
system	NN	I
of	IN	O
the	DT	O
conjugative	JJ	B
IncN	NN	I
plasmid	NN	I
pKM101	NN	O
;	:	O
and	CC	O
the	DT	O
Bordetella	NNP	O
pertussis	NN	O
pertussis	NN	B
toxin	NN	I
exporter	NN	I
,	,	I
Ptl	NN	I
(	(	O
Refs	NNS	O
2	CD	O
--
the	DT	O
list	NN	O
of	IN	O
type	NN	B
IV	CD	I
systems	NNS	I
has	VBZ	O
recently	RB	O
been	VBN	O
--
such	JJ	O
as	IN	O
the	DT	O
RP4	NN	B
plasmid	NN	I
and	CC	O
the	DT	O
Agrobacterium	NNP	O
pTi	NNP	O
Tra	NNP	B
systems	NNS	I
,	,	O
seem	VBP	O
to	TO	O
--
The	DT	O
Legionella	NNP	O
pneumophila	FW	O
Dot/Icm	NNP	B
system	NN	I
,	,	O
an	DT	O
important	JJ	O
--
the	DT	O
A.	NN	O
tumefaciens	NNS	O
T-DNA	JJ	B
transfer	NN	I
system	NN	I
.	.	O
Very	RB	O
--
shown	VBN	O
that	IN	O
the	DT	O
Dot/Icm	NNP	B
system	NN	I
is	VBZ	O
in	IN	O
fact	NN	O
--
region	NN	O
of	IN	O
the	DT	O
IncI	NN	B
ColIb-P9	NN	I
plasmid	NN	I
of	IN	O
Shigella	NN	O
flexneri	NN	O
--
in	IN	O
these	DT	O
two	CD	O
transfer	NN	B
systems4	NN	I
.	.	O
The	DT	O
Dot/Icm	NNP	B
system	NN	I
is	VBZ	O
unrelated	JJ	O
to	TO	O
the	DT	O
VirB-based	JJ	B
systems	NNS	I
and	CC	O
yet	RB	O
is	VBZ	O
--
to	TO	O
include	VB	O
functional	JJ	O
secretion	NN	B
systems	NNS	I
assembled	VBN	O
from	IN	O
Tra	NNP	O
--
classification	NN	O
of	IN	O
other	JJ	O
type	NN	B
IV	CD	I
systems	NNS	I
assembled	VBN	O
from	IN	O
other	JJ	O
Tra	NNP	B
systems	NNS	I
.	.	O
A	DT	O
--
reveals	VBZ	O
additional	JJ	O
candidate	NN	O
type	NN	B
IV	CD	I
systems	NNS	I
among	IN	O
bacterial	JJ	O
pathogens	NNS	O
--
Intriguingly	RB	O
,	,	O
putative	JJ	O
type	NN	B
IV	CD	I
systems	NNS	I
are	VBP	O
also	RB	O
present	JJ	O
--
pneumophila	FW	O
contains	VBZ	O
a	DT	O
type	NN	B
IVA	NN	I
system	NN	I
(	(	O
the	DT	O
Lvh	NN	B
system	NN	I
)	)	O
,	,	O
which	WDT	O
--
transfer	VB	O
a	DT	O
mobilizable	JJ	O
IncQ	NN	B
plasmid	NN	I
6	CD	O
.	.	O
Type	NN	B
IV	CD	I
systems	NNS	I
as	IN	O
protein	NN	B
secretion	NN	I
machines	NNS	O
Currently	RB	O
,	,	O
type	NN	B
IV	CD	I
systems	NNS	I
are	VBP	O
known	VBN	O
to	TO	O
--
.	.	O
Many	JJ	O
type	NN	B
IV	CD	I
systems	NNS	I
transfer	VBP	O
DNA	NN	O
,	,	O
--
note	VB	O
that	IN	O
the	DT	O
conjugation	NN	B
intermediate	NN	I
is	VBZ	O
not	RB	O
naked	JJ	O
--
to	TO	O
form	VB	O
the	DT	O
conjugation	NN	B
intermediate	NN	I
.	.	O
Given	VBN	O
--
intermediate	NN	O
and	CC	O
the	DT	O
transfer	NN	B
machine7	NN	I
.	.	O
In	IN	O
--
3	CD	O
.	.	O
Type	NN	B
IV	CD	I
systems	NNS	I
demonstrated	VBN	O
or	CC	O
postulated	VBN	O
--
The	DT	O
Agrobacterium	NNP	O
tumefaciens	VBZ	O
T-DNA	JJ	B
transfer	NN	I
machine	NN	I
is	VBZ	O
composed	VBN	O
of	IN	O
--
for	IN	O
the	DT	O
other	JJ	O
type	NN	B
IV	CD	I
systems	NNS	I
.	.	O
(	(	O
a	DT	O
)	)	O
Representative	JJ	O
conjugation	NN	B
systems	NNS	I
.	.	O
(	(	O
--
The	DT	O
Legionella	NNP	O
pneumophila	FW	O
Dot/Icm	NNP	B
system	NN	I
encodes	VBZ	O
icmE/dotG	NN	O
and	CC	O
--
Shigella	NN	O
flexneri	NN	O
ColIb	NN	O
IncI	NN	B
plasmid	NN	I
.	.	O
Additional	JJ	O
--
DotK	NNP	O
and	CC	O
the	DT	O
IncI	NNP	B
plasmid	NN	I
TraV	NN	O
,	,	O
TraW	NN	O
--
early	JJ	O
evidence	NN	O
that	IN	O
conjugation	NN	B
systems	NNS	I
can	MD	O
transfer	VB	O
proteins	NNS	O
--
transfer	NN	O
of	IN	O
the	DT	O
RP4	NN	B
plasmid	NN	I
to	TO	O
Escherichia	FW	O
coli	FW	O
--
the	DT	O
A.	NN	O
tumefaciens	VBZ	O
T	NN	B
-DNA	NN	I
transfer	NN	I
machine	NN	I
exports	NNS	O
VirE2	NN	O
,	,	O
--
protein	NN	O
substrates	NNS	O
and	CC	O
conjugation	NN	B
intermediates	NNS	I
compete	VBP	O
for	IN	O
available	JJ	O
T-DNA	NN	B
transfer	NN	I
machines	NNS	I
,	,	O
9	CD	O
.	.	O
--
the	DT	O
interaction	NN	O
between	IN	O
conjugation	NN	B
machines	NNS	I
and	CC	O
their	PRP$	O
DNA	NN	O
--
(	(	O
RP4	NN	O
and	CC	O
Ti	NNP	B
plasmids	NNS	I
)	)	O
,	,	O
TrwB	NN	O
--
(	(	O
A.	NN	O
tumefaciens	VBZ	O
T-DNA	NN	B
transfer	NN	I
system	NN	I
)	)	O
]	)	O
is	VBZ	O
--
Studies	NNS	O
of	IN	O
chimeric	JJ	O
transfer	NN	B
systems	NNS	I
composed	VBN	O
of	IN	O
a	DT	O
translocation	NN	B
apparatus	NN	I
and	CC	O
a	DT	O
heterologous	JJ	O
--
protein	NN	O
via	IN	O
the	DT	O
T-DNA	JJ	B
transporter	NN	I
to	TO	O
plant	NN	O
cells	NNS	O
--
substrates	NNS	O
via	IN	O
the	DT	O
type	NN	B
IV	CD	I
machines	NNS	I
might	MD	O
generally	RB	O
require	VB	O
--
protein	NN	O
substrates	NNS	O
of	IN	O
type	NN	B
IV	CD	I
systems	NNS	I
important	JJ	O
for	IN	O
the	DT	O
--
those	DT	O
associated	VBN	O
with	IN	O
conjugation	NN	B
systems	NNS	I
(	(	O
Table	JJ	O
1	CD	O
--
the	DT	O
B.	NNP	O
pertussis	NN	O
Ptl	NN	B
system	NN	I
secretes	VBZ	O
pertussis	NN	O
toxin	NN	O
--
T-DNA	JJ	O
transfer	NN	O
and	CC	O
Ptl	NN	B
secretion	NN	I
systems	NNS	I
,	,	O
the	DT	O
TDNA	NN	O
--
delivered	VBN	O
across	IN	O
the	DT	O
cell	NN	B
envelope	NN	I
in	IN	O
a	DT	O
single	JJ	O
step	NN	O
via	IN	O
a	DT	O
transenvelope	NN	B
mating	NN	I
channel	NN	I
,	,	O
PT	NN	O
export	NN	O
--
secreted	VBN	O
across	IN	O
the	DT	O
cytoplasmic	JJ	B
membrane	NN	I
via	IN	O
the	DT	O
general	JJ	O
--
assembled	VBN	O
in	IN	O
the	DT	O
periplasm	NN	B
,	,	O
is	VBZ	O
exported	VBN	O
via	IN	O
the	DT	O
Ptl	NN	B
system	NN	I
across	IN	O
the	DT	O
outer	JJ	B
membrane	NN	I
.	.	O
Upon	IN	O
--
across	IN	O
the	DT	O
host	NN	O
cell	NN	B
membrane	NN	I
.	.	O
In	IN	O
the	DT	O
host	NN	O
cell	NN	O
cytosol	NN	B
,	,	O
PT	NN	O
ADP-ribosylates	VBZ	O
--
protein	NN	O
via	IN	O
a	DT	O
type	NN	B
IV	CD	I
secretion	NN	I
system	NN	I
encoded	VBN	O
by	IN	O
the	DT	O
--
to	TO	O
the	DT	O
host	NN	O
cell	NN	B
surface	NN	I
were	VBD	O
associated	VBN	O
with	IN	O
--
.	.	O
Several	JJ	O
type	NN	B
IV	CD	I
systems	NNS	I
of	IN	O
mammalian	JJ	O
pathogens	NNS	O
--
The	DT	O
L.	NNP	O
pneumophila	FW	O
Dot/Icm	NNP	B
system	NN	I
was	VBD	O
identified	VBN	O
by	IN	O
--
Presumably	RB	O
,	,	O
the	DT	O
dot/icm	NN	B
system	NN	I
exports	VBZ	O
a	DT	O
virulence	NN	O
--
above	RB	O
,	,	O
the	DT	O
dot/icm	NN	B
system	NN	I
is	VBZ	O
unrelated	JJ	O
to	TO	O
the	DT	O
VirB	NN	B
systems	NNS	I
.	.	O
Yet	RB	O
--
system	NN	O
conjugally	RB	O
transfers	VBZ	O
plasmid	NN	B
RSF1010	NN	I
to	TO	O
L.	FW	O
pneumophila	FW	O
--
possibly	RB	O
other	JJ	O
,	,	O
type	NN	B
IV	CD	I
systems	NNS	I
associated	VBN	O
with	IN	O
virulence	NN	O
--
T-DNA	JJ	O
transfer	NN	O
machine	NN	O
Conjugation	NN	B
machines	NNS	I
of	IN	O
Gram-negative	JJ	O
bacteria	NNS	O
--
structures	NNS	O
,	,	O
the	DT	O
mating	NN	B
channel	NN	I
through	IN	O
which	WDT	O
the	DT	O
--
translocated	VBN	O
and	CC	O
the	DT	O
conjugal	JJ	B
pilus	NN	I
for	IN	O
contacting	VBG	O
recipient	NN	O
--
.	.	O
Various	JJ	O
conjugative	JJ	B
pili	NNS	I
have	VBP	O
been	VBN	O
visualized	VBN	O
--
information	NN	O
about	IN	O
the	DT	O
mating	NN	B
channel	NN	I
.	.	O
Recent	JJ	O
--
the	DT	O
A.	NN	O
tumefaciens	NNS	O
T-DNA	JJ	B
transfer	NN	I
system	NN	I
has	VBZ	O
focused	VBN	O
on	IN	O
--
exocellularly	RB	O
forming	VBG	O
the	DT	O
T-pilus	JJ	B
or	CC	O
other	JJ	O
adhesive	JJ	O
--
(	(	O
2	LS	O
)	)	O
mating-channel	NN	B
components	NNS	I
;	:	O
and	CC	O
(	(	O
3	LS	O
)	)	O
cytoplasmic	JJ	B
membrane	NN	I
ATPases	NNS	O
.	.	O
--
assemble	VB	O
as	IN	O
a	DT	O
supramolecular	JJ	B
complex	NN	I
,	,	O
as	RB	O
yet	RB	O
--
association	NN	O
between	IN	O
the	DT	O
conjugative	JJ	B
pilus	NN	I
and	CC	O
the	DT	O
mating	NN	B
channel	NN	I
.	.	O
Kado	NNP	O
--
the	DT	O
A.	NN	O
tumefaciens	NNS	O
T-pilus	NN	B
.	.	O
VirB2	NN	O
--
subunit	NN	O
of	IN	O
the	DT	O
T-pilus	NN	B
,	,	O
is	VBZ	O
processed	VBN	O
--
partitions	NNS	O
with	IN	O
the	DT	O
cytoplasmic	JJ	B
membrane	NN	I
during	IN	O
cell	NN	O
fractionation	NN	O
--
,	,	O
TrbC	NN	O
of	IN	O
plasmid	NN	B
RP4	NN	I
,	,	O
undergo	VBP	O
novel	JJ	O
--
to	TO	O
form	VB	O
the	DT	O
T-pilus	NN	B
,	,	O
a	DT	O
thin	JJ	O
--
amounts	NNS	O
with	IN	O
the	DT	O
T-pilus	NN	B
and	CC	O
thus	RB	O
is	VBZ	O
--
,	,	O
TraC	NN	O
of	IN	O
plasmid	NN	B
pKM101	NN	I
(	(	O
Ref.	NNP	O
28	CD	O
--
detected	VBN	O
in	IN	O
purified	VBN	O
T-pilus	JJ	B
preparations	NNS	O
,	,	O
and	CC	O
--
Locations	NNS	O
of	IN	O
VirB	NN	B
components	NNS	I
of	IN	O
the	DT	O
T-DNA	JJ	B
transfer	NN	I
system	NN	I
.	.	O
The	DT	O
--
(	(	O
VirB1*	NN	O
,	,	O
VirB2	NN	B
pilin	NN	I
and	CC	O
VirB5	NN	O
)	)	O
--
.	.	O
Putative	JJ	O
channel	NN	B
components	NNS	I
Several	JJ	O
lines	NNS	O
of	IN	O
--
)	)	O
are	VBP	O
probable	JJ	O
channel	NN	B
subunits	NNS	I
3	CD	O
.	.	O
--
to	TO	O
span	VB	O
the	DT	O
cytoplasmic	JJ	B
membrane	NN	I
several	JJ	O
times	NNS	O
and	CC	O
--
localizes	VBZ	O
at	IN	O
the	DT	O
outer	JJ	B
membrane	NN	I
and	CC	O
plays	VBZ	O
a	DT	O
--
assembly	NN	O
of	IN	O
the	DT	O
transfer	NN	B
machine	NN	I
34	CD	O
.	.	O
--
link	VB	O
cytoplasmic	JJ	O
and	CC	O
outer	JJ	B
membrane	NN	I
VirB	NN	B
subcomplexes	NNS	I
36	CD	O
.	.	O
--
,	,	O
TrbB	NN	O
of	IN	O
plasmid	NN	B
RP4	NN	I
,	,	O
TrwD	NN	O
of	IN	O
plasmid	NN	B
R388	NN	I
,	,	O
and	CC	O
RP0525	NN	O
--
substrate	NN	O
trafficking	NN	O
via	IN	O
type	NN	B
IV	CD	I
machines	NNS	I
.	.	O
Perspectives	NNS	O
--
The	DT	O
A.	NNP	O
tumefaciens	VBZ	O
T-DNA	JJ	B
transporter	NN	I
seems	VBZ	O
to	TO	O
be	VB	O
--
pathogens	NNS	O
use	VBP	O
their	PRP$	O
type	NN	B
IV	CD	I
systems	NNS	I
for	IN	O
distinct	JJ	O
purposes	NNS	O
--
the	DT	O
mammalian	JJ	O
cell	NN	O
cytosol	NN	B
and	CC	O
L.	NN	O
pneumophila	NN	O
--
Studies	NNS	O
of	IN	O
the	DT	O
types	NNS	B
II–IV	NN	I
secretion	NN	I
systems	NNS	I
have	VBP	O
revealed	VBN	O
remarkable	JJ	O
--
which	WDT	O
utilize	VBP	O
a	DT	O
flagellar	JJ	B
export	NN	I
machine	NN	I
to	TO	O
inject	VB	O
effector	NN	O
--
to	TO	O
the	DT	O
respective	JJ	O
transfer	NN	B
machines	NNS	I
.	.	O
Both	DT	O
--
reaction	NN	O
via	IN	O
a	DT	O
transenvelope	NN	B
channel	NN	I
.	.	O
Finally	RB	O
--
both	DT	O
systems	NNS	O
elaborate	VBP	O
extracellular	JJ	B
pili	NNS	I
or	CC	O
filaments	NNS	B
that	WDT	O
contribute	VBP	O
in	IN	O
--
systems	NNS	O
–	VBP	O
the	DT	O
type	NN	B
IV	CD	I
systems	NNS	I
can	MD	O
export	VB	O
long	JJ	O
--
.	.	O
The	DT	O
type	NN	B
IV	CD	I
systems	NNS	I
also	RB	O
mechanistically	RB	O
resemble	VB	O
the	DT	O
type	NN	B
II	CD	I
systems	NNS	I
(	(	O
reviewed	VBN	O
in	IN	O
--
route	NN	O
envisaged	VBN	O
for	IN	O
type	NN	B
IV	CD	I
machines	NNS	I
in	IN	O
that	IN	O
it	PRP	O
--
reminiscent	JJ	O
of	IN	O
the	DT	O
type	NN	B
II	CD	I
secretion	NN	I
systems	NNS	I
.	.	O
Questions	NNS	O
--
architecture	NN	O
of	IN	O
the	DT	O
channel	NN	B
and	CC	O
the	DT	O
nature	NN	O
--
the	DT	O
contact	NN	O
with	IN	O
extracellular	JJ	B
pili	NNS	I
?	.	O
Do	VBP	O
all	DT	O
type	NN	B
IV	CD	I
systems	NNS	I
elaborate	VBP	O
extracellular	JJ	B
pili	NNS	I
or	CC	O
other	JJ	O
appendages	NNS	B
?	.	O
•	''	O
What	WP	O
--
for	IN	O
elaboration	NN	O
of	IN	O
type	NN	B
IV	CD	I
transfer	NN	I
machines	NNS	I
?	.	O
In	IN	O
addition	NN	O
--
?	.	O
•	''	O
Are	NNP	O
type	NN	B
IV	CD	I
systems	NNS	I
viable	JJ	O
targets	NNS	O
for	IN	O
--
or	CC	O
proteins	NNS	O
via	IN	O
conjugation	NN	B
machines	NNS	I
be	VB	O
generalized	VBN	O
to	TO	O
--
,	,	O
both	CC	O
the	DT	O
type	NN	B
IV	CD	I
and	CC	I
II	CD	I
systems	NNS	I
permit	VBP	O
transmission	NN	O
of	IN	O
--
acids	NNS	O
across	IN	O
the	DT	O
cell	NN	B
envelope	NN	I
.	.	O
A	DT	O
--
,	,	O
although	IN	O
the	DT	O
type	NN	B
IV	CD	I
secretion	NN	I
systems	NNS	I
are	VBP	O
configured	VBN	O
for	IN	O
--
proteins	NNS	O
,	,	O
a	DT	O
type	NN	B
II	CD	I
system	NN	I
has	VBZ	O
now	RB	O
been	VBN	O
--
questions	NNS	O
surrounding	VBG	O
the	DT	O
type	NN	B
IV	CD	I
systems	NNS	I
await	VBP	O
further	JJ	O
exploration	NN	O
--
operons	NNS	O
encoding	VBG	O
the	DT	O
type	NN	B
IV	CD	I
conjugation	NN	I
systems	NNS	I
are	VBP	O
often	RB	O
induced	VBN	O
--
the	DT	O
B.	NNP	O
pertussis	NN	O
Ptl	NN	B
system	NN	I
2	CD	O
,	,	O
18	CD	O
--
of	IN	O
genes	NNS	O
for	IN	O
type	NN	B
IV	CD	I
systems	NNS	I
implicated	VBN	O
in	IN	O
virulence	NN	O
--
scientists	NNS	O
working	VBG	O
on	IN	O
conjugation	NN	B
systems	NNS	I
for	IN	O
laying	VBG	O
a	DT	O
--
these	DT	O
newly	RB	O
termed	VBN	O
type	NN	B
IV	CD	I
systems	NNS	I
.	.	O
Additional	JJ	O
information	NN	O
on	IN	O
the	DT	O
type	NN	B
IV	CD	I
systems	NNS	I
can	MD	O
be	VB	O
found	VBN	O
--
Adaptation	NN	O
of	IN	O
a	DT	O
conjugal	JJ	B
transfer	NN	I
system	NN	I
for	IN	O
the	DT	O
export	NN	O
--
The	DT	O
Agrobacterium	NNP	O
tumefaciens	VBZ	O
T-complex	JJ	B
transport	NN	I
apparatus	NN	I
:	:	O
a	DT	O
paradigm	NN	O
--
family	NN	O
of	IN	O
multifunctional	JJ	O
transporters	NNS	B
in	IN	O
eubacteria	NNS	O
.	.	O
--
between	IN	O
a	DT	O
new	JJ	O
type	NN	B
IV	CD	I
secretion	NN	I
system	NN	I
and	CC	O
the	DT	O
icm/dot	NN	B
virulence	NN	I
system	NN	I
of	IN	O
Legionella	NN	O
pneumophila	NN	O
--
conjugal	JJ	O
intermediate	NN	O
of	IN	O
plasmid	NN	B
RSF1010	NN	I
inhibits	VBZ	O
Agrobacterium	NN	O
tumefaciens	NNS	O
--
and	CC	O
VirD4	NN	O
from	IN	O
Ti	NNP	B
plasmids	NNS	I
confer	VBP	O
relaxosome	NN	O
specificity	NN	O
to	TO	O
the	DT	O
conjugal	JJ	B
transfer	NN	I
system	NN	I
of	IN	O
pTiC58	NN	O
.	.	O
--
(	(	O
1999	CD	O
)	)	O
Conjugative	JJ	B
pili	NNS	I
of	IN	O
IncP	NN	O
plasmids	NNS	O
,	,	O
and	CC	O
the	DT	O
Ti	NNP	B
plasmid	NN	I
T	NN	I
pilus	NN	I
are	VBP	O
composed	VBN	O
of	IN	O
--
association	NN	O
with	IN	O
the	DT	O
T	NN	B
pilus	NN	I
of	IN	O
Agrobacterium	NN	O
tumefaciens	NNS	O
--
)	)	O
TraC	NN	O
of	IN	O
IncN	NN	B
plasmid	NN	I
pKM101	NN	I
associates	VBZ	O
with	IN	O
membranes	NNS	O
--
component	NN	O
of	IN	O
the	DT	O
T-complex	JJ	B
transfer	NN	I
machinery	NN	I
of	IN	O
Agrobacterium	NN	O
tumefaciens	NNS	O
--
component	NN	O
of	IN	O
the	DT	O
T-complex	JJ	B
transport	NN	I
apparatus	NN	I
,	,	O
is	VBZ	O
a	DT	O
--
exposed	VBN	O
at	IN	O
the	DT	O
periplasmic	JJ	B
surface	NN	I
.	.	O
(	(	O
--
the	DT	O
Agrobacterium	NNP	O
tumefaciens	VBZ	O
T-complex	JJ	B
transport	NN	I
apparatus	NN	I
.	.	O
(	(	O
--
assembly	NN	O
of	IN	O
the	DT	O
T-complex	JJ	B
transport	NN	I
apparatus	NN	I
.	.	O
(	(	O
--
function	NN	O
of	IN	O
the	DT	O
T-DNA	JJ	B
transporter	NN	I
.	.	O
(	(	O
--
)	)	O
Enzymology	NN	O
of	IN	O
type	NN	B
IV	CD	I
macromolecule	NN	I
secretion	NN	I
systems	NNS	I
:	:	O
the	DT	O
conjugative	JJ	O
--
protein	NN	O
essential	JJ	O
in	IN	O
plasmid	NN	B
R388	NN	I
conjugation	NN	O
.	.	O
--
regions	NNS	O
of	IN	O
the	DT	O
IncN	NN	B
plasmids	NNS	I
pKM101	NN	I
and	CC	O
pCU1	NN	O
.	.	O
--
bridging	VBG	O
inner	JJ	O
and	CC	O
outer	JJ	B
membranes	NNS	I
of	IN	O
donor	NN	O
cells	NNS	O
--
implications	NNS	O
for	IN	O
related	JJ	O
macromolecule	NN	B
transport	NN	I
systems	NNS	I
.	.	O
(	(	O
--
and	CC	O
Bordetella	NNP	O
pertussis	NN	O
Ptl	NN	B
type	NN	I
IV	CD	I
secretion	NN	I
systems	NNS	I
is	VBZ	O
essential	JJ	O
for	IN	O
--
are	VBP	O
associated	VBN	O
with	IN	O
membrane	NN	B
vesicles	NNS	I
or	CC	O
other	JJ	O
cell	NN	B
surface	NN	I
structures	NNS	I
that	WDT	O
are	VBP	O
released	VBN	O
