# Supplementary material for: Named Entity Recognition for Bacterial Type IV Secretion Systems
Source: PLoS One. 2011 Mar 29;6(3):e14780. doi: 10.1371/journal.pone.0014780 (PMC3066171; doi:10.1371/journal.pone.0014780)
Supplement: Supporting Information S2 — Source document extracts and scripts. The results described in this paper can be recreated by following the workflow described in the file entitled "Instructions for Executing T4SS Named Entity Recognition Workflow.docx." (4.93 MB ZIP) [file pone.0014780.s002.zip › Revised Instructions and Data/T4SS/data/extracted/molecular_function/file_10Extract.txt]

Requiring	VBG	O
an	DT	O
Intact	NNP	O
Nucleoside	NNP	B
Triphosphate-Binding	NNP	I
Domain	NNP	O
BARBARA	NNP	O
R	NNP	O
--
conserved	VBN	O
nucleoside	NN	O
triphosphate	NN	O
(	(	B
NTP	NN	I
)	)	I
-binding	JJ	I
domains	NNS	O
in	IN	O
VirB4	NN	O
--
within	IN	O
the	DT	O
glycine-rich	JJ	O
NTP-binding	JJ	B
domain	NN	O
(	(	O
Gly-Pro-Iso-Gly-Arg-Gly-Lys-Thr	NN	O
--
that	IN	O
an	DT	O
intact	JJ	O
NTP-binding	JJ	B
domain	NN	O
is	VBZ	O
critical	JJ	O
--
,	,	O
a	DT	O
single-stranded-	JJ	O
DNA-binding	JJ	B
protein	NN	O
(	(	O
14	CD	O
--
stabilize	VB	O
the	DT	O
VirE2	NN	O
single-stranded-DNA-binding	JJ	B
protein	NN	O
(	(	O
44	CD	O
--
end	NN	O
and	CC	O
VirE2	NN	O
single-stranded-DNA-binding	JJ	B
protein	NN	O
associated	VBN	O
tightly	RB	O
--
putative	JJ	O
nucleoside	NN	O
triphosphate	NN	O
(	(	B
NTP	NN	I
)	)	I
-binding	JJ	I
domains	NNS	O
(	(	O
12	CD	O
--
potential	JJ	O
importance	NN	O
of	IN	O
ATP	NN	B
binding	NN	I
or	CC	O
hydrolysis	NN	B
in	IN	O
T-complex	JJ	O
transport	NN	O
--
has	VBZ	O
features	NNS	O
of	IN	O
ATP-binding	JJ	B
subunits	NNS	O
of	IN	O
the	DT	O
--
whether	IN	O
the	DT	O
putative	JJ	O
NTP-binding	JJ	B
domain	NN	O
contributes	VBZ	O
to	TO	O
--
in	IN	O
the	DT	O
glycine-rich	JJ	O
NTP-binding	JJ	B
motif	NN	O
failed	VBD	O
to	TO	O
--
that	IN	O
an	DT	O
intact	JJ	O
NTP-binding	JJ	B
domain	NN	O
is	VBZ	O
critical	JJ	O
--
mutations	NNS	O
in	IN	O
the	DT	O
NTP-binding	JJ	B
domain	NN	O
of	IN	O
VirB4	NN	O
--
diminish	VB	O
or	CC	O
abolish	VB	O
ATP	NN	B
binding	NN	I
or	CC	O
hydrolysis	NN	B
were	VBD	O
introduced	VBN	O
into	IN	O
the	DT	O
glycine-rich	JJ	O
NTP-binding	JJ	B
domain	NN	O
(	(	O
Gly-Pro-Iso-Gly-Arg-Gly-Lys-Thr	NN	O
--
assurance	NN	O
that	IN	O
the	DT	O
NTP-binding	JJ	B
mutations	NNS	O
,	,	O
and	CC	O
--
of	IN	O
two	CD	O
virB4	NN	O
ATPbinding	VBG	B
mutant	JJ	O
alleles	NNS	O
(	(	O
--
.	.	O
Intact	JJ	O
NTP-binding	JJ	B
domain	NN	O
is	VBZ	O
essential	JJ	O
--
of	IN	O
an	DT	O
intact	JJ	O
NTP-binding	JJ	B
domain	NN	O
for	IN	O
VirB4	NN	O
--
mutations	NNS	O
in	IN	O
the	DT	O
NTP-binding	JJ	B
domain	NN	O
.	.	O
--
of	IN	O
an	DT	O
intact	JJ	O
NTP-binding	JJ	B
domain	NN	O
and	CC	O
,	,	O
--
bind	VB	O
to	TO	O
and/or	CC	O
hydrolyze	VB	B
a	DT	O
mononucleotide	NN	O
for	IN	O
--
,	,	O
AN	NNP	O
ESSENTIAL	NNP	O
NTP-BINDING	NNP	B
PROTEIN	NNP	O
1731	CD	O
To	TO	O
--
mutations	NNS	O
in	IN	O
the	DT	O
NTP-binding	JJ	B
domain	NN	O
affect	NN	O
VirB4	NN	O
--
changes	NNS	O
induced	VBN	O
by	IN	O
NTP	NN	B
binding	NN	I
and/or	CC	O
hydrolysis	NN	B
.	.	O
DISCUSSION	NN	O
--
functional	JJ	O
significance	NN	O
of	IN	O
NTP	NN	B
binding	NN	I
or	CC	O
hydrolysis	NN	B
by	IN	O
this	DT	O
protein	NN	O
--
significance	NN	O
of	IN	O
the	DT	O
NTP-binding	JJ	B
domain	NN	O
of	IN	O
VirB4	NN	O
--
and	CC	O
not	RB	O
abolish	VB	O
NTP-binding	JJ	B
and/or	CC	O
hydrolysis	NN	B
(	(	O
27	CD	O
,	,	O
--
absolutely	RB	O
no	DT	O
residual	JJ	O
NTP-binding	NN	B
or	CC	O
hydrolysis	NN	B
activity	NN	I
.	.	O
However	RB	O
--
that	IN	O
an	DT	O
intact	JJ	O
NTP-binding	JJ	B
domain	NN	O
is	VBZ	O
critical	JJ	O
--
that	IN	O
an	DT	O
intact	JJ	O
NTP-binding	JJ	B
domain	NN	O
is	VBZ	O
critical	JJ	O
--
i.e.	FW	O
,	,	O
through	IN	O
ATP	NN	B
binding	NN	I
and	CC	O
hydrolysis	NN	O
or	CC	O
--
replacements	NNS	O
at	IN	O
potential	JJ	O
ATP-binding	JJ	B
sites	NNS	O
inactivate	VBP	O
the	DT	O
--
,	,	O
AN	NNP	O
ESSENTIAL	NNP	O
NTP-BINDING	NNP	B
PROTEIN	NNP	O
1733	CD	O
5	CD	O
--
is	VBZ	O
a	DT	O
single-stranded	JJ	O
DNA-binding	JJ	B
protein	NN	O
that	WDT	O
associates	VBZ	O
--
encodes	VBZ	O
a	DT	O
single-stranded	JJ	O
DNA-binding	JJ	B
protein	NN	O
.	.	O
--
in	IN	O
the	DT	O
putative	JJ	O
ATPbinding	NN	B
region	NN	O
of	IN	O
the	DT	O
--
Altering	VBG	O
the	DT	O
conserved	VBN	O
nucleotide	NN	B
binding	NN	I
motif	NN	O
in	IN	O
the	DT	O
--
family	NN	O
of	IN	O
related	JJ	O
ATPbinding	NN	B
subunits	NNS	O
coupled	VBN	O
to	TO	O
--
its	PRP$	O
ATPase	NN	O
and	CC	O
DNA	NN	B
helicase	NN	I
activities	NNS	I
but	CC	O
not	RB	O
the	DT	O
--
and	CC	O
a	DT	O
common	JJ	O
nucleotide	NN	B
binding	NN	I
fold	RB	O
.	.	O
