# Supplementary material for: Named Entity Recognition for Bacterial Type IV Secretion Systems
Source: PLoS One. 2011 Mar 29;6(3):e14780. doi: 10.1371/journal.pone.0014780 (PMC3066171; doi:10.1371/journal.pone.0014780)
Supplement: Supporting Information S2 — Source document extracts and scripts. The results described in this paper can be recreated by following the workflow described in the file entitled "Instructions for Executing T4SS Named Entity Recognition Workflow.docx." (4.93 MB ZIP) [file pone.0014780.s002.zip › Revised Instructions and Data/T4SS/data/extracted/molecular_function/file_12Extract.txt]

They	PRP	O
exhibit	VBP	O
ATPase	NN	B
activity	NN	I
and	CC	O
may	MD	O
energize	VB	O
--
presumably	RB	O
serves	VBZ	O
for	IN	O
nucleotide	NN	B
binding	NN	I
.	.	O
Protein	NN	O
--
the	DT	O
eﬀect	NN	O
of	IN	O
ATP-binding	JJ	B
cassette	NN	O
mutations	NNS	O
on	IN	O
--
analyses	NNS	O
of	IN	O
the	DT	O
ATP-binding	JJ	B
constituents	NNS	O
of	IN	O
Cloning	NN	O
--
to	TO	O
plants	NNS	O
exhibits	VBZ	O
ATPase	NN	B
activity	NN	I
and	CC	O
similarities	NNS	O
to	TO	O
