# Supplementary material for: Named Entity Recognition for Bacterial Type IV Secretion Systems
Source: PLoS One. 2011 Mar 29;6(3):e14780. doi: 10.1371/journal.pone.0014780 (PMC3066171; doi:10.1371/journal.pone.0014780)
Supplement: Supporting Information S2 — Source document extracts and scripts. The results described in this paper can be recreated by following the workflow described in the file entitled "Instructions for Executing T4SS Named Entity Recognition Workflow.docx." (4.93 MB ZIP) [file pone.0014780.s002.zip › Revised Instructions and Data/T4SS/data/extracted/molecular_function/file_15Extract.txt]

A	DT	O
single-stranded	JJ	O
DNA	NN	B
binding	NN	I
protein	NN	O
,	,	O
VirE2	NN	O
--
requires	VBZ	O
an	DT	O
intact	JJ	O
mononucleotide	NN	B
binding	NN	I
domain	NN	O
to	TO	O
function	VB	O
--
family	NN	O
of	IN	O
related	JJ	O
ATP-binding	JJ	B
subunits	NNS	O
coupled	VBN	O
to	TO	O
--
outside	IN	O
the	DT	O
predicted	VBN	O
ChvE	NN	B
binding	NN	I
site	NN	O
in	IN	O
VirA	NN	O
--
to	TO	O
plants	NNS	O
exhibits	VBZ	O
ATPase	NN	B
activity	NN	I
and	CC	O
similarities	NNS	O
to	TO	O
--
protein	NN	O
requires	VBZ	O
consensus	NN	O
nucleotide-binding	JJ	B
site	NN	O
for	IN	O
function	NN	O
--
of	IN	O
the	DT	O
single-stranded	JJ	O
DNA-binding	JJ	B
protein	NN	O
VirE2	NN	O
from	IN	O
