# Supplementary material for: Named Entity Recognition for Bacterial Type IV Secretion Systems
Source: PLoS One. 2011 Mar 29;6(3):e14780. doi: 10.1371/journal.pone.0014780 (PMC3066171; doi:10.1371/journal.pone.0014780)
Supplement: Supporting Information S2 — Source document extracts and scripts. The results described in this paper can be recreated by following the workflow described in the file entitled "Instructions for Executing T4SS Named Entity Recognition Workflow.docx." (4.93 MB ZIP) [file pone.0014780.s002.zip › Revised Instructions and Data/T4SS/data/extracted/molecular_function/file_16Extract.txt]

and	CC	O
a	DT	O
consensus	NN	O
nucleotide	NN	B
binding	NN	I
domain	NN	O
)	)	O
with	IN	O
--
report	NN	O
,	,	O
a	DT	O
maltose-binding	JJ	B
protein–	NN	O
VirB11	NN	O
fusion	NN	O
--
a	DT	O
cycle	NN	O
of	IN	O
ATP	NN	B
binding	NN	I
and	CC	O
hydrolysis	NN	B
in	IN	O
which	WDT	O
an	DT	O
--
.	.	O
The	DT	O
ATP-binding	JJ	B
component	NN	O
of	IN	O
a	DT	O
--
requiring	VBG	O
an	DT	O
intact	JJ	O
nucleoside	NN	B
triphosphate-binding	JJ	I
domain	NN	O
.	.	O
--
to	TO	O
plants	NNS	O
exhibits	VBZ	O
ATPase	NN	B
activity	NN	I
and	CC	O
similarities	NNS	O
to	TO	O
--
requires	VBZ	O
a	DT	O
consensus	NN	O
nucleotide-binding	JJ	B
site	NN	O
for	IN	O
function	NN	O
