# Supplementary material for: Named Entity Recognition for Bacterial Type IV Secretion Systems
Source: PLoS One. 2011 Mar 29;6(3):e14780. doi: 10.1371/journal.pone.0014780 (PMC3066171; doi:10.1371/journal.pone.0014780)
Supplement: Supporting Information S2 — Source document extracts and scripts. The results described in this paper can be recreated by following the workflow described in the file entitled "Instructions for Executing T4SS Named Entity Recognition Workflow.docx." (4.93 MB ZIP) [file pone.0014780.s002.zip › Revised Instructions and Data/T4SS/data/extracted/molecular_function/file_19Extract.txt]

]	)	O
and	CC	O
a	DT	O
rhicadhesin-binding	JJ	B
protein	NN	O
[	(	O
19	CD	O
--
wall	NN	O
Vitronectin-like	JJ	O
and	CC	O
rhicadhesin-binding	JJ	B
protein	NN	O
plant	NN	O
cell	NN	O
--
product	NN	O
is	VBZ	O
a	DT	O
singlestranded-DNA-binding	JJ	B
protein	NN	O
that	WDT	O
associates	VBZ	O
