# Supplementary material for: Named Entity Recognition for Bacterial Type IV Secretion Systems
Source: PLoS One. 2011 Mar 29;6(3):e14780. doi: 10.1371/journal.pone.0014780 (PMC3066171; doi:10.1371/journal.pone.0014780)
Supplement: Supporting Information S2 — Source document extracts and scripts. The results described in this paper can be recreated by following the workflow described in the file entitled "Instructions for Executing T4SS Named Entity Recognition Workflow.docx." (4.93 MB ZIP) [file pone.0014780.s002.zip › Revised Instructions and Data/T4SS/data/extracted/molecular_function/file_1Extract.txt]

highly	RB	O
conserved	VBN	O
small	JJ	O
GTP-binding	JJ	B
protein	NN	O
that	WDT	O
acts	VBZ	O
--
To	TO	O
measure	VB	O
guanine-nucleotide-exchange	NN	B
activity	NN	I
,	,	O
myristoylated	VBN	O
ARF	NN	O
--
[	(	O
35S	NN	O
]	)	O
GTPgS	NN	B
binding	NN	I
assays	NNS	O
were	VBD	O
conducted	VBN	O
