# Supplementary material for: Named Entity Recognition for Bacterial Type IV Secretion Systems
Source: PLoS One. 2011 Mar 29;6(3):e14780. doi: 10.1371/journal.pone.0014780 (PMC3066171; doi:10.1371/journal.pone.0014780)
Supplement: Supporting Information S2 — Source document extracts and scripts. The results described in this paper can be recreated by following the workflow described in the file entitled "Instructions for Executing T4SS Named Entity Recognition Workflow.docx." (4.93 MB ZIP) [file pone.0014780.s002.zip › Revised Instructions and Data/T4SS/data/extracted/molecular_function/file_21Extract.txt]

,	,	O
and	CC	O
has	VBZ	O
ATPase	NN	B
activity	NN	I
(	(	O
32	CD	O
)	)	O
--
An	DT	O
intact	JJ	O
nucleoside	NN	O
triphosphate-binding	JJ	B
domain	NN	O
has	VBZ	O
been	VBN	O
--
,	,	O
and	CC	O
its	PRP$	O
ATPase	NN	B
activity	NN	I
,	,	O
as	IN	O
demonstrated	VBN	O
--
requiring	VBG	O
an	DT	O
intact	JJ	O
nucleoside	NN	B
triphosphate-binding	JJ	I
domain	NN	O
.	.	O
--
to	TO	O
plants	NNS	O
exhibits	VBZ	O
ATPase	NN	B
activity	NN	I
and	CC	O
similarities	NNS	O
to	TO	O
