# Supplementary material for: Named Entity Recognition for Bacterial Type IV Secretion Systems
Source: PLoS One. 2011 Mar 29;6(3):e14780. doi: 10.1371/journal.pone.0014780 (PMC3066171; doi:10.1371/journal.pone.0014780)
Supplement: Supporting Information S2 — Source document extracts and scripts. The results described in this paper can be recreated by following the workflow described in the file entitled "Instructions for Executing T4SS Named Entity Recognition Workflow.docx." (4.93 MB ZIP) [file pone.0014780.s002.zip › Revised Instructions and Data/T4SS/data/extracted/molecular_function/file_23Extract.txt]

(	(	O
ss	JJ	O
)	)	O
DNA	NN	B
binding	NN	I
protein	NN	O
,	,	O
is	VBZ	O
--
sensitivity	NN	O
of	IN	O
the	DT	O
binding	NN	B
assay	NN	O
,	,	O
thus	RB	O
--
The	DT	O
specificity	NN	O
of	IN	O
VIP1-hKAP	NN	B
binding	NN	I
was	VBD	O
confirmed	VBN	O
by	IN	O
--
karyopherin	NN	O
,	,	O
and	CC	O
this	DT	B
binding	NN	I
was	VBD	O
most	RBS	O
likely	RB	O
