# Supplementary material for: Named Entity Recognition for Bacterial Type IV Secretion Systems
Source: PLoS One. 2011 Mar 29;6(3):e14780. doi: 10.1371/journal.pone.0014780 (PMC3066171; doi:10.1371/journal.pone.0014780)
Supplement: Supporting Information S2 — Source document extracts and scripts. The results described in this paper can be recreated by following the workflow described in the file entitled "Instructions for Executing T4SS Named Entity Recognition Workflow.docx." (4.93 MB ZIP) [file pone.0014780.s002.zip › Revised Instructions and Data/T4SS/data/extracted/molecular_function/file_24Extract.txt]

,	,	O
displays	VBZ	O
an	DT	O
ATP	NN	B
hydrolase	NN	I
activity	NN	I
essential	JJ	O
for	IN	O
bacterial	JJ	O
