# Supplementary material for: Named Entity Recognition for Bacterial Type IV Secretion Systems
Source: PLoS One. 2011 Mar 29;6(3):e14780. doi: 10.1371/journal.pone.0014780 (PMC3066171; doi:10.1371/journal.pone.0014780)
Supplement: Supporting Information S2 — Source document extracts and scripts. The results described in this paper can be recreated by following the workflow described in the file entitled "Instructions for Executing T4SS Named Entity Recognition Workflow.docx." (4.93 MB ZIP) [file pone.0014780.s002.zip › Revised Instructions and Data/T4SS/data/extracted/molecular_function/file_2Extract.txt]

also	RB	O
encode	VBP	O
single-stranded	JJ	O
DNA	NN	B
binding	NN	I
proteins	NNS	O
(	(	O
SSBs	NNS	O
--
possess	VBP	O
Walker	NNP	O
A	NNP	O
nucleotide	NN	B
binding	NN	I
motifs	NNS	O
,	,	O
and	CC	O
--
consensus	NN	O
Walker	NNP	O
A	NNP	O
nucleotide	NN	B
binding	NN	I
motif	NN	O
cause	VBP	O
a	DT	O
--
proteins	NNS	O
exhibit	VBP	O
weak	JJ	O
ATPase	NN	B
activities	NNS	I
(	(	O
19	CD	O
,	,	O
--
subunits	NNS	O
of	IN	O
the	DT	O
ATP	NN	B
binding	NN	I
cassette	NN	O
(	(	O
ABC	NN	O
--
activity	NN	O
associated	VBN	O
with	IN	O
ATP	NN	B
binding	NN	I
plays	VBZ	O
a	DT	O
role	NN	O
--
the	DT	O
hypothesis	NN	O
that	IN	O
nucleotide	NN	B
binding	NN	I
or	CC	O
hydrolysis	NN	O
modulates	VBZ	O
--
requiring	VBG	O
an	DT	O
intact	JJ	O
nucleoside	NN	B
triphosphate-binding	JJ	I
domain	NN	O
.	.	O
--
is	VBZ	O
a	DT	O
single-stranded	JJ	O
DNA	NN	B
binding	NN	I
protein	NN	O
that	WDT	O
associates	VBZ	O
--
.	.	O
Single-stranded	JJ	O
DNA	NN	B
binding	NN	I
protein	NN	O
encoded	VBN	O
by	IN	O
--
encodes	VBZ	O
a	DT	O
singlestranded	JJ	O
DNA-binding	JJ	B
protein	NN	O
.	.	O
--
requires	VBZ	O
an	DT	O
intact	JJ	O
mononucleotide	NN	B
binding	NN	I
domain	NN	O
to	TO	O
function	VB	O
--
to	TO	O
plants	NNS	O
exhibits	VBZ	O
ATPase	NN	B
activity	NN	I
and	CC	O
similarities	NNS	O
to	TO	O
--
requires	VBZ	O
a	DT	O
consensus	NN	O
nucleotide	NN	B
binding	NN	I
site	NN	O
for	IN	O
function	NN	O
--
of	IN	O
the	DT	O
single-stranded	JJ	O
DNA-binding	JJ	B
protein	NN	O
VirE2	NN	O
from	IN	O
