# Supplementary material for: Named Entity Recognition for Bacterial Type IV Secretion Systems
Source: PLoS One. 2011 Mar 29;6(3):e14780. doi: 10.1371/journal.pone.0014780 (PMC3066171; doi:10.1371/journal.pone.0014780)
Supplement: Supporting Information S2 — Source document extracts and scripts. The results described in this paper can be recreated by following the workflow described in the file entitled "Instructions for Executing T4SS Named Entity Recognition Workflow.docx." (4.93 MB ZIP) [file pone.0014780.s002.zip › Revised Instructions and Data/T4SS/data/extracted/molecular_function/file_3Extract.txt]

Requires	VBZ	O
a	DT	O
Consensus	NNP	O
Nucleotide-Binding	NNP	B
Site	NNP	O
for	IN	O
Function	NNP	O
--
.	.	O
The	DT	O
maltose-binding	JJ	B
protein	NN	O
VirB11	NN	O
fusion	NN	O
--
no	DT	O
autophosphorylation	NN	O
,	,	O
ATPase	NN	B
activity	NN	I
,	,	O
or	CC	O
ATP-binding	JJ	B
activity	NN	I
.	.	O
To	TO	O
--
of	IN	O
the	DT	O
Walker	NNP	O
nucleotide-binding	JJ	B
site	NN	O
present	JJ	O
in	IN	O
--
systems	NNS	O
contain	VBP	O
putative	JJ	O
nucleotide-binding	JJ	B
sites	NNS	O
(	(	O
Walker	NNP	O
--
The	DT	O
two	CD	O
potential	JJ	O
nucleotide-binding	JJ	B
proteins	NNS	O
in	IN	O
the	DT	O
--
to	TO	O
have	VB	O
weak	JJ	O
ATPase	NN	B
activities	NNS	I
in	FW	O
vitro	FW	O
(	(	O
--
family	NN	O
of	IN	O
potential	JJ	O
nucleotide-binding	JJ	B
proteins	NNS	O
important	JJ	O
for	IN	O
--
.	.	O
The	DT	O
nucleotide-binding	JJ	B
site	NN	O
in	IN	O
the	DT	O
--
of	IN	O
the	DT	O
potential	JJ	O
nucleotide-binding	JJ	B
proteins	NNS	O
VirB4	NN	O
and	CC	O
--
importance	NN	O
of	IN	O
the	DT	O
nucleotidebinding	NN	B
sequence	NN	O
in	IN	O
VirB11	NN	O
--
and	CC	O
BamHI	NN	O
,	,	O
anti-maltose-binding	JJ	B
protein	NN	O
(	(	O
MBP	NN	O
--
mutations	NNS	O
in	IN	O
the	DT	O
nucleotide-binding	JJ	B
site	NN	O
of	IN	O
virB11	NN	O
--
encodes	VBZ	O
the	DT	O
consensus	NN	O
nucleotidebinding	NN	B
site	NN	O
(	(	O
169Gly-Pro-Thr-Gly-Ser-Gly-Lys-Thr176	NN	O
--
CJ236	NN	O
,	,	O
and	CC	O
single-stranded	JJ	B
DNA	NN	O
templates	NNS	O
were	VBD	O
--
To	TO	O
remove	VB	O
contaminating	VBG	O
ATPase	NN	B
activity	NN	I
,	,	O
fraction	NN	O
IV	CD	O
--
analyzed	VBN	O
for	IN	O
contaminating	VBG	O
ATPase	NN	B
activities	NNS	I
,	,	O
using	VBG	O
the	DT	O
--
below	IN	O
.	.	O
ATPase	NN	B
activity	NN	I
which	WDT	O
did	VBD	O
not	RB	O
--
to	TO	O
be	VB	O
contaminating	VBG	O
ATPase	NN	B
activity	NN	I
.	.	O
Protein	NN	O
--
were	VBD	O
tested	VBN	O
for	IN	O
ATPase	NN	B
activity	NN	I
on	IN	O
native	JJ	O
gels	NNS	O
--
were	VBD	O
assayed	VBN	O
for	IN	O
ATPase	NN	B
activity	NN	I
over	IN	O
a	DT	O
range	NN	O
--
)	)	O
.	.	O
Nucleotide-binding	JJ	B
assay	NN	O
.	.	O
Nucleotide-binding	JJ	B
activity	NN	I
of	IN	O
the	DT	O
fusion	NN	O
--
were	VBD	O
analyzed	VBN	O
for	IN	O
ATP-hydrolyzing	JJ	B
proteins	NNS	O
by	IN	O
staining	VBG	O
--
not	RB	O
have	VB	O
detectable	JJ	O
ATPase	NN	B
activity	NN	I
at	IN	O
any	DT	O
stage	NN	O
--
proteins	NNS	O
also	RB	O
had	VBD	O
ATPase	NN	B
activity	NN	I
.	.	O
Purified	VBN	O
--
was	VBD	O
assayed	VBN	O
for	IN	O
ATP-hydrolyzing	JJ	B
activity	NN	I
by	IN	O
two	CD	O
different	JJ	O
--
failed	VBD	O
to	TO	O
stimulate	VB	O
ATPase	NN	B
activity	NN	I
(	(	O
data	NNS	O
not	RB	O
--
did	VBD	O
not	RB	O
stimulate	VB	O
ATPase	NN	B
activity	NN	I
even	RB	O
though	IN	O
cleavage	NN	O
--
also	RB	O
exhibited	VBD	O
no	DT	O
GTPase	NN	B
activity	NN	I
(	(	O
data	NNS	O
not	RB	O
--
)	)	O
.	.	O
Nucleotide	NN	B
binding	NN	I
to	TO	O
the	DT	O
fusion	NN	O
--
.	.	O
Although	IN	O
nucleotide	NN	B
binding	NN	I
to	TO	O
the	DT	O
fusion	NN	O
--
Walker	NNP	O
box	NN	O
A	NN	O
nucleotide-	NN	B
binding	NN	I
site	NN	O
(	(	O
GxxGxGKT/S	NN	O
)	)	O
in	IN	O
many	JJ	O
ATP-binding	JJ	B
proteins	NNS	O
(	(	O
63	CD	O
--
position	NN	O
greatly	RB	O
reduce	VBP	O
nucleotide	NN	B
binding	NN	I
(	(	O
5	CD	O
,	,	O
--
explore	VB	O
whether	IN	O
this	DT	O
nucleotide-binding	JJ	B
site	NN	O
is	VBZ	O
important	JJ	O
--
inactivate	VB	O
the	DT	O
Walker	NNP	O
nucleotide-binding	JJ	B
site	NN	O
.	.	O
--
protein	NN	O
,	,	O
the	DT	O
single-stranded-DNA-binding	JJ	B
protein	NN	O
(	(	O
10a	CD	O
--
autophosphorylation	NN	O
,	,	O
or	CC	O
nucleotide-binding	JJ	B
activities	NNS	I
.	.	O
In	IN	O
--
low	JJ	O
level	NN	O
of	IN	O
ATPase	NN	B
activity	NN	I
was	VBD	O
measured	VBN	O
with	IN	O
--
protein	NN	O
allowed	VBD	O
the	DT	O
nucleotide-binding	JJ	B
domain	NN	O
to	TO	O
refold	VB	O
--
domain	NN	O
inhibitory	JJ	O
to	TO	O
ATPase	NN	B
activity	NN	I
to	TO	O
refold	VB	O
properly	RB	O
--
to	TO	O
activate	VB	O
its	PRP$	O
ATPase	NN	B
activity	NN	I
.	.	O
UvrB	NN	O
--
,	,	O
but	CC	O
no	DT	O
ATPase	NN	B
activity	NN	I
has	VBZ	O
been	VBN	O
detected	VBN	O
--
,	,	O
does	VBZ	O
exhibit	VB	O
ATPase	NN	B
activity	NN	I
,	,	O
indicating	VBG	O
that	IN	O
--
inhibits	VBZ	O
the	DT	O
potential	JJ	O
ATPase	NN	B
activity	NN	I
of	IN	O
another	DT	O
domain	NN	O
--
UvrA	NN	O
activates	VBZ	O
UvrB	NN	O
ATPase	NN	B
activity	NN	I
(	(	O
40	CD	O
,	,	O
--
products	NNS	O
on	IN	O
VirB11	NN	O
ATPase	NN	B
activity	NN	I
.	.	O
Nevertheless	RB	O
--
contain	VB	O
an	DT	O
intact	JJ	O
nucleotide-binding	JJ	B
site	NN	O
to	TO	O
function	VB	O
--
drastically	RB	O
reduce	VBP	O
their	PRP$	O
nucleotide-binding	JJ	B
capabilities	NNS	O
(	(	O
23	CD	O
--
show	VBP	O
that	IN	O
the	DT	O
nucleotide-binding	JJ	B
site	NN	O
is	VBZ	O
important	JJ	O
--
is	VBZ	O
conceivable	JJ	O
that	IN	O
nucleotide	NN	B
binding	NN	I
by	IN	O
VirB11	NN	O
is	VBZ	O
--
requiring	VBG	O
an	DT	O
intact	JJ	O
nucleoside	NN	B
triphosphate-binding	JJ	I
domain	NN	O
.	.	O
--
of	IN	O
a	DT	O
cryptic	JJ	O
ATPase	NN	B
activity	NN	I
of	IN	O
UvrB	NN	O
and	CC	O
--
product	NN	O
is	VBZ	O
a	DT	O
single-stranded-DNAbinding	JJ	B
protein	NN	O
that	WDT	O
associates	VBZ	O
--
studies	NNS	O
of	IN	O
the	DT	O
MGATP	NN	B
binding	NN	I
site	NN	O
of	IN	O
adenylate	NN	O
--
enzyme	NN	O
.	.	O
ATP-binding	JJ	B
site	NN	O
of	IN	O
adenylate	NN	O
--
,	,	O
and	CC	O
other	JJ	O
nucleotide	NN	B
binding	NN	I
proteins	NNS	O
.	.	O
--
studies	NNS	O
of	IN	O
the	DT	O
AMP-binding	JJ	B
site	NN	O
and	CC	O
mechanism	NN	O
--
requires	VBZ	O
an	DT	O
intact	JJ	O
mononucleotide	NN	B
binding	NN	I
domain	NN	O
to	TO	O
function	VB	O
--
derivatives	NNS	O
.	.	O
ATPase	NN	B
activity	NN	I
and	CC	O
ATP/ADP-induced	JJ	O
conformational	JJ	O
--
and	CC	O
separation	NN	O
from	IN	O
maltose-binding	JJ	B
protein	NN	O
.	.	O
ATPase	NN	B
activity	NN	I
of	IN	O
the	DT	O
UvrA	NN	O
--
Mutations	NNS	O
in	IN	O
the	DT	O
nucleotide	NN	B
binding	NN	I
loop	NN	O
of	IN	O
adenylate	NN	O
--
to	TO	O
plants	NNS	O
exhibits	VBZ	O
ATPase	NN	B
activity	NN	I
and	CC	O
similarities	NNS	O
to	TO	O
--
proteins	NNS	O
with	IN	O
altered	VBN	O
nucleotide	NN	B
binding	NN	I
exert	VBP	O
dominant	JJ	O
biological	JJ	O
--
in	IN	O
the	DT	O
consensus	NN	O
ATP-binding	JJ	B
sites	NNS	O
of	IN	O
XcpR	NN	O
--
and	CC	O
a	DT	O
common	JJ	O
nucleotide	NN	B
binding	NN	I
fold	RB	O
.	.	O
--
MUTATIONS	NNS	O
IN	IN	O
THE	DT	O
NUCLEOTIDE-BINDING	JJ	B
SITE	NN	O
OF	IN	O
VirB11	NN	O
