# Supplementary material for: Named Entity Recognition for Bacterial Type IV Secretion Systems
Source: PLoS One. 2011 Mar 29;6(3):e14780. doi: 10.1371/journal.pone.0014780 (PMC3066171; doi:10.1371/journal.pone.0014780)
Supplement: Supporting Information S2 — Source document extracts and scripts. The results described in this paper can be recreated by following the workflow described in the file entitled "Instructions for Executing T4SS Named Entity Recognition Workflow.docx." (4.93 MB ZIP) [file pone.0014780.s002.zip › Revised Instructions and Data/T4SS/data/extracted/molecular_function/file_4Extract.txt]

large	JJ	O
family	NN	O
of	IN	O
ATP-binding	JJ	B
receptors	NNS	O
termed	VBN	O
coupling	NN	O
--
and	CC	O
VirB8	NN	O
requires	VBZ	O
ATP	NN	B
binding	NN	I
or	CC	O
hydrolytic	JJ	B
activities	NNS	I
of	IN	O
VirD4	NN	O
and	CC	O
--
,	,	O
the	DT	O
three	CD	O
ATP-binding	JJ	B
subunits	NNS	O
(	(	O
VirD4	NN	O
--
the	DT	O
VirE2	NN	O
singlestranded	JJ	O
DNA-binding	JJ	B
protein	NN	O
that	WDT	O
binds	VBZ	O
--
The	DT	O
levels	NNS	O
of	IN	O
T-DNA	NN	B
binding	NN	I
to	TO	O
these	DT	O
channel	NN	O
--
These	DT	O
levels	NNS	O
of	IN	O
substrate	NN	B
binding	NN	I
,	,	O
however	RB	O
,	,	O
--
Agrobacterium	NN	O
VirE2	NN	O
single-stranded	JJ	O
DNA-binding	JJ	B
protein	NN	O
identifies	VBZ	O
regions	NNS	O
