# Supplementary material for: Named Entity Recognition for Bacterial Type IV Secretion Systems
Source: PLoS One. 2011 Mar 29;6(3):e14780. doi: 10.1371/journal.pone.0014780 (PMC3066171; doi:10.1371/journal.pone.0014780)
Supplement: Supporting Information S2 — Source document extracts and scripts. The results described in this paper can be recreated by following the workflow described in the file entitled "Instructions for Executing T4SS Named Entity Recognition Workflow.docx." (4.93 MB ZIP) [file pone.0014780.s002.zip › Revised Instructions and Data/T4SS/data/extracted/molecular_function/file_5Extract.txt]

genome	NN	O
,	,	O
the	DT	O
ssDNA	NN	B
binding	NN	I
protein	NN	O
VirE2	NN	O
is	VBZ	O
--
nucleus	NN	O
,	,	O
the	DT	O
GTP-binding	JJ	B
protein	NN	O
Ran	NN	O
mediates	VBZ	O
--
f	LS	O
)	)	O
The	DT	O
GTP-binding	JJ	B
protein	NN	O
,	,	O
Ran	NNP	O
--
Agrobacterium	NN	O
tumefaciens	NNS	O
singlestranded	VBD	O
DNA-binding	JJ	B
protein	NN	O
VirE2	NN	O
.	.	O
