# Supplementary material for: Named Entity Recognition for Bacterial Type IV Secretion Systems
Source: PLoS One. 2011 Mar 29;6(3):e14780. doi: 10.1371/journal.pone.0014780 (PMC3066171; doi:10.1371/journal.pone.0014780)
Supplement: Supporting Information S2 — Source document extracts and scripts. The results described in this paper can be recreated by following the workflow described in the file entitled "Instructions for Executing T4SS Named Entity Recognition Workflow.docx." (4.93 MB ZIP) [file pone.0014780.s002.zip › Revised Instructions and Data/T4SS/data/extracted/molecular_function/file_8Extract.txt]

laboratory	NN	O
also	RB	O
discovered	VBD	O
DNA-binding	JJ	B
activity	NN	I
of	IN	O
the	DT	O
VirB4-like	JJ	O
--
C	NN	O
.	.	O
ATP	NN	B
binding	NN	I
may	MD	O
widen	VB	O
the	DT	O
