# Supplementary material for: Named Entity Recognition for Bacterial Type IV Secretion Systems
Source: PLoS One. 2011 Mar 29;6(3):e14780. doi: 10.1371/journal.pone.0014780 (PMC3066171; doi:10.1371/journal.pone.0014780)
Supplement: Supporting Information S2 — Source document extracts and scripts. The results described in this paper can be recreated by following the workflow described in the file entitled "Instructions for Executing T4SS Named Entity Recognition Workflow.docx." (4.93 MB ZIP) [file pone.0014780.s002.zip › Revised Instructions and Data/T4SS/data/extracted/molecular_function/file_9Extract.txt]

VirE2	NN	O
,	,	O
a	DT	O
ss-DNA-binding	JJ	B
protein	NN	O
(	(	O
SSB	NN	O
--
conserved	VBN	O
Walker	NNP	O
A	NNP	O
nucleotide-binding	JJ	B
motifs	NNS	O
required	VBN	O
for	IN	O
--
proteins	NNS	O
possess	VBP	O
weak	JJ	O
ATPase	NN	B
activities3	NN	I
.	.	O

(	(	O
--
required	VBN	O
for	IN	O
single-stranded	JJ	O
DNA	NN	B
binding	NN	I
and	CC	O
cooperative	JJ	O
interaction	NN	O
--
for	IN	O
the	DT	O
exported	VBN	O
single-stranded-DNA-binding	JJ	B
protein	NN	O
VirE2	NN	O
in	IN	O
--
Agrobacterium	NN	O
VirE2	NN	O
single-stranded	JJ	O
DNA-binding	JJ	B
protein	NN	O
identifies	VBZ	O
regions	NNS	O
--
the	DT	O
effect	NN	O
of	IN	O
ATP-binding	JJ	B
cassette	NN	O
mutations	NNS	O
on	IN	O
--
of	IN	O
ATP	NN	O
and	CC	O
DNA	NN	B
binding	NN	I
activities	NNS	I
of	IN	O
TrwB	NN	O
,	,	O
