# Supplementary material for: Named Entity Recognition for Bacterial Type IV Secretion Systems
Source: PLoS One. 2011 Mar 29;6(3):e14780. doi: 10.1371/journal.pone.0014780 (PMC3066171; doi:10.1371/journal.pone.0014780)
Supplement: Supporting Information S2 — Source document extracts and scripts. The results described in this paper can be recreated by following the workflow described in the file entitled "Instructions for Executing T4SS Named Entity Recognition Workflow.docx." (4.93 MB ZIP) [file pone.0014780.s002.zip › Revised Instructions and Data/T4SS/dictionaries/all_bact_ncbi_lpsn._3col.txt]

10	Y	Cellvibrio
100	Y	Ancylobacter aquaticus
100	N	Ancylobacter
100	N	Ancylobacter spp.
100	N	Ancylobacter sp.
100	N	A. aquaticus
100	N	Microcyclus
100	N	Microcyclus spp.
100	N	Microcyclus sp.
100	N	Microcycli
100	N	M. aquaticus
10000	Y	Roseobacter gallaeciensis
10000	N	Roseobacter
10000	N	Roseobacter spp.
10000	N	Roseobacter sp.
10000	N	R. gallaeciensis
100000	Y	Herbaspirillum sp. BA12
100000	N	Herbaspirillum
100000	N	Herbaspirillum spp.
100000	N	Herbaspirillum sp.
100000	N	Herbispirillum
100000	N	Herbispirillum spp.
100000	N	Herbispirillum sp.
100001	Y	Herbaspirillum sp. BA14
100001	N	Herbaspirillum
100001	N	Herbaspirillum spp.
100001	N	Herbaspirillum sp.
100001	N	Herbispirillum
100001	N	Herbispirillum spp.
100001	N	Herbispirillum sp.
100002	Y	Herbaspirillum sp. BA15
100002	N	Herbaspirillum
100002	N	Herbaspirillum spp.
100002	N	Herbaspirillum sp.
100002	N	Herbispirillum
100002	N	Herbispirillum spp.
100002	N	Herbispirillum sp.
100003	Y	Herbaspirillum sp. BA16
100003	N	Herbaspirillum
100003	N	Herbaspirillum spp.
100003	N	Herbaspirillum sp.
100003	N	Herbispirillum
100003	N	Herbispirillum spp.
100003	N	Herbispirillum sp.
100004	Y	Herbaspirillum sp. BA134
100004	N	Herbaspirillum
100004	N	Herbaspirillum spp.
100004	N	Herbaspirillum sp.
100004	N	Herbispirillum
100004	N	Herbispirillum spp.
100004	N	Herbispirillum sp.
100005	Y	Herbaspirillum sp. BA161
100005	N	Herbaspirillum
100005	N	Herbaspirillum spp.
100005	N	Herbaspirillum sp.
100005	N	Herbispirillum
100005	N	Herbispirillum spp.
100005	N	Herbispirillum sp.
100006	Y	Azospirillum sp. Ala
100006	N	Azospirillum
100006	N	Azospirillum spp.
100006	N	Azospirillum sp.
100007	Y	Mycobacterium sp. C2-3
100007	N	Mycobacterium
100007	N	Mycobacterium spp.
100007	N	Mycobacterium sp.
100012	Y	Bartonella sp. RR13863PO
100012	N	Bartonella
100012	N	Bartonella spp.
100012	N	Bartonella sp.
100013	Y	Bartonella sp. MM5136CA
100013	N	Bartonella
100013	N	Bartonella spp.
100013	N	Bartonella sp.
100053	Y	Leptospira alexanderi
100053	N	Leptospira
100053	N	Leptospira spp.
100053	N	Leptospira sp.
100053	N	L. alexanderi
100053	N	L. genospecies
100053	N	L. genospecies 2
100053	N	Leptospira genospecies
10006	Y	Roseomonas aerilata
10006	N	Roseomonas
10006	N	Roseomonas spp.
10006	N	Roseomonas sp.
10006	N	R. aerilata
10009	Y	Roseomonas fauriae
10009	N	Roseomonas
10009	N	Roseomonas spp.
10009	N	Roseomonas sp.
10009	N	R. fauriae
1001	Y	Flexibacter polymorphus
1001	N	Flexibacter
1001	N	Flexibacter spp.
1001	N	Flexibacter sp.
1001	N	F. polymorphus
100110	Y	Bartonella sp. RN10149MD
100110	N	Bartonella
100110	N	Bartonella spp.
100110	N	Bartonella sp.
100111	Y	Bartonella sp. RN10616LA
100111	N	Bartonella
100111	N	Bartonella spp.
100111	N	Bartonella sp.
100112	Y	Bartonella sp. RN10617LA
100112	N	Bartonella
100112	N	Bartonella spp.
100112	N	Bartonella sp.
100113	Y	Bartonella sp. RN10623LA
100113	N	Bartonella
100113	N	Bartonella spp.
100113	N	Bartonella sp.
100114	Y	Bartonella sp. RN10627LA
100114	N	Bartonella
100114	N	Bartonella spp.
100114	N	Bartonella sp.
100115	Y	Bartonella sp. RN10631LA
100115	N	Bartonella
100115	N	Bartonella spp.
100115	N	Bartonella sp.
100116	Y	Bartonella sp. RR11755TX
100116	N	Bartonella
100116	N	Bartonella spp.
100116	N	Bartonella sp.
10012	Y	Roseomonas gilardii subsp. gilardii
10012	N	Roseomonas gilardii
10012	N	Roseomonas
10012	N	Roseomonas spp.
10012	N	Roseomonas sp.
10012	N	R. gilardii
100132	Y	Sporobacterium
100133	Y	Sporobacterium olearium
100133	N	Sporobacterium
100133	N	Sporobacterium spp.
100133	N	Sporobacterium sp.
100133	N	S. olearium
100134	Y	Clostridium xylanovorans
100134	N	Clostridium
100134	N	Clostridium spp.
100134	N	Clostridium sp.
100134	N	C. xylanovorans
100174	Y	Clostridium peptidivorans
100174	N	Clostridium
100174	N	Clostridium spp.
100174	N	Clostridium sp.
100174	N	C. peptidivorans
100175	Y	Papillibacter
100176	Y	Papillibacter cinnamivorans
100176	N	Papillibacter
100176	N	Papillibacter spp.
100176	N	Papillibacter sp.
100176	N	P. cinnamivorans
100177	Y	Borrelia lusitaniae
100177	N	Borrelia
100177	N	Borrelia spp.
100177	N	Borrelia sp.
100177	N	B. lusitaniae
100177	N	B. genospecies
100177	N	B. genospecies PotiB2
100177	N	Borrelia genospecies
1002	Y	Flexibacter roseolus
1002	N	Flexibacter
1002	N	Flexibacter spp.
1002	N	Flexibacter sp.
1002	N	F. roseolus
10020	Y	Roseomonas vinacea
10020	N	Roseomonas
10020	N	Roseomonas spp.
10020	N	Roseomonas sp.
10020	N	R. vinacea
100225	Y	Dermatophilus chelonae
100225	N	Dermatophilus
100225	N	Dermatophilus spp.
100225	N	Dermatophilus sp.
100225	N	Dermatophili
100225	N	D. chelonae
100226	Y	Streptomyces coelicolor A32
100226	N	Streptomyces
100226	N	Streptomyces spp.
100226	N	Streptomyces sp.
100226	N	S. coelicolor
100226	N	S. coelicolor A32
100226	N	Streptomyces coelicolor
100227	Y	Bradyrhizobium sp. Pe2-6
100227	N	Bradyrhizobium
100227	N	Bradyrhizobium spp.
100227	N	Bradyrhizobium sp.
100228	Y	Bradyrhizobium sp. Mm3-1
100228	N	Bradyrhizobium
100228	N	Bradyrhizobium spp.
100228	N	Bradyrhizobium sp.
100229	Y	Bradyrhizobium sp. Mm4
100229	N	Bradyrhizobium
100229	N	Bradyrhizobium spp.
100229	N	Bradyrhizobium sp.
100230	Y	Bradyrhizobium sp. Mm1-2
100230	N	Bradyrhizobium
100230	N	Bradyrhizobium spp.
100230	N	Bradyrhizobium sp.
1003	Y	Flexibacter ruber
1003	N	Flexibacter
1003	N	Flexibacter spp.
1003	N	Flexibacter sp.
1003	N	F. ruber
100363	Y	Prochlorococcus marinus subsp. pastoris str. PCC 9511
100363	N	Prochlorococcus marinus subsp. pastoris
100363	N	Prochlorococcus marinus
100363	N	Prochlorococcus
100363	N	Prochlorococcus spp.
100363	N	Prochlorococcus sp.
100363	N	Prochlorococci
100363	N	P. marinus
100363	N	P. marinus subsp. pastoris str. PCC 9511
100379	Y	Onion yellows phytoplasma
100380	Y	Epixenosomes of Euplotidium arenarium
100380	N	Epixenosomes
100380	N	Epixenosomes spp.
100380	N	Epixenosomes sp.
100380	N	E. of
100380	N	E. of Euplotidium arenarium
100380	N	Epixenosomes of
10039	Y	Rothia nasimurium
10039	N	Rothia
10039	N	Rothia spp.
10039	N	Rothia sp.
10039	N	R. nasimurium
1004	Y	Chitinophaga sancti
1004	N	Chitinophaga
1004	N	Chitinophaga spp.
1004	N	Chitinophaga sp.
1004	N	C. sancti
1004	N	Flexibacter
1004	N	Flexibacter spp.
1004	N	Flexibacter sp.
1004	N	F. sancti
1004	N	F. santosii
10045	Y	Rubellimicrobium mesophilum
10045	N	Rubellimicrobium
10045	N	Rubellimicrobium spp.
10045	N	Rubellimicrobium sp.
10045	N	R. mesophilum
100468	Y	Lactobacillus perolens
100468	N	Lactobacillus
100468	N	Lactobacillus spp.
100468	N	Lactobacillus sp.
100468	N	Lactobacilli
100468	N	L. perolens
100469	Y	Actinomyces canis
100469	N	Actinomyces
100469	N	Actinomyces spp.
100469	N	Actinomyces sp.
100469	N	A. canis
100476	Y	Pseudomonas sp. ON4a
100476	N	Pseudomonas
100476	N	Pseudomonas spp.
100476	N	Pseudomonas sp.
100480	Y	Cytophagales str. B6
100480	N	Cytophagales
100480	N	Cytophagales spp.
100480	N	Cytophagales sp.
100480	N	C. str.
100480	N	C. str. B6
100480	N	Cytophagales str.
100486	Y	Acidithiobacillus cuprithermicus
100486	N	Acidithiobacillus
100486	N	Acidithiobacillus spp.
100486	N	Acidithiobacillus sp.
100486	N	Acidithiobacilli
100486	N	A. cuprithermicus
1005	Y	Flexibacter sp.
1005	N	Flexibacter
1005	N	Flexibacter spp.
1005	N	Flexibacter sp.
1005	N	F. sp.
10055	Y	Rubritalea squalenifaciens
10055	N	Rubritalea
10055	N	Rubritalea spp.
10055	N	Rubritalea sp.
10055	N	R. squalenifaciens
100584	Y	Pseudomonas sp. MBIC2027
100584	N	Pseudomonas
100584	N	Pseudomonas spp.
100584	N	Pseudomonas sp.
1006	Y	Flexibacter tractuosus
1006	N	Flexibacter
1006	N	Flexibacter spp.
1006	N	Flexibacter sp.
1006	N	F. tractuosus
1006	N	Microscilla
1006	N	Microscilla spp.
1006	N	Microscilla sp.
1006	N	M. tractuosa
100633	Y	Pseudomonas sp. R171A
100633	N	Pseudomonas
100633	N	Pseudomonas spp.
100633	N	Pseudomonas sp.
10065	Y	Rubrobacter xylanophilus
10065	N	Rubrobacter
10065	N	Rubrobacter spp.
10065	N	Rubrobacter sp.
10065	N	R. xylanophilus
100666	Y	Bacillus sp. LU11
100666	N	Bacillus
100666	N	Bacillus spp.
100666	N	Bacillus sp.
100666	N	Bacilli
100668	Y	Dechloromarinus
1007	Y	Saprospira
100715	Y	Chloroherpeton
100716	Y	Chloroherpeton thalassium
100716	N	Chloroherpeton
100716	N	Chloroherpeton spp.
100716	N	Chloroherpeton sp.
100716	N	C. thalassium
10072	Y	Ruegeria algicola
10072	N	Ruegeria
10072	N	Ruegeria spp.
10072	N	Ruegeria sp.
10072	N	R. algicola
10074	Y	Ruegeria gelatinovorans
10074	N	Ruegeria
10074	N	Ruegeria spp.
10074	N	Ruegeria sp.
10074	N	R. gelatinovorans
10075	Y	Ruegeria lacuscaerulensis
10075	N	Ruegeria
10075	N	Ruegeria spp.
10075	N	Ruegeria sp.
10075	N	R. lacuscaerulensis
100753	Y	Streptomyces goraiensis
100753	N	Streptomyces
100753	N	Streptomyces spp.
100753	N	Streptomyces sp.
100753	N	S. goraiensis
100758	Y	Dechlorosoma sp. SDGM
100758	N	Dechlorosoma
100758	N	Dechlorosoma spp.
100758	N	Dechlorosoma sp.
100759	Y	Dechlorosoma sp. Iso1
100759	N	Dechlorosoma
100759	N	Dechlorosoma spp.
100759	N	Dechlorosoma sp.
100760	Y	Dechlorosoma sp. Iso2
100760	N	Dechlorosoma
100760	N	Dechlorosoma spp.
100760	N	Dechlorosoma sp.
100761	Y	Dechloromarinus chlorophilus
100761	N	Dechloromarinus
100761	N	Dechloromarinus spp.
100761	N	Dechloromarinus sp.
100761	N	Dechloromarini
100761	N	D. chlorophilus
100762	Y	Azospirillum sp. TTI
100762	N	Azospirillum
100762	N	Azospirillum spp.
100762	N	Azospirillum sp.
100763	Y	Dechloromonas sp. CL
100763	N	Dechloromonas
100763	N	Dechloromonas spp.
100763	N	Dechloromonas sp.
100764	Y	Dechloromonas sp. NM
100764	N	Dechloromonas
100764	N	Dechloromonas spp.
100764	N	Dechloromonas sp.
100766	Y	Dechloromonas sp. MissR
100766	N	Dechloromonas
100766	N	Dechloromonas spp.
100766	N	Dechloromonas sp.
100767	Y	Pseudomonas sp. PK
100767	N	Pseudomonas
100767	N	Pseudomonas spp.
100767	N	Pseudomonas sp.
10079	Y	Rugamonas
1008	Y	Saprospira grandis
1008	N	Saprospira
1008	N	Saprospira spp.
1008	N	Saprospira sp.
1008	N	S. grandis
10080	Y	Rugamonas rubra
10080	N	Rugamonas
10080	N	Rugamonas spp.
10080	N	Rugamonas sp.
10080	N	R. rubra
10084	Y	Ruminococcus hansenii
10084	N	Ruminococcus
10084	N	Ruminococcus spp.
10084	N	Ruminococcus sp.
10084	N	Ruminococci
10084	N	R. hansenii
10085	Y	Ruminococcus hydrogenotrophicus
10085	N	Ruminococcus
10085	N	Ruminococcus spp.
10085	N	Ruminococcus sp.
10085	N	Ruminococci
10085	N	R. hydrogenotrophicus
10086	Y	Ruminococcus luti
10086	N	Ruminococcus
10086	N	Ruminococcus spp.
10086	N	Ruminococcus sp.
10086	N	Ruminococci
10086	N	R. luti
100867	Y	Dechlorospirillum
100868	Y	Dechlorospirillum sp. WD
100868	N	Dechlorospirillum
100868	N	Dechlorospirillum spp.
100868	N	Dechlorospirillum sp.
10087	Y	Ruminococcus palustris
10087	N	Ruminococcus
10087	N	Ruminococcus spp.
10087	N	Ruminococcus sp.
10087	N	Ruminococci
10087	N	R. palustris
10088	Y	Ruminococcus pasteurii
10088	N	Ruminococcus
10088	N	Ruminococcus spp.
10088	N	Ruminococcus sp.
10088	N	Ruminococci
10088	N	R. pasteurii
100883	Y	Coprobacillus
100884	Y	Coprobacillus cateniformis
100884	N	Coprobacillus
100884	N	Coprobacillus spp.
100884	N	Coprobacillus sp.
100884	N	Coprobacilli
100884	N	C. cateniformis
100884	N	C. catenaformis
100886	Y	Catenibacterium mitsuokai
100886	N	Catenibacterium
100886	N	Catenibacterium spp.
100886	N	Catenibacterium sp.
100886	N	C. mitsuokai
10089	Y	Ruminococcus productus
10089	N	Ruminococcus
10089	N	Ruminococcus spp.
10089	N	Ruminococcus sp.
10089	N	Ruminococci
10089	N	R. productus
10090	Y	Ruminococcus schinkii
10090	N	Ruminococcus
10090	N	Ruminococcus spp.
10090	N	Ruminococcus sp.
10090	N	Ruminococci
10090	N	R. schinkii
100906	Y	Nitrosomonas sp. ENI-11
100906	N	Nitrosomonas
100906	N	Nitrosomonas spp.
100906	N	Nitrosomonas sp.
10093	Y	Rummeliibacillus pycnus
10093	N	Rummeliibacillus
10093	N	Rummeliibacillus spp.
10093	N	Rummeliibacillus sp.
10093	N	Rummeliibacilli
10093	N	R. pycnus
101	Y	Flectobacillus
1010	Y	Sphingobacterium mizutaii
1010	N	Sphingobacterium
1010	N	Sphingobacterium spp.
1010	N	Sphingobacterium sp.
1010	N	S. mizutaii
1010	N	Flavobacterium
1010	N	Flavobacterium spp.
1010	N	Flavobacterium sp.
1010	N	F. mizutaii
1010	N	S. mizutae
10103	Y	Saccharobacter
101030	Y	Bacillus sp. B-14865
101030	N	Bacillus
101030	N	Bacillus spp.
101030	N	Bacillus sp.
101030	N	Bacilli
101031	Y	Bacillus sp. B-14905
101031	N	Bacillus
101031	N	Bacillus spp.
101031	N	Bacillus sp.
101031	N	Bacilli
101032	Y	Bacillus sp. B-14957
101032	N	Bacillus
101032	N	Bacillus spp.
101032	N	Bacillus sp.
101032	N	Bacilli
101033	Y	Bacillus sp. B-183
101033	N	Bacillus
101033	N	Bacillus spp.
101033	N	Bacillus sp.
101033	N	Bacilli
101034	Y	Bacillus sp. B-1876
101034	N	Bacillus
101034	N	Bacillus spp.
101034	N	Bacillus sp.
101034	N	Bacilli
101035	Y	Bacillus sp. B-23269
101035	N	Bacillus
101035	N	Bacillus spp.
101035	N	Bacillus sp.
101035	N	Bacilli
101036	Y	Bacillus sp. B-23279
101036	N	Bacillus
101036	N	Bacillus spp.
101036	N	Bacillus sp.
101036	N	Bacilli
101037	Y	Bacillus sp. B-23280
101037	N	Bacillus
101037	N	Bacillus spp.
101037	N	Bacillus sp.
101037	N	Bacilli
101038	Y	Bacillus sp. B-23281
101038	N	Bacillus
101038	N	Bacillus spp.
101038	N	Bacillus sp.
101038	N	Bacilli
101039	Y	Bacillus sp. B-23282
101039	N	Bacillus
101039	N	Bacillus spp.
101039	N	Bacillus sp.
101039	N	Bacilli
10104	Y	Saccharobacter fermentatus
10104	N	Saccharobacter
10104	N	Saccharobacter spp.
10104	N	Saccharobacter sp.
10104	N	S. fermentatus
101040	Y	Bacillus sp. B-23283
101040	N	Bacillus
101040	N	Bacillus spp.
101040	N	Bacillus sp.
101040	N	Bacilli
101041	Y	Bacillus sp. B-23284
101041	N	Bacillus
101041	N	Bacillus spp.
101041	N	Bacillus sp.
101041	N	Bacilli
101042	Y	Bacillus sp. B-23285
101042	N	Bacillus
101042	N	Bacillus spp.
101042	N	Bacillus sp.
101042	N	Bacilli
101043	Y	Bacillus sp. B-23286
101043	N	Bacillus
101043	N	Bacillus spp.
101043	N	Bacillus sp.
101043	N	Bacilli
101044	Y	Bacillus sp. B-23287
101044	N	Bacillus
101044	N	Bacillus spp.
101044	N	Bacillus sp.
101044	N	Bacilli
101045	Y	Bacillus sp. B-23288
101045	N	Bacillus
101045	N	Bacillus spp.
101045	N	Bacillus sp.
101045	N	Bacilli
101046	Y	Bacillus sp. B-4297
101046	N	Bacillus
101046	N	Bacillus spp.
101046	N	Bacillus sp.
101046	N	Bacilli
101049	Y	Bacillus sp. BD-107
101049	N	Bacillus
101049	N	Bacillus spp.
101049	N	Bacillus sp.
101049	N	Bacilli
101050	Y	Bacillus sp. BD-109
101050	N	Bacillus
101050	N	Bacillus spp.
101050	N	Bacillus sp.
101050	N	Bacilli
101051	Y	Bacillus sp. BD-111
101051	N	Bacillus
101051	N	Bacillus spp.
101051	N	Bacillus sp.
101051	N	Bacilli
101052	Y	Bacillus sp. BD-113
101052	N	Bacillus
101052	N	Bacillus spp.
101052	N	Bacillus sp.
101052	N	Bacilli
101053	Y	Bacillus sp. BD-115
101053	N	Bacillus
101053	N	Bacillus spp.
101053	N	Bacillus sp.
101053	N	Bacilli
101054	Y	Bacillus sp. BD-117
101054	N	Bacillus
101054	N	Bacillus spp.
101054	N	Bacillus sp.
101054	N	Bacilli
101055	Y	Bacillus sp. BD-119
101055	N	Bacillus
101055	N	Bacillus spp.
101055	N	Bacillus sp.
101055	N	Bacilli
101056	Y	Bacillus sp. BD-121
101056	N	Bacillus
101056	N	Bacillus spp.
101056	N	Bacillus sp.
101056	N	Bacilli
101057	Y	Bacillus sp. BD-83
101057	N	Bacillus
101057	N	Bacillus spp.
101057	N	Bacillus sp.
101057	N	Bacilli
101058	Y	Bacillus sp. BD-85
101058	N	Bacillus
101058	N	Bacillus spp.
101058	N	Bacillus sp.
101058	N	Bacilli
10106	Y	Saccharococcus caldoxylosilyticus
10106	N	Saccharococcus
10106	N	Saccharococcus spp.
10106	N	Saccharococcus sp.
10106	N	Saccharococci
10106	N	S. caldoxylosilyticus
101060	Y	Bacillus sp. BD-89
101060	N	Bacillus
101060	N	Bacillus spp.
101060	N	Bacillus sp.
101060	N	Bacilli
101061	Y	Bacillus sp. BD-93
101061	N	Bacillus
101061	N	Bacillus spp.
101061	N	Bacillus sp.
101061	N	Bacilli
101062	Y	Bacillus sp. BD-94
101062	N	Bacillus
101062	N	Bacillus spp.
101062	N	Bacillus sp.
101062	N	Bacilli
101063	Y	Bacillus sp. BD-95
101063	N	Bacillus
101063	N	Bacillus spp.
101063	N	Bacillus sp.
101063	N	Bacilli
101064	Y	Bacillus sp. BD-99
101064	N	Bacillus
101064	N	Bacillus spp.
101064	N	Bacillus sp.
101064	N	Bacilli
101065	Y	Bacillus sp. NRS-111
101065	N	Bacillus
101065	N	Bacillus spp.
101065	N	Bacillus sp.
101065	N	Bacilli
101066	Y	Bacillus sp. NRS-1186
101066	N	Bacillus
101066	N	Bacillus spp.
101066	N	Bacillus sp.
101066	N	Bacilli
101067	Y	Bacillus sp. NRS-1198
101067	N	Bacillus
101067	N	Bacillus spp.
101067	N	Bacillus sp.
101067	N	Bacilli
101068	Y	Bacillus sp. NRS-1223
101068	N	Bacillus
101068	N	Bacillus spp.
101068	N	Bacillus sp.
101068	N	Bacilli
101069	Y	Bacillus sp. NRS-156
101069	N	Bacillus
101069	N	Bacillus spp.
101069	N	Bacillus sp.
101069	N	Bacilli
101071	Y	Bacillus sp. NRS-1692
101071	N	Bacillus
101071	N	Bacillus spp.
101071	N	Bacillus sp.
101071	N	Bacilli
101075	Y	Bacillus sp. NRS-250
101075	N	Bacillus
101075	N	Bacillus spp.
101075	N	Bacillus sp.
101075	N	Bacilli
101076	Y	Bacillus sp. NRS-400
101076	N	Bacillus
101076	N	Bacillus spp.
101076	N	Bacillus sp.
101076	N	Bacilli
101077	Y	Bacillus sp. NRS-593
101077	N	Bacillus
101077	N	Bacillus spp.
101077	N	Bacillus sp.
101077	N	Bacilli
101078	Y	Bacillus sp. NRS-718
101078	N	Bacillus
101078	N	Bacillus spp.
101078	N	Bacillus sp.
101078	N	Bacilli
101079	Y	Bacillus sp. NRS-719
101079	N	Bacillus
101079	N	Bacillus spp.
101079	N	Bacillus sp.
101079	N	Bacilli
101080	Y	Bacillus sp. NRS-732
101080	N	Bacillus
101080	N	Bacillus spp.
101080	N	Bacillus sp.
101080	N	Bacilli
101081	Y	Bacillus sp. NRS-752
101081	N	Bacillus
101081	N	Bacillus spp.
101081	N	Bacillus sp.
101081	N	Bacilli
101082	Y	Bacillus sp. NRS-800
101082	N	Bacillus
101082	N	Bacillus spp.
101082	N	Bacillus sp.
101082	N	Bacilli
101083	Y	Bacillus sp. NRS-810
101083	N	Bacillus
101083	N	Bacillus spp.
101083	N	Bacillus sp.
101083	N	Bacilli
101084	Y	Bacillus sp. NRS-866
101084	N	Bacillus
101084	N	Bacillus spp.
101084	N	Bacillus sp.
101084	N	Bacilli
101085	Y	Bacillus sp. NRS-967
101085	N	Bacillus
101085	N	Bacillus spp.
101085	N	Bacillus sp.
101085	N	Bacilli
1011	Y	Sporocytophaga
10113	Y	Saccharomonospora saliphila
10113	N	Saccharomonospora
10113	N	Saccharomonospora spp.
10113	N	Saccharomonospora sp.
10113	N	S. saliphila
101164	Y	Pseudomonas sp. R9
101164	N	Pseudomonas
101164	N	Pseudomonas spp.
101164	N	Pseudomonas sp.
101168	Y	Rhodococcus sp. 5/14
101168	N	Rhodococcus
101168	N	Rhodococcus spp.
101168	N	Rhodococcus sp.
101168	N	Rhodococci
101169	Y	Rhodococcus sp. 7/1
101169	N	Rhodococcus
101169	N	Rhodococcus spp.
101169	N	Rhodococcus sp.
101169	N	Rhodococci
101191	Y	Methanomethylovorans
101192	Y	Methanomethylovorans hollandica
101192	N	Methanomethylovorans
101192	N	Methanomethylovorans spp.
101192	N	Methanomethylovorans sp.
101192	N	M. hollandica
1012	Y	Sporocytophaga cauliformis
1012	N	Sporocytophaga
1012	N	Sporocytophaga spp.
1012	N	Sporocytophaga sp.
1012	N	S. cauliformis
10123	Y	Saccharopolyspora hirsuta subsp. hirsuta
10123	N	Saccharopolyspora hirsuta
10123	N	Saccharopolyspora
10123	N	Saccharopolyspora spp.
10123	N	Saccharopolyspora sp.
10123	N	S. hirsuta
10125	Y	Saccharopolyspora hirsuta subsp. taberi
10125	N	Saccharopolyspora hirsuta
10125	N	Saccharopolyspora
10125	N	Saccharopolyspora spp.
10125	N	Saccharopolyspora sp.
10125	N	S. hirsuta
1013	Y	Weeksella
10131	Y	Saccharopolyspora spinosa
10131	N	Saccharopolyspora
10131	N	Saccharopolyspora spp.
10131	N	Saccharopolyspora sp.
10131	N	S. spinosa
10132	Y	Saccharopolyspora spinosporotrichia
10132	N	Saccharopolyspora
10132	N	Saccharopolyspora spp.
10132	N	Saccharopolyspora sp.
10132	N	S. spinosporotrichia
10133	Y	Saccharopolyspora taberi
10133	N	Saccharopolyspora
10133	N	Saccharopolyspora spp.
10133	N	Saccharopolyspora sp.
10133	N	S. taberi
101332	Y	Bacillus longisporus
101332	N	Bacillus
101332	N	Bacillus spp.
101332	N	Bacillus sp.
101332	N	Bacilli
101332	N	B. longisporus
10134	Y	Saccharopolyspora thermophila
10134	N	Saccharopolyspora
10134	N	Saccharopolyspora spp.
10134	N	Saccharopolyspora sp.
10134	N	S. thermophila
101374	Y	Agrococcus sp. QSSC2-2
101374	N	Agrococcus
101374	N	Agrococcus spp.
101374	N	Agrococcus sp.
101374	N	Agrococci
101378	Y	Arthrobacter sp. QSSC8-13
101378	N	Arthrobacter
101378	N	Arthrobacter spp.
101378	N	Arthrobacter sp.
101379	Y	Corynebacterium sp. QSSC3-5
101379	N	Corynebacterium
101379	N	Corynebacterium spp.
101379	N	Corynebacterium sp.
101381	Y	Cytophagales str. QSSC5-1
101381	N	Cytophagales
101381	N	Cytophagales spp.
101381	N	Cytophagales sp.
101381	N	C. str.
101381	N	C. str. QSSC5-1
101381	N	Cytophagales str.
101383	Y	Cryomorpha ignava
101383	N	Cryomorpha
101383	N	Cryomorpha spp.
101383	N	Cryomorpha sp.
101383	N	C. ignava
101385	Y	Aequorivita sublithincola
101385	N	Aequorivita
101385	N	Aequorivita spp.
101385	N	Aequorivita sp.
101385	N	A. sublithincola
101387	Y	Sphingomonas sp. QSSC5-6
101387	N	Sphingomonas
101387	N	Sphingomonas spp.
101387	N	Sphingomonas sp.
101387	N	Erythromonas
101387	N	Erythromonas spp.
101387	N	Erythromonas sp.
101389	Y	Gelidibacter sp. QSSC1-21
101389	N	Gelidibacter
101389	N	Gelidibacter spp.
101389	N	Gelidibacter sp.
10139	Y	Saccharothrix aerocolonigenes
10139	N	Saccharothrix
10139	N	Saccharothrix spp.
10139	N	Saccharothrix sp.
10139	N	S. aerocolonigenes
101391	Y	Halomonas sp. QSSC9-11
101391	N	Halomonas
101391	N	Halomonas spp.
101391	N	Halomonas sp.
101392	Y	Janibacter sp. QSSC8-6
101392	N	Janibacter
101392	N	Janibacter spp.
101392	N	Janibacter sp.
101397	Y	Micrococcus sp. QSSC8-1
101397	N	Micrococcus
101397	N	Micrococcus spp.
101397	N	Micrococcus sp.
101397	N	Micrococci
101398	Y	Paracraurococcus sp. QSSC5-3
101398	N	Paracraurococcus
101398	N	Paracraurococcus spp.
101398	N	Paracraurococcus sp.
101398	N	Paracraurococci
101399	Y	Pseudomonas sp. QSSC1-9
101399	N	Pseudomonas
101399	N	Pseudomonas spp.
101399	N	Pseudomonas sp.
1014	Y	Weeksella virosa
1014	N	Weeksella
1014	N	Weeksella spp.
1014	N	Weeksella sp.
1014	N	W. virosa
10140	Y	Saccharothrix aerocolonigenes subsp. aerocolonigenes
10140	N	Saccharothrix aerocolonigenes
10140	N	Saccharothrix
10140	N	Saccharothrix spp.
10140	N	Saccharothrix sp.
10140	N	S. aerocolonigenes
101400	Y	Psychrobacter sp. QSSC5-4
101400	N	Psychrobacter
101400	N	Psychrobacter spp.
101400	N	Psychrobacter sp.
101401	Y	Psychrobacter sp. QSSC8-7
101401	N	Psychrobacter
101401	N	Psychrobacter spp.
101401	N	Psychrobacter sp.
101402	Y	Rhodobacter sp. QSSC1-20
101402	N	Rhodobacter
101402	N	Rhodobacter spp.
101402	N	Rhodobacter sp.
101403	Y	Roseobacter sp. QSSC9-8
101403	N	Roseobacter
101403	N	Roseobacter spp.
101403	N	Roseobacter sp.
101404	Y	Sphingomonas sp. QSSC1-14
101404	N	Sphingomonas
101404	N	Sphingomonas spp.
101404	N	Sphingomonas sp.
101405	Y	Stenotrophomonas sp. QSSC1-10
101405	N	Stenotrophomonas
101405	N	Stenotrophomonas spp.
101405	N	Stenotrophomonas sp.
10141	Y	Saccharothrix aerocolonigenes subsp. staurosporea &#332;
10141	N	Saccharothrix aerocolonigenes
10141	N	Saccharothrix
10141	N	Saccharothrix spp.
10141	N	Saccharothrix sp.
10141	N	S. aerocolonigenes
10142	Y	Saccharothrix albidocapillata
10142	N	Saccharothrix
10142	N	Saccharothrix spp.
10142	N	Saccharothrix sp.
10142	N	S. albidocapillata
10146	Y	Saccharothrix coeruleoviolacea
10146	N	Saccharothrix
10146	N	Saccharothrix spp.
10146	N	Saccharothrix sp.
10146	N	S. coeruleoviolacea
10147	Y	Saccharothrix cryophilis
10147	N	Saccharothrix
10147	N	Saccharothrix spp.
10147	N	Saccharothrix sp.
10147	N	S. cryophilis
101489	Y	Xylanimicrobium pachnodae
101489	N	Xylanimicrobium
101489	N	Xylanimicrobium spp.
101489	N	Xylanimicrobium sp.
101489	N	X. pachnodae
101489	N	Promicromonospora
101489	N	Promicromonospora spp.
101489	N	Promicromonospora sp.
101489	N	P. pachnodae
10149	Y	Saccharothrix flava
10149	N	Saccharothrix
10149	N	Saccharothrix spp.
10149	N	Saccharothrix sp.
10149	N	S. flava
101510	Y	Rhodococcus jostii RHA1
101510	N	Rhodococcus
101510	N	Rhodococcus spp.
101510	N	Rhodococcus sp.
101510	N	Rhodococci
101510	N	R. jostii
101510	N	R. jostii RHA1
101510	N	Rhodococcus jostii
101510	N	Rhodococcus sp. strain RHA1
101513	Y	Sweet potato little leaf phytoplasma
101519	Y	Corynebacterium sp. ALY-1
101519	N	Corynebacterium
101519	N	Corynebacterium spp.
101519	N	Corynebacterium sp.
10152	Y	Saccharothrix mutabilis subsp. capreolus
10152	N	Saccharothrix mutabilis
10152	N	Saccharothrix
10152	N	Saccharothrix spp.
10152	N	Saccharothrix sp.
10152	N	S. mutabilis
10153	Y	Saccharothrix mutabilis subsp. mutabilis
10153	N	Saccharothrix mutabilis
10153	N	Saccharothrix
10153	N	Saccharothrix spp.
10153	N	Saccharothrix sp.
10153	N	S. mutabilis
10155	Y	Saccharothrix tangerinus
10155	N	Saccharothrix
10155	N	Saccharothrix spp.
10155	N	Saccharothrix sp.
10155	N	S. tangerinus
101564	Y	Pseudomonas alcaliphila
101564	N	Pseudomonas
101564	N	Pseudomonas spp.
101564	N	Pseudomonas sp.
101564	N	P. alcaliphila
101565	Y	Leptospira sp. 1342 K
101565	N	Leptospira
101565	N	Leptospira spp.
101565	N	Leptospira sp.
10157	Y	Saccharothrix violacea
10157	N	Saccharothrix
10157	N	Saccharothrix spp.
10157	N	Saccharothrix sp.
10157	N	S. violacea
101571	Y	Burkholderia ubonensis
101571	N	Burkholderia
101571	N	Burkholderia spp.
101571	N	Burkholderia sp.
101571	N	B. ubonensis
101571	N	B. uboniae
10159	Y	Saccharothrix waywayandensis
10159	N	Saccharothrix
10159	N	Saccharothrix spp.
10159	N	Saccharothrix sp.
10159	N	S. waywayandensis
1016	Y	Capnocytophaga
10161	Y	Sagittula
10162	Y	Sagittula stellata
10162	N	Sagittula
10162	N	Sagittula spp.
10162	N	Sagittula sp.
10162	N	S. stellata
101654	Y	Klebsiella sp. Cd-1
101654	N	Klebsiella
101654	N	Klebsiella spp.
101654	N	Klebsiella sp.
10167	Y	Salegentibacter catena
10167	N	Salegentibacter
10167	N	Salegentibacter spp.
10167	N	Salegentibacter sp.
10167	N	S. catena
101680	Y	Rahnella sp. IEGN17
101680	N	Rahnella
101680	N	Rahnella spp.
101680	N	Rahnella sp.
101681	Y	Bacillus sp. INY4
101681	N	Bacillus
101681	N	Bacillus spp.
101681	N	Bacillus sp.
101681	N	Bacilli
101682	Y	Bacillus sp. IPso1
101682	N	Bacillus
101682	N	Bacillus spp.
101682	N	Bacillus sp.
101682	N	Bacilli
101683	Y	Bacillus sp. IPso2
101683	N	Bacillus
101683	N	Bacillus spp.
101683	N	Bacillus sp.
101683	N	Bacilli
101689	Y	Tetrasphaera elongata
101689	N	Tetrasphaera
101689	N	Tetrasphaera spp.
101689	N	Tetrasphaera sp.
101689	N	T. elongata
1017	Y	Capnocytophaga gingivalis
1017	N	Capnocytophaga
1017	N	Capnocytophaga spp.
1017	N	Capnocytophaga sp.
1017	N	C. gingivalis
101718	Y	Spirosoma sp. HDK211
101718	N	Spirosoma
101718	N	Spirosoma spp.
101718	N	Spirosoma sp.
101719	Y	Spirosoma escalantus
101719	N	Spirosoma
101719	N	Spirosoma spp.
101719	N	Spirosoma sp.
101719	N	S. escalantus
10174	Y	Salibacillus
101748	Y	Sphingomonas sp. A28241
101748	N	Sphingomonas
101748	N	Sphingomonas spp.
101748	N	Sphingomonas sp.
101749	Y	Sphingomonas sp. B28161
101749	N	Sphingomonas
101749	N	Sphingomonas spp.
101749	N	Sphingomonas sp.
10175	Y	Salibacillus marismortui
10175	N	Salibacillus
10175	N	Salibacillus spp.
10175	N	Salibacillus sp.
10175	N	Salibacilli
10175	N	S. marismortui
101750	Y	Sphingomonas sp. C28242
101750	N	Sphingomonas
101750	N	Sphingomonas spp.
101750	N	Sphingomonas sp.
10176	Y	Salibacillus salexigens
10176	N	Salibacillus
10176	N	Salibacillus spp.
10176	N	Salibacillus sp.
10176	N	Salibacilli
10176	N	S. salexigens
101779	Y	Amazonian soil bacterium M14
101779	N	Amazonian
101779	N	Amazonian spp.
101779	N	Amazonian sp.
101779	N	A. soil
101779	N	A. soil bacterium M14
101779	N	Amazonian soil
101780	Y	Amazonian soil bacterium M16
101780	N	Amazonian
101780	N	Amazonian spp.
101780	N	Amazonian sp.
101780	N	A. soil
101780	N	A. soil bacterium M16
101780	N	Amazonian soil
101781	Y	Amazonian soil bacterium M19a
101781	N	Amazonian
101781	N	Amazonian spp.
101781	N	Amazonian sp.
101781	N	A. soil
101781	N	A. soil bacterium M19a
101781	N	Amazonian soil
101782	Y	Amazonian soil bacterium M19b
101782	N	Amazonian
101782	N	Amazonian spp.
101782	N	Amazonian sp.
101782	N	A. soil
101782	N	A. soil bacterium M19b
101782	N	Amazonian soil
101783	Y	Amazonian soil bacterium M1bc
101783	N	Amazonian
101783	N	Amazonian spp.
101783	N	Amazonian sp.
101783	N	A. soil
101783	N	A. soil bacterium M1bc
101783	N	Amazonian soil
101784	Y	Amazonian soil bacterium M22
101784	N	Amazonian
101784	N	Amazonian spp.
101784	N	Amazonian sp.
101784	N	A. soil
101784	N	A. soil bacterium M22
101784	N	Amazonian soil
101785	Y	Amazonian soil bacterium M25
101785	N	Amazonian
101785	N	Amazonian spp.
101785	N	Amazonian sp.
101785	N	A. soil
101785	N	A. soil bacterium M25
101785	N	Amazonian soil
101786	Y	Amazonian soil bacterium M29
101786	N	Amazonian
101786	N	Amazonian spp.
101786	N	Amazonian sp.
101786	N	A. soil
101786	N	A. soil bacterium M29
101786	N	Amazonian soil
101787	Y	Amazonian soil bacterium M33c
101787	N	Amazonian
101787	N	Amazonian spp.
101787	N	Amazonian sp.
101787	N	A. soil
101787	N	A. soil bacterium M33c
101787	N	Amazonian soil
101788	Y	Amazonian soil bacterium M34
101788	N	Amazonian
101788	N	Amazonian spp.
101788	N	Amazonian sp.
101788	N	A. soil
101788	N	A. soil bacterium M34
101788	N	Amazonian soil
101789	Y	Amazonian soil bacterium M37b
101789	N	Amazonian
101789	N	Amazonian spp.
101789	N	Amazonian sp.
101789	N	A. soil
101789	N	A. soil bacterium M37b
101789	N	Amazonian soil
101790	Y	Amazonian soil bacterium M38c
101790	N	Amazonian
101790	N	Amazonian spp.
101790	N	Amazonian sp.
101790	N	A. soil
101790	N	A. soil bacterium M38c
101790	N	Amazonian soil
101791	Y	Amazonian soil bacterium M43
101791	N	Amazonian
101791	N	Amazonian spp.
101791	N	Amazonian sp.
101791	N	A. soil
101791	N	A. soil bacterium M43
101791	N	Amazonian soil
101792	Y	Amazonian soil bacterium M44c
101792	N	Amazonian
101792	N	Amazonian spp.
101792	N	Amazonian sp.
101792	N	A. soil
101792	N	A. soil bacterium M44c
101792	N	Amazonian soil
101793	Y	Amazonian soil bacterium M49
101793	N	Amazonian
101793	N	Amazonian spp.
101793	N	Amazonian sp.
101793	N	A. soil
101793	N	A. soil bacterium M49
101793	N	Amazonian soil
101794	Y	Amazonian soil bacterium M4c
101794	N	Amazonian
101794	N	Amazonian spp.
101794	N	Amazonian sp.
101794	N	A. soil
101794	N	A. soil bacterium M4c
101794	N	Amazonian soil
101795	Y	Amazonian soil bacterium M51a
101795	N	Amazonian
101795	N	Amazonian spp.
101795	N	Amazonian sp.
101795	N	A. soil
101795	N	A. soil bacterium M51a
101795	N	Amazonian soil
101796	Y	Amazonian soil bacterium M51b
101796	N	Amazonian
101796	N	Amazonian spp.
101796	N	Amazonian sp.
101796	N	A. soil
101796	N	A. soil bacterium M51b
101796	N	Amazonian soil
101797	Y	Amazonian soil bacterium M52
101797	N	Amazonian
101797	N	Amazonian spp.
101797	N	Amazonian sp.
101797	N	A. soil
101797	N	A. soil bacterium M52
101797	N	Amazonian soil
101798	Y	Amazonian soil bacterium M54
101798	N	Amazonian
101798	N	Amazonian spp.
101798	N	Amazonian sp.
101798	N	A. soil
101798	N	A. soil bacterium M54
101798	N	Amazonian soil
101799	Y	Amazonian soil bacterium M55
101799	N	Amazonian
101799	N	Amazonian spp.
101799	N	Amazonian sp.
101799	N	A. soil
101799	N	A. soil bacterium M55
101799	N	Amazonian soil
1018	Y	Capnocytophaga ochracea
1018	N	Capnocytophaga
1018	N	Capnocytophaga spp.
1018	N	Capnocytophaga sp.
1018	N	C. ochracea
1018	N	Bacteroides
1018	N	Bacteroides spp.
1018	N	Bacteroides sp.
1018	N	B. ochraceus
1018	N	Fusiformis
1018	N	Fusiformis spp.
1018	N	Fusiformis sp.
1018	N	F. nucleatus
1018	N	F. nucleatus var. ochraceus
1018	N	Fusiformis nucleatus
1018	N	Ristella
1018	N	Ristella spp.
1018	N	Ristella sp.
1018	N	R. ochraceus
101800	Y	Amazonian soil bacterium M5
101800	N	Amazonian
101800	N	Amazonian spp.
101800	N	Amazonian sp.
101800	N	A. soil
101800	N	A. soil bacterium M5
101800	N	Amazonian soil
101801	Y	Amazonian soil bacterium M9
101801	N	Amazonian
101801	N	Amazonian spp.
101801	N	Amazonian sp.
101801	N	A. soil
101801	N	A. soil bacterium M9
101801	N	Amazonian soil
101802	Y	Amazonian soil bacterium P11
101802	N	Amazonian
101802	N	Amazonian spp.
101802	N	Amazonian sp.
101802	N	A. soil
101802	N	A. soil bacterium P11
101802	N	Amazonian soil
101803	Y	Amazonian soil bacterium P12c
101803	N	Amazonian
101803	N	Amazonian spp.
101803	N	Amazonian sp.
101803	N	A. soil
101803	N	A. soil bacterium P12c
101803	N	Amazonian soil
101804	Y	Amazonian soil bacterium P13
101804	N	Amazonian
101804	N	Amazonian spp.
101804	N	Amazonian sp.
101804	N	A. soil
101804	N	A. soil bacterium P13
101804	N	Amazonian soil
101805	Y	Amazonian soil bacterium P15
101805	N	Amazonian
101805	N	Amazonian spp.
101805	N	Amazonian sp.
101805	N	A. soil
101805	N	A. soil bacterium P15
101805	N	Amazonian soil
101806	Y	Amazonian soil bacterium P17
101806	N	Amazonian
101806	N	Amazonian spp.
101806	N	Amazonian sp.
101806	N	A. soil
101806	N	A. soil bacterium P17
101806	N	Amazonian soil
101807	Y	Amazonian soil bacterium P18
101807	N	Amazonian
101807	N	Amazonian spp.
101807	N	Amazonian sp.
101807	N	A. soil
101807	N	A. soil bacterium P18
101807	N	Amazonian soil
101808	Y	Amazonian soil bacterium P19a
101808	N	Amazonian
101808	N	Amazonian spp.
101808	N	Amazonian sp.
101808	N	A. soil
101808	N	A. soil bacterium P19a
101808	N	Amazonian soil
101809	Y	Amazonian soil bacterium P19b
101809	N	Amazonian
101809	N	Amazonian spp.
101809	N	Amazonian sp.
101809	N	A. soil
101809	N	A. soil bacterium P19b
101809	N	Amazonian soil
10181	Y	Salimicrobium album
10181	N	Salimicrobium
10181	N	Salimicrobium spp.
10181	N	Salimicrobium sp.
10181	N	S. album
101810	Y	Amazonian soil bacterium P1
101810	N	Amazonian
101810	N	Amazonian spp.
101810	N	Amazonian sp.
101810	N	A. soil
101810	N	A. soil bacterium P1
101810	N	Amazonian soil
101811	Y	Amazonian soil bacterium P21
101811	N	Amazonian
101811	N	Amazonian spp.
101811	N	Amazonian sp.
101811	N	A. soil
101811	N	A. soil bacterium P21
101811	N	Amazonian soil
101812	Y	Amazonian soil bacterium P24a
101812	N	Amazonian
101812	N	Amazonian spp.
101812	N	Amazonian sp.
101812	N	A. soil
101812	N	A. soil bacterium P24a
101812	N	Amazonian soil
101813	Y	Amazonian soil bacterium P24bc
101813	N	Amazonian
101813	N	Amazonian spp.
101813	N	Amazonian sp.
101813	N	A. soil
101813	N	A. soil bacterium P24bc
101813	N	Amazonian soil
101814	Y	Amazonian soil bacterium P25ac
101814	N	Amazonian
101814	N	Amazonian spp.
101814	N	Amazonian sp.
101814	N	A. soil
101814	N	A. soil bacterium P25ac
101814	N	Amazonian soil
101815	Y	Amazonian soil bacterium P27
101815	N	Amazonian
101815	N	Amazonian spp.
101815	N	Amazonian sp.
101815	N	A. soil
101815	N	A. soil bacterium P27
101815	N	Amazonian soil
101816	Y	Amazonian soil bacterium P2
101816	N	Amazonian
101816	N	Amazonian spp.
101816	N	Amazonian sp.
101816	N	A. soil
101816	N	A. soil bacterium P2
101816	N	Amazonian soil
101817	Y	Amazonian soil bacterium P31
101817	N	Amazonian
101817	N	Amazonian spp.
101817	N	Amazonian sp.
101817	N	A. soil
101817	N	A. soil bacterium P31
101817	N	Amazonian soil
101818	Y	Amazonian soil bacterium P32
101818	N	Amazonian
101818	N	Amazonian spp.
101818	N	Amazonian sp.
101818	N	A. soil
101818	N	A. soil bacterium P32
101818	N	Amazonian soil
101819	Y	Amazonian soil bacterium P35
101819	N	Amazonian
101819	N	Amazonian spp.
101819	N	Amazonian sp.
101819	N	A. soil
101819	N	A. soil bacterium P35
101819	N	Amazonian soil
101820	Y	Amazonian soil bacterium P38
101820	N	Amazonian
101820	N	Amazonian spp.
101820	N	Amazonian sp.
101820	N	A. soil
101820	N	A. soil bacterium P38
101820	N	Amazonian soil
101821	Y	Amazonian soil bacterium P3b
101821	N	Amazonian
101821	N	Amazonian spp.
101821	N	Amazonian sp.
101821	N	A. soil
101821	N	A. soil bacterium P3b
101821	N	Amazonian soil
101822	Y	Amazonian soil bacterium P40
101822	N	Amazonian
101822	N	Amazonian spp.
101822	N	Amazonian sp.
101822	N	A. soil
101822	N	A. soil bacterium P40
101822	N	Amazonian soil
101823	Y	Amazonian soil bacterium P43
101823	N	Amazonian
101823	N	Amazonian spp.
101823	N	Amazonian sp.
101823	N	A. soil
101823	N	A. soil bacterium P43
101823	N	Amazonian soil
101824	Y	Amazonian soil bacterium P46
101824	N	Amazonian
101824	N	Amazonian spp.
101824	N	Amazonian sp.
101824	N	A. soil
101824	N	A. soil bacterium P46
101824	N	Amazonian soil
101825	Y	Amazonian soil bacterium P48
101825	N	Amazonian
101825	N	Amazonian spp.
101825	N	Amazonian sp.
101825	N	A. soil
101825	N	A. soil bacterium P48
101825	N	Amazonian soil
101826	Y	Amazonian soil bacterium P50
101826	N	Amazonian
101826	N	Amazonian spp.
101826	N	Amazonian sp.
101826	N	A. soil
101826	N	A. soil bacterium P50
101826	N	Amazonian soil
101827	Y	Amazonian soil bacterium P79
101827	N	Amazonian
101827	N	Amazonian spp.
101827	N	Amazonian sp.
101827	N	A. soil
101827	N	A. soil bacterium P79
101827	N	Amazonian soil
101828	Y	Amazonian soil bacterium P7
101828	N	Amazonian
101828	N	Amazonian spp.
101828	N	Amazonian sp.
101828	N	A. soil
101828	N	A. soil bacterium P7
101828	N	Amazonian soil
101829	Y	Amazonian soil bacterium P80
101829	N	Amazonian
101829	N	Amazonian spp.
101829	N	Amazonian sp.
101829	N	A. soil
101829	N	A. soil bacterium P80
101829	N	Amazonian soil
101830	Y	Amazonian soil bacterium P8
101830	N	Amazonian
101830	N	Amazonian spp.
101830	N	Amazonian sp.
101830	N	A. soil
101830	N	A. soil bacterium P8
101830	N	Amazonian soil
101831	Y	Amazonian soil bacterium P9
101831	N	Amazonian
101831	N	Amazonian spp.
101831	N	Amazonian sp.
101831	N	A. soil
101831	N	A. soil bacterium P9
101831	N	Amazonian soil
1019	Y	Capnocytophaga sputigena
1019	N	Capnocytophaga
1019	N	Capnocytophaga spp.
1019	N	Capnocytophaga sp.
1019	N	C. sputigena
101948	Y	Ehrlichia sp. CASC
101948	N	Ehrlichia
101948	N	Ehrlichia spp.
101948	N	Ehrlichia sp.
101949	Y	Ehrlichia sp. CATE
101949	N	Ehrlichia
101949	N	Ehrlichia spp.
101949	N	Ehrlichia sp.
10195	Y	Salinicoccus halodurans
10195	N	Salinicoccus
10195	N	Salinicoccus spp.
10195	N	Salinicoccus sp.
10195	N	Salinicocci
10195	N	S. halodurans
102	Y	Polaribacter glomeratus
102	N	Polaribacter
102	N	Polaribacter spp.
102	N	Polaribacter sp.
102	N	P. glomeratus
102	N	Flectobacillus
102	N	Flectobacillus spp.
102	N	Flectobacillus sp.
102	N	Flectobacilli
102	N	F. glomeratus
1021	Y	Beggiatoa
102106	Y	Collinsella
102109	Y	Desulfovibrio inopinatus
102109	N	Desulfovibrio
102109	N	Desulfovibrio spp.
102109	N	Desulfovibrio sp.
102109	N	D. inopinatus
102115	Y	Stanieria
102116	Y	Stanieria cyanosphaera
102116	N	Stanieria
102116	N	Stanieria spp.
102116	N	Stanieria sp.
102116	N	S. cyanosphaera
102117	Y	Oscillatoria sancta
102117	N	Oscillatoria
102117	N	Oscillatoria spp.
102117	N	Oscillatoria sp.
102117	N	O. sancta
102118	Y	Synechococcus lividus C1
102118	N	Synechococcus
102118	N	Synechococcus spp.
102118	N	Synechococcus sp.
102118	N	Synechococci
102118	N	S. lividus
102118	N	S. lividus C1
102118	N	Synechococcus lividus
102119	Y	Synechococcus sp. C9
102119	N	Synechococcus
102119	N	Synechococcus spp.
102119	N	Synechococcus sp.
102119	N	Synechococci
102120	Y	Synechococcus sp. P1
102120	N	Synechococcus
102120	N	Synechococcus spp.
102120	N	Synechococcus sp.
102120	N	Synechococci
102120	N	S. ATCC
102120	N	S. ATCC 700245
102120	N	Synechococcus ATCC
102120	N	S. ATCC700245
102121	Y	Synechococcus sp. P2
102121	N	Synechococcus
102121	N	Synechococcus spp.
102121	N	Synechococcus sp.
102121	N	Synechococci
102121	N	S. ATCC
102121	N	S. ATCC 700246
102121	N	Synechococcus ATCC
102121	N	S. ATCC700246
102122	Y	Chlorogloeopsis fritschii PCC 6718
102122	N	Chlorogloeopsis
102122	N	Chlorogloeopsis spp.
102122	N	Chlorogloeopsis sp.
102122	N	C. fritschii
102122	N	C. fritschii PCC 6718
102122	N	Chlorogloeopsis fritschii
102124	Y	Gloeobacter violaceus PCC 8105
102124	N	Gloeobacter
102124	N	Gloeobacter spp.
102124	N	Gloeobacter sp.
102124	N	G. violaceus
102124	N	G. violaceus PCC 8105
102124	N	Gloeobacter violaceus
102125	Y	Xenococcus sp. PCC 7305
102125	N	Xenococcus
102125	N	Xenococcus spp.
102125	N	Xenococcus sp.
102125	N	Xenococci
102126	Y	Pseudanabaena sp. PCC 6903
102126	N	Pseudanabaena
102126	N	Pseudanabaena spp.
102126	N	Pseudanabaena sp.
102126	N	P. PCC6903
102126	N	Pseudanabaena sp. strain PCC 6903
102127	Y	Geitlerinema sp. PCC 7105
102127	N	Geitlerinema
102127	N	Geitlerinema spp.
102127	N	Geitlerinema sp.
102127	N	G. PCC7105
102128	Y	Leptolyngbya sp. PCC 73110
102128	N	Leptolyngbya
102128	N	Leptolyngbya spp.
102128	N	Leptolyngbya sp.
102128	N	Arthronema
102128	N	Arthronema spp.
102128	N	Arthronema sp.
102128	N	Plectonema
102128	N	Plectonema spp.
102128	N	Plectonema sp.
102128	N	P. boryanum
102128	N	P. boryanum IAM M-129
102128	N	Plectonema boryanum
102129	Y	Leptolyngbya sp. PCC 7375
102129	N	Leptolyngbya
102129	N	Leptolyngbya spp.
102129	N	Leptolyngbya sp.
102130	Y	Pseudanabaena sp. PCC 7402
102130	N	Pseudanabaena
102130	N	Pseudanabaena spp.
102130	N	Pseudanabaena sp.
102130	N	P. PCC7402
102134	Y	Desulfotomaculum gibsoniae
102134	N	Desulfotomaculum
102134	N	Desulfotomaculum spp.
102134	N	Desulfotomaculum sp.
102134	N	D. gibsoniae
102138	Y	Pirellula sp. AJL4
102138	N	Pirellula
102138	N	Pirellula spp.
102138	N	Pirellula sp.
102139	Y	Pirellula sp. AJL5
102139	N	Pirellula
102139	N	Pirellula spp.
102139	N	Pirellula sp.
102140	Y	Pirellula sp. AJL13
102140	N	Pirellula
102140	N	Pirellula spp.
102140	N	Pirellula sp.
102141	Y	Pirellula sp. AJL22
102141	N	Pirellula
102141	N	Pirellula spp.
102141	N	Pirellula sp.
102142	Y	Pirellula sp. AJL36
102142	N	Pirellula
102142	N	Pirellula spp.
102142	N	Pirellula sp.
102149	Y	Ehrlichia sp. CAPL
102149	N	Ehrlichia
102149	N	Ehrlichia spp.
102149	N	Ehrlichia sp.
102170	Y	Desulfotomaculum sapomandens
102170	N	Desulfotomaculum
102170	N	Desulfotomaculum spp.
102170	N	Desulfotomaculum sp.
102170	N	D. sapomandens
10218	Y	Salinivibrio
10219	Y	Salinivibrio costicola
10219	N	Salinivibrio
10219	N	Salinivibrio spp.
10219	N	Salinivibrio sp.
10219	N	S. costicola
1022	Y	Beggiatoa alba
1022	N	Beggiatoa
1022	N	Beggiatoa spp.
1022	N	Beggiatoa sp.
1022	N	B. alba
1022	N	B. punctata
1022	N	Oscillatoria
1022	N	Oscillatoria spp.
1022	N	Oscillatoria sp.
1022	N	O. alba
102212	Y	Helicobacter sp. VA
102212	N	Helicobacter
102212	N	Helicobacter spp.
102212	N	Helicobacter sp.
102225	Y	Pseudonocardia sp. IMSNU 22071
102225	N	Pseudonocardia
102225	N	Pseudonocardia spp.
102225	N	Pseudonocardia sp.
102226	Y	Amycolatopsis albidoflavus
102226	N	Amycolatopsis
102226	N	Amycolatopsis spp.
102226	N	Amycolatopsis sp.
102226	N	A. albidoflavus
102227	Y	Pseudonocardia kongjuensis
102227	N	Pseudonocardia
102227	N	Pseudonocardia spp.
102227	N	Pseudonocardia sp.
102227	N	P. kongjuensis
102230	Y	Coriobacterium sp. EKSO3
102230	N	Coriobacterium
102230	N	Coriobacterium spp.
102230	N	Coriobacterium sp.
102231	Y	Gloeocapsa
102232	Y	Gloeocapsa sp. PCC 73106
102232	N	Gloeocapsa
102232	N	Gloeocapsa spp.
102232	N	Gloeocapsa sp.
102232	N	Chroococcus
102232	N	Chroococcus spp.
102232	N	Chroococcus sp.
102232	N	Chroococci
102234	Y	Cyanobacterium
102235	Y	Cyanobacterium stanieri
102235	N	Cyanobacterium
102235	N	Cyanobacterium spp.
102235	N	Cyanobacterium sp.
102235	N	C. stanieri
102261	Y	Candidatus Phytoplasma brasiliense
102261	N	Candidatus
102261	N	Candidatus spp.
102261	N	Candidatus sp.
102261	N	Candidati
102261	N	C. Phytoplasma
102261	N	C. Phytoplasma brasiliense
102261	N	Candidatus Phytoplasma
102261	N	Phytoplasma
102261	N	Phytoplasma spp.
102261	N	Phytoplasma sp.
102261	N	P. brasiliense
102262	Y	Candidatus Phytoplasma japonicum
102262	N	Candidatus
102262	N	Candidatus spp.
102262	N	Candidatus sp.
102262	N	Candidati
102262	N	C. Phytoplasma
102262	N	C. Phytoplasma japonicum
102262	N	Candidatus Phytoplasma
102284	Y	Pseudomonas sp. BT1
102284	N	Pseudomonas
102284	N	Pseudomonas spp.
102284	N	Pseudomonas sp.
10229	Y	Salmonella bongori
10229	N	Salmonella
10229	N	Salmonella spp.
10229	N	Salmonella sp.
10229	N	S. bongori
1023	Y	Microscilla
10230	Y	Salmonella choleraesuis subsp. arizonae
10230	N	Salmonella choleraesuis
10230	N	Salmonella
10230	N	Salmonella spp.
10230	N	Salmonella sp.
10230	N	S. choleraesuis
10231	Y	Salmonella choleraesuis subsp. bongori
10231	N	Salmonella choleraesuis
10231	N	Salmonella
10231	N	Salmonella spp.
10231	N	Salmonella sp.
10231	N	S. choleraesuis
10232	Y	Salmonella choleraesuis subsp. choleraesuis
10232	N	Salmonella choleraesuis
10232	N	Salmonella
10232	N	Salmonella spp.
10232	N	Salmonella sp.
10232	N	S. choleraesuis
10233	Y	Salmonella choleraesuis subsp. diarizonae
10233	N	Salmonella choleraesuis
10233	N	Salmonella
10233	N	Salmonella spp.
10233	N	Salmonella sp.
10233	N	S. choleraesuis
10234	Y	Salmonella choleraesuis subsp. houtenae
10234	N	Salmonella choleraesuis
10234	N	Salmonella
10234	N	Salmonella spp.
10234	N	Salmonella sp.
10234	N	S. choleraesuis
10235	Y	Salmonella choleraesuis subsp. indica
10235	N	Salmonella choleraesuis
10235	N	Salmonella
10235	N	Salmonella spp.
10235	N	Salmonella sp.
10235	N	S. choleraesuis
10236	Y	Salmonella choleraesuis subsp. salamae
10236	N	Salmonella choleraesuis
10236	N	Salmonella
10236	N	Salmonella spp.
10236	N	Salmonella sp.
10236	N	S. choleraesuis
10238	Y	Salmonella enterica subsp. arizonae
10238	N	Salmonella enterica
10238	N	Salmonella
10238	N	Salmonella spp.
10238	N	Salmonella sp.
10238	N	S. enterica
10239	Y	Salmonella enterica subsp. bongori
10239	N	Salmonella enterica
10239	N	Salmonella
10239	N	Salmonella spp.
10239	N	Salmonella sp.
10239	N	S. enterica
10240	Y	Salmonella enterica subsp. diarizonae
10240	N	Salmonella enterica
10240	N	Salmonella
10240	N	Salmonella spp.
10240	N	Salmonella sp.
10240	N	S. enterica
10241	Y	Salmonella enterica subsp. enterica
10241	N	Salmonella enterica
10241	N	Salmonella
10241	N	Salmonella spp.
10241	N	Salmonella sp.
10241	N	S. enterica
10242	Y	Salmonella enterica subsp. houtenae
10242	N	Salmonella enterica
10242	N	Salmonella
10242	N	Salmonella spp.
10242	N	Salmonella sp.
10242	N	S. enterica
10243	Y	Salmonella enterica subsp. indica
10243	N	Salmonella enterica
10243	N	Salmonella
10243	N	Salmonella spp.
10243	N	Salmonella sp.
10243	N	S. enterica
10244	Y	Salmonella enterica subsp. salamae
10244	N	Salmonella enterica
10244	N	Salmonella
10244	N	Salmonella spp.
10244	N	Salmonella sp.
10244	N	S. enterica
10245	Y	Salmonella paratyphi
10245	N	Salmonella
10245	N	Salmonella spp.
10245	N	Salmonella sp.
10245	N	S. paratyphi
1025	Y	Flammeovirga arenaria
1025	N	Flammeovirga
1025	N	Flammeovirga spp.
1025	N	Flammeovirga sp.
1025	N	F. arenaria
1025	N	Microscilla
1025	N	Microscilla spp.
1025	N	Microscilla sp.
1025	N	M. arenaria
10251	Y	Sandaracinobacter
10252	Y	Sandaracinobacter sibiricus
10252	N	Sandaracinobacter
10252	N	Sandaracinobacter spp.
10252	N	Sandaracinobacter sp.
10252	N	S. sibiricus
10257	Y	Sanguibacter &aacute; &aacute;
10257	N	Sanguibacter
10257	N	Sanguibacter spp.
10257	N	Sanguibacter sp.
10257	N	S. &aacute;
10257	N	Sanguibacter &aacute;
10259	Y	Sanguibacter inulinus
10259	N	Sanguibacter
10259	N	Sanguibacter spp.
10259	N	Sanguibacter sp.
10259	N	S. inulinus
1026	Y	Marinoscillum furvescens
1026	N	Marinoscillum
1026	N	Marinoscillum spp.
1026	N	Marinoscillum sp.
1026	N	M. furvescens
1026	N	Microscilla
1026	N	Microscilla spp.
1026	N	Microscilla sp.
10260	Y	Sanguibacter keddieii &aacute; &aacute;
10260	N	Sanguibacter
10260	N	Sanguibacter spp.
10260	N	Sanguibacter sp.
10260	N	S. keddieii
10260	N	Sanguibacter keddieii
102611	Y	Helicobacter pylori J166
102611	N	Helicobacter
102611	N	Helicobacter spp.
102611	N	Helicobacter sp.
102611	N	H. pylori
102611	N	H. pylori J166
102611	N	Helicobacter pylori
102611	N	Helicobacter pylori strain J166
102611	N	H. pylori strain J166
102617	Y	Helicobacter pylori SS1
102617	N	Helicobacter
102617	N	Helicobacter spp.
102617	N	Helicobacter sp.
102617	N	H. pylori
102617	N	H. pylori SS1
102617	N	Helicobacter pylori
102617	N	Helicobacter pylori strain SS1
102617	N	H. pylori strain SS1
102618	Y	Helicobacter pylori NCTC 11637
102618	N	Helicobacter
102618	N	Helicobacter spp.
102618	N	Helicobacter sp.
102618	N	H. pylori
102618	N	H. pylori NCTC 11637
102618	N	Helicobacter pylori
102618	N	Helicobacter pylori strain NCTC11637
102618	N	H. pylori strain NCTC11637
102619	Y	Helicobacter pylori NCTC 11638
102619	N	Helicobacter
102619	N	Helicobacter spp.
102619	N	Helicobacter sp.
102619	N	H. pylori
102619	N	H. pylori NCTC 11638
102619	N	Helicobacter pylori
102619	N	Helicobacter pylori strain NCTC11638
102619	N	H. pylori strain NCTC11638
102625	Y	Pseudomonas sp. B3B
102625	N	Pseudomonas
102625	N	Pseudomonas spp.
102625	N	Pseudomonas sp.
102626	Y	Pseudomonas sp. B7T
102626	N	Pseudomonas
102626	N	Pseudomonas spp.
102626	N	Pseudomonas sp.
102627	Y	Ralstonia sp. B15
102627	N	Ralstonia
102627	N	Ralstonia spp.
102627	N	Ralstonia sp.
10263	Y	Sanguibacter suarezii &aacute; &aacute;
10263	N	Sanguibacter
10263	N	Sanguibacter spp.
10263	N	Sanguibacter sp.
10263	N	S. suarezii
10263	N	Sanguibacter suarezii
102632	Y	Nocardioides sp. KP7
102632	N	Nocardioides
102632	N	Nocardioides spp.
102632	N	Nocardioides sp.
102632	N	Nocardioides sp. strain KP7
10265	Y	Sarcobium
10266	Y	Sarcobium lyticum
10266	N	Sarcobium
10266	N	Sarcobium spp.
10266	N	Sarcobium sp.
10266	N	S. lyticum
10268	Y	Saxeibacter lacteus
10268	N	Saxeibacter
10268	N	Saxeibacter spp.
10268	N	Saxeibacter sp.
10268	N	S. lacteus
102683	Y	Biserrula isolate
102683	N	Biserrula
102683	N	Biserrula spp.
102683	N	Biserrula sp.
102683	N	B. isolate
102684	Y	Streptococcus infantarius
102684	N	Streptococcus
102684	N	Streptococcus spp.
102684	N	Streptococcus sp.
102684	N	Streptococci
102684	N	S. infantarius
102685	Y	Soybean veinal necrosis phytoplasma
102686	Y	Alfalfa stunt phytoplasma
1027	Y	Microscilla marina
1027	N	Microscilla
1027	N	Microscilla spp.
1027	N	Microscilla sp.
1027	N	M. marina
10271	Y	Schineria
10272	Y	Schineria larvae
10272	N	Schineria
10272	N	Schineria spp.
10272	N	Schineria sp.
10272	N	S. larvae
102741	Y	Clostridium sp. NT-1
102741	N	Clostridium
102741	N	Clostridium spp.
102741	N	Clostridium sp.
102742	Y	Clostridium sp. NT-2
102742	N	Clostridium
102742	N	Clostridium spp.
102742	N	Clostridium sp.
1028	Y	Microscilla sericea
1028	N	Microscilla
1028	N	Microscilla spp.
1028	N	Microscilla sp.
1028	N	M. sericea
10280	Y	Schwartzia
10281	Y	Schwartzia succinivorans
10281	N	Schwartzia
10281	N	Schwartzia spp.
10281	N	Schwartzia sp.
10281	N	S. succinivorans
102884	Y	Pseudonocardia tetrahydrofuranoxydans
102884	N	Pseudonocardia
102884	N	Pseudonocardia spp.
102884	N	Pseudonocardia sp.
102884	N	P. tetrahydrofuranoxydans
102885	Y	Pseudomonas sp. B4 Magdeburg
102885	N	Pseudomonas
102885	N	Pseudomonas spp.
102885	N	Pseudomonas sp.
102886	Y	Streptococcus didelphis
102886	N	Streptococcus
102886	N	Streptococcus spp.
102886	N	Streptococcus sp.
102886	N	Streptococci
102886	N	S. didelphis
102890	Y	Frankia sp. ACN14a
102890	N	Frankia
102890	N	Frankia spp.
102890	N	Frankia sp.
102891	Y	Frankia sp. ACN1ag
102891	N	Frankia
102891	N	Frankia spp.
102891	N	Frankia sp.
102892	Y	Frankia sp. ARgN22d
102892	N	Frankia
102892	N	Frankia spp.
102892	N	Frankia sp.
102893	Y	Frankia sp. ARgP5ag
102893	N	Frankia
102893	N	Frankia spp.
102893	N	Frankia sp.
102894	Y	Frankia sp. AVN17o
102894	N	Frankia
102894	N	Frankia spp.
102894	N	Frankia sp.
102895	Y	Frankia sp. M2
102895	N	Frankia
102895	N	Frankia spp.
102895	N	Frankia sp.
102896	Y	Frankia sp. HRN18a
102896	N	Frankia
102896	N	Frankia spp.
102896	N	Frankia sp.
102897	Y	Frankia sp. EUN1f
102897	N	Frankia
102897	N	Frankia spp.
102897	N	Frankia sp.
102898	Y	Frankia sp. PtI1
102898	N	Frankia
102898	N	Frankia spp.
102898	N	Frankia sp.
[truncated: 484,232 more rows]
