# Supplementary material for: Named Entity Recognition for Bacterial Type IV Secretion Systems
Source: PLoS One. 2011 Mar 29;6(3):e14780. doi: 10.1371/journal.pone.0014780 (PMC3066171; doi:10.1371/journal.pone.0014780)
Supplement: Supporting Information S2 — Source document extracts and scripts. The results described in this paper can be recreated by following the workflow described in the file entitled "Instructions for Executing T4SS Named Entity Recognition Workflow.docx." (4.93 MB ZIP) [file pone.0014780.s002.zip › Revised Instructions and Data/T4SS/dictionaries/go_subset_biological_process_ids.txt]

GO:0000012	Y	single strand break repair
GO:0000017	Y	alpha-glucoside transport
GO:0000040	Y	low-affinity iron ion transport
GO:0000040	N	low affinity iron ion transport
GO:0000041	Y	transition metal ion transport
GO:0000041	N	transition metal transport
GO:0000042	Y	protein targeting to Golgi
GO:0000042	N	protein-Golgi targeting
GO:0000054	Y	ribosome export from nucleus
GO:0000054	N	ribosome export from cell nucleus
GO:0000054	N	ribosome export out of nucleus
GO:0000054	N	ribosome transport from nucleus to cytoplasm
GO:0000054	N	ribosome-nucleus export
GO:0000055	Y	ribosomal large subunit export from nucleus
GO:0000055	N	ribosomal large subunit export from cell nucleus
GO:0000055	N	ribosomal large subunit export out of nucleus
GO:0000055	N	ribosomal large subunit transport from nucleus to cytoplasm
GO:0000055	N	ribosomal large subunit-nucleus export
GO:0000056	Y	ribosomal small subunit export from nucleus
GO:0000056	N	ribosomal small subunit export from cell nucleus
GO:0000056	N	ribosomal small subunit export out of nucleus
GO:0000056	N	ribosomal small subunit transport from nucleus to cytoplasm
GO:0000056	N	ribosomal small subunit-nucleus export
GO:0000060	Y	protein import into nucleus, translocation
GO:0000060	N	protein import into cell nucleus, translocation
GO:0000060	N	protein translocation during protein import into nucleus
GO:0000060	N	protein translocation during protein transport from cytoplasm to nucleus
GO:0000060	N	protein translocation during protein-nucleus import
GO:0000060	N	protein transport from cytoplasm to nucleus, translocation
GO:0000060	N	protein-nucleus import, translocation
GO:0000066	Y	mitochondrial ornithine transport
GO:0000077	Y	DNA damage checkpoint
GO:0000077	N	DNA damage response, signal transduction resulting in cell cycle arrest
GO:0000101	Y	sulfur amino acid transport
GO:0000101	N	sulphur amino acid transport
GO:0000189	Y	nuclear translocation of MAPK
GO:0000201	Y	nuclear translocation of MAPK during cell wall biogenesis
GO:0000201	N	cell wall biogenesis, nuclear translocation of MAPK
GO:0000208	Y	nuclear translocation of MAPK involved in osmosensory signaling pathway
GO:0000208	N	nuclear translocation of MAPK during osmolarity sensing
GO:0000208	N	osmolarity sensing, nuclear translocation of MAPK
GO:0000296	Y	spermine transport
GO:0000301	Y	retrograde transport, vesicle recycling within Golgi
GO:0000301	N	retrograde (vesicle recycling within Golgi) transport
GO:0000302	Y	response to reactive oxygen species
GO:0000302	N	response to active oxygen species
GO:0000302	N	response to AOS
GO:0000302	N	response to reactive oxidative species
GO:0000302	N	response to reactive oxygen intermediate
GO:0000302	N	response to ROI
GO:0000302	N	response to ROS
GO:0000303	Y	response to superoxide
GO:0000304	Y	response to singlet oxygen
GO:0000305	Y	response to oxygen radical
GO:0000316	Y	sulfite transport
GO:0000316	N	sulphite transport
GO:0000321	Y	re-entry into mitotic cell cycle after pheromone arrest
GO:0000409	Y	regulation of transcription by galactose
GO:0000410	Y	negative regulation of transcription by galactose
GO:0000410	N	down regulation of transcription by galactose
GO:0000410	N	down-regulation of transcription by galactose
GO:0000410	N	downregulation of transcription by galactose
GO:0000410	N	inhibition of transcription by galactose
GO:0000411	Y	positive regulation of transcription by galactose
GO:0000411	N	activation of transcription by galactose
GO:0000411	N	stimulation of transcription by galactose
GO:0000411	N	up regulation of transcription by galactose
GO:0000411	N	up-regulation of transcription by galactose
GO:0000411	N	upregulation of transcription by galactose
GO:0000423	Y	macromitophagy
GO:0000425	Y	macropexophagy
GO:0000429	Y	regulation of transcription from RNA polymerase II promoter by carbon catabolites
GO:0000430	Y	regulation of transcription from RNA polymerase II promoter by glucose
GO:0000431	Y	regulation of transcription from RNA polymerase II promoter by galactose
GO:0000432	Y	positive regulation of transcription from RNA polymerase II promoter by glucose
GO:0000432	N	activation of transcription from RNA polymerase II promoter by glucose
GO:0000432	N	stimulation of transcription from RNA polymerase II promoter by glucose
GO:0000432	N	up regulation of transcription from RNA polymerase II promoter by glucose
GO:0000432	N	up-regulation of transcription from RNA polymerase II promoter by glucose
GO:0000432	N	upregulation of transcription from RNA polymerase II promoter by glucose
GO:0000433	Y	negative regulation of transcription from RNA polymerase II promoter by glucose
GO:0000433	N	down regulation of transcription from RNA polymerase II promoter by glucose
GO:0000433	N	down-regulation of transcription from RNA polymerase II promoter by glucose
GO:0000433	N	downregulation of transcription from RNA polymerase II promoter by glucose
GO:0000433	N	inhibition of transcription from RNA polymerase II promoter by glucose
GO:0000434	Y	negative regulation of transcription from RNA polymerase II promoter by galactose
GO:0000434	N	down regulation of transcription from RNA polymerase II promoter by galactose
GO:0000434	N	down-regulation of transcription from RNA polymerase II promoter by galactose
GO:0000434	N	downregulation of transcription from RNA polymerase II promoter by galactose
GO:0000434	N	inhibition of transcription from RNA polymerase II promoter by galactose
GO:0000435	Y	positive regulation of transcription from RNA polymerase II promoter by galactose
GO:0000435	N	activation of transcription from RNA polymerase II promoter by galactose
GO:0000435	N	stimulation of transcription from RNA polymerase II promoter by galactose
GO:0000435	N	up regulation of transcription from RNA polymerase II promoter by galactose
GO:0000435	N	up-regulation of transcription from RNA polymerase II promoter by galactose
GO:0000435	N	upregulation of transcription from RNA polymerase II promoter by galactose
GO:0000436	Y	positive regulation of transcription from RNA polymerase II promoter by carbon catabolites
GO:0000436	N	activation of transcription from RNA polymerase II promoter by carbon catabolites
GO:0000436	N	stimulation of transcription from RNA polymerase II promoter by carbon catabolites
GO:0000436	N	up regulation of transcription from RNA polymerase II promoter by carbon catabolites
GO:0000436	N	up-regulation of transcription from RNA polymerase II promoter by carbon catabolites
GO:0000436	N	upregulation of transcription from RNA polymerase II promoter by carbon catabolites
GO:0000437	Y	negative regulation of transcription from RNA polymerase II promoter by carbon catabolites
GO:0000437	N	down regulation of transcription from RNA polymerase II promoter by carbon catabolites
GO:0000437	N	down-regulation of transcription from RNA polymerase II promoter by carbon catabolites
GO:0000437	N	downregulation of transcription from RNA polymerase II promoter by carbon catabolites
GO:0000437	N	inhibition of transcription from RNA polymerase II promoter by carbon catabolites
GO:0000710	Y	meiotic mismatch repair
GO:0000719	Y	photoreactive repair
GO:0000719	N	pyrimidine-dimer repair by photolyase
GO:0000720	Y	pyrimidine dimer repair by nucleotide-excision repair
GO:0000724	Y	double-strand break repair via homologous recombination
GO:0000724	N	homologous recombinational repair
GO:0000724	N	HRR
GO:0000724	N	Rad51-dependent recombinational repair
GO:0000724	N	Rhp51-dependent recombinational repair
GO:0000725	Y	recombinational repair
GO:0000726	Y	non-recombinational repair
GO:0000727	Y	double-strand break repair via break-induced replication
GO:0000743	Y	nuclear migration during conjugation with cellular fusion
GO:0000743	N	nuclear congression
GO:0000746	Y	conjugation
GO:0000747	Y	conjugation with cellular fusion
GO:0000747	N	cell fusion
GO:0000747	N	mating
GO:0000748	Y	conjugation with mutual genetic exchange
GO:0000748	N	conjugation without cellular fusion
GO:0000749	Y	response to pheromone during conjugation with cellular fusion
GO:0000754	Y	adaptation to pheromone during conjugation with cellular fusion
GO:0000754	N	desensitization to pheromone during conjugation with cellular fusion
GO:0000756	Y	response to pheromone during conjugation without cellular fusion
GO:0000760	Y	adaptation to pheromone during conjugation without cellular fusion
GO:0000760	N	desensitization to pheromone during conjugation without cellular fusion
GO:0000762	Y	pheromone-induced unidirectional conjugation
GO:0000765	Y	response to pheromone during pheromone-induced unidirectional conjugation
GO:0000766	Y	adaptation to pheromone during pheromone-induced unidirectional conjugation
GO:0000766	N	desensitization to pheromone during pheromone-induced unidirectional conjugation
GO:0000770	Y	peptide pheromone export
GO:0000770	N	a-factor export
GO:0001101	Y	response to acid
GO:0001306	Y	age-dependent response to oxidative stress
GO:0001315	Y	age-dependent response to reactive oxygen species
GO:0001315	N	age-dependent response to active oxygen species
GO:0001315	N	age-dependent response to AOS
GO:0001315	N	age-dependent response to reactive oxidative species
GO:0001315	N	age-dependent response to reactive oxygen intermediate
GO:0001315	N	age-dependent response to ROI
GO:0001315	N	age-dependent response to ROS
GO:0001316	Y	age-dependent response to reactive oxygen species during replicative cell aging
GO:0001316	N	age-dependent response to active oxygen species during replicative cell aging
GO:0001316	N	age-dependent response to AOS during replicative cell aging
GO:0001316	N	age-dependent response to reactive oxidative species during replicative cell aging
GO:0001316	N	age-dependent response to reactive oxygen intermediate during replicative cell aging
GO:0001316	N	age-dependent response to reactive oxygen species during replicative cell ageing
GO:0001316	N	age-dependent response to ROI during replicative cell aging
GO:0001316	N	age-dependent response to ROS during replicative cell aging
GO:0001317	Y	accumulation of oxidatively modified proteins during replicative cell aging
GO:0001317	N	accumulation of oxidatively modified proteins during replicative cell ageing
GO:0001320	Y	age-dependent response to reactive oxygen species during chronological cell aging
GO:0001320	N	age-dependent response to active oxygen species during chronological cell aging
GO:0001320	N	age-dependent response to AOS during chronological cell aging
GO:0001320	N	age-dependent response to reactive oxidative species during chronological cell aging
GO:0001320	N	age-dependent response to reactive oxygen intermediate during chronological cell aging
GO:0001320	N	age-dependent response to reactive oxygen species during chronological cell ageing
GO:0001320	N	age-dependent response to ROI during chronological cell aging
GO:0001320	N	age-dependent response to ROS during chronological cell aging
GO:0001322	Y	age-dependent response to oxidative stress during replicative cell aging
GO:0001322	N	age-dependent response to oxidative stress during replicative cell ageing
GO:0001324	Y	age-dependent response to oxidative stress during chronological cell aging
GO:0001324	N	age-dependent response to oxidative stress during chronological cell ageing
GO:0001407	Y	glycerophosphodiester transport
GO:0001408	Y	guanine nucleotide transport
GO:0001504	Y	neurotransmitter uptake
GO:0001504	N	neurotransmitter import
GO:0001504	N	neurotransmitter import into glial cell
GO:0001504	N	neurotransmitter import into neuron
GO:0001504	N	neurotransmitter recycling
GO:0001504	N	neurotransmitter reuptake
GO:0001559	Y	regulation of cell growth by detection of nuclear:cytoplasmic ratio
GO:0001559	N	detection of nuclear:cytoplasmic ratio to regulate cell growth
GO:0001559	N	interpretation of nuclear:cytoplasmic ratio to regulate cell growth
GO:0001559	N	regulation of cell growth by nuclear:cytoplasmic ratio
GO:0001559	N	regulation of cell growth by sensing of nuclear:cytoplasmic ratio
GO:0001562	Y	response to protozoan
GO:0001562	N	resistance to pathogenic protozoa
GO:0001562	N	response to protozoa
GO:0001562	N	response to protozoon
GO:0001563	Y	detection of protozoan
GO:0001563	N	detection of protozoa
GO:0001563	N	detection of protozoon
GO:0001563	N	perception of protozoa
GO:0001579	Y	medium-chain fatty acid transport
GO:0001580	Y	detection of chemical stimulus involved in sensory perception of bitter taste
GO:0001580	N	bitter taste detection
GO:0001580	N	perception of bitter taste, detection of chemical stimulus
GO:0001580	N	perception of bitter taste, sensory transduction of chemical stimulus
GO:0001580	N	sensory detection of bitter taste
GO:0001580	N	sensory detection of chemical stimulus during perception of bitter taste
GO:0001580	N	sensory transduction of bitter taste
GO:0001580	N	sensory transduction of chemical stimulus during perception of bitter taste
GO:0001581	Y	detection of chemical stimulus involved in sensory perception of sour taste
GO:0001581	N	perception of sour taste, detection of chemical stimulus
GO:0001581	N	perception of sour taste, sensory transduction of chemical stimulus
GO:0001581	N	sensory detection of chemical stimulus during perception of sour taste
GO:0001581	N	sensory detection of sour taste
GO:0001581	N	sensory transduction of chemical stimulus during perception of sour taste
GO:0001581	N	sensory transduction of sour taste
GO:0001581	N	sour taste detection
GO:0001582	Y	detection of chemical stimulus involved in sensory perception of sweet taste
GO:0001582	N	perception of sweet taste, detection of chemical stimulus
GO:0001582	N	perception of sweet taste, sensory transduction of chemical stimulus
GO:0001582	N	sensory detection of chemical stimulus during perception of sweet taste
GO:0001582	N	sensory detection of sweet taste
GO:0001582	N	sensory transduction of chemical stimulus during perception of sweet taste
GO:0001582	N	sensory transduction of sweet taste
GO:0001582	N	sweet taste detection
GO:0001583	Y	detection of chemical stimulus involved in sensory perception of salty taste
GO:0001583	N	perception of salty taste, detection of chemical stimulus
GO:0001583	N	perception of salty taste, sensory transduction of chemical stimulus
GO:0001583	N	salty taste detection
GO:0001583	N	sensory detection of chemical stimulus during perception of salty taste
GO:0001583	N	sensory detection of salty taste
GO:0001583	N	sensory transduction of chemical stimulus during perception of salty taste
GO:0001583	N	sensory transduction of salty taste
GO:0001660	Y	fever
GO:0001660	N	pyrexia
GO:0001661	Y	conditioned taste aversion
GO:0001662	Y	behavioral fear response
GO:0001662	N	behavioural fear response
GO:0001666	Y	response to hypoxia
GO:0001666	N	response to hypoxic stress
GO:0001666	N	response to lowered oxygen tension
GO:0001696	Y	gastric acid secretion
GO:0001696	N	hydrochloric acid secretion
GO:0001697	Y	histamine-induced gastric acid secretion
GO:0001698	Y	gastrin-induced gastric acid secretion
GO:0001699	Y	acetylcholine-induced gastric acid secretion
GO:0001762	Y	beta-alanine transport
GO:0001788	Y	antibody-dependent cellular cytotoxicity
GO:0001788	N	ADCC
GO:0001788	N	antibody dependent cell death
GO:0001788	N	antibody dependent cell killing
GO:0001788	N	antibody-dependent cell death
GO:0001788	N	antibody-dependent cell killing
GO:0001788	N	type VI hypersensitivity
GO:0001794	Y	type IIa hypersensitivity
GO:0001795	Y	type IIb hypersensitivity
GO:0001795	N	type V hypersensitivity
GO:0001802	Y	type III hypersensitivity
GO:0001806	Y	type IV hypersensitivity
GO:0001806	N	delayed hypersensitivity response
GO:0001806	N	delayed-type hypersensitivity
GO:0001820	Y	serotonin secretion
GO:0001820	N	5-HT secretion
GO:0001820	N	5-hydroxytryptamine secretion
GO:0001821	Y	histamine secretion
GO:0001845	Y	phagolysosome formation
GO:0001845	N	late phagosome biosynthesis
GO:0001845	N	late phagosome formation
GO:0001845	N	phagolysosome assembly
GO:0001867	Y	complement activation, lectin pathway
GO:0001878	Y	response to yeast
GO:0001879	Y	detection of yeast
GO:0001905	Y	activation of membrane attack complex
GO:0001905	N	activation of MAC
GO:0001905	N	activation of TCC
GO:0001905	N	activation of the terminal complement cascade
GO:0001913	Y	T cell mediated cytotoxicity
GO:0001913	N	T cell mediated apoptosis
GO:0001913	N	T cell mediated cell death
GO:0001913	N	T cell mediated cell killing
GO:0001913	N	T cell mediated cytolysis
GO:0001913	N	T lymphocyte mediated cytotoxicity
GO:0001913	N	T-cell mediated apoptosis
GO:0001913	N	T-cell mediated cell death
GO:0001913	N	T-cell mediated cell killing
GO:0001913	N	T-cell mediated cytotoxicity
GO:0001913	N	T-lymphocyte mediated cytotoxicity
GO:0001951	Y	intestinal D-glucose absorption
GO:0001964	Y	startle response
GO:0001966	Y	thigmotaxis
GO:0001966	N	stereotaxis
GO:0001966	N	taxis in response to mechanical stimulus
GO:0001966	N	taxis in response to touch stimulus
GO:0001967	Y	suckling behavior
GO:0001967	N	nursing behavior
GO:0001975	Y	response to amphetamine
GO:0001981	Y	baroreceptor detection of arterial stretch
GO:0002000	Y	detection of renal blood flow
GO:0002001	Y	renin secretion into blood stream
GO:0002001	N	renin release into blood stream
GO:0002004	Y	secretion of vasopressin during fast regulation of systemic arterial blood pressure
GO:0002004	N	secretion of vasopressin during fast control of blood pressure
GO:0002007	Y	detection of hypoxic conditions in blood by chemoreceptor signaling
GO:0002007	N	detection of hypoxic conditions in blood by chemoreceptor signalling
GO:0002013	Y	detection of carbon dioxide by vasomotor center
GO:0002021	Y	response to dietary excess
GO:0002023	Y	reduction of food intake in response to dietary excess
GO:0002031	Y	G-protein coupled receptor internalization
GO:0002115	Y	store-operated calcium entry
GO:0002115	N	calcium ion import
GO:0002115	N	capacitative calcium entry
GO:0002115	N	SOCE
GO:0002115	N	store-operated calcium import
GO:0002118	Y	aggressive behavior
GO:0002118	N	aggression
GO:0002120	Y	predatory aggressive behavior
GO:0002120	N	predatory aggression
GO:0002121	Y	inter-male aggressive behavior
GO:0002121	N	inter-male aggression
GO:0002122	Y	fear-induced aggressive behavior
GO:0002122	N	fear-induced aggression
GO:0002123	Y	irritable aggressive behavior
GO:0002123	N	irritable aggression
GO:0002124	Y	territorial aggressive behavior
GO:0002124	N	territorial aggression
GO:0002125	Y	maternal aggressive behavior
GO:0002125	N	maternal aggression
GO:0002126	Y	instrumental aggressive behavior
GO:0002126	N	instrumental aggression
GO:0002146	Y	steroid hormone receptor nuclear translocation
GO:0002147	Y	glucocorticoid receptor nuclear translocation
GO:0002209	Y	behavioral defense response
GO:0002209	N	behavioural defense response
GO:0002210	Y	behavioral response to wounding
GO:0002210	N	behavioural response to wounding
GO:0002211	Y	behavioral defense response to insect
GO:0002211	N	behavioural defense response to insect
GO:0002212	Y	behavioral defense response to nematode
GO:0002212	N	behavioural defense response to nematode
GO:0002213	Y	defense response to insect
GO:0002213	N	physiological defense response to insect
GO:0002215	Y	defense response to nematode
GO:0002215	N	physiological defense response to nematode
GO:0002227	Y	innate immune response in mucosa
GO:0002228	Y	natural killer cell mediated immunity
GO:0002228	N	NK cell mediated immunity
GO:0002229	Y	defense response to oomycetes
GO:0002231	Y	detection of oomycetes
GO:0002232	Y	leukocyte chemotaxis during inflammatory response
GO:0002232	N	immune cell chemotaxis during inflammatory response
GO:0002232	N	leucocyte chemotaxis during inflammatory response
GO:0002233	Y	leukocyte chemotaxis during immune response
GO:0002233	N	immune cell chemotaxis during immune response
GO:0002233	N	leucocyte chemotaxis during immune response
GO:0002234	Y	detection of endoplasmic reticulum overloading
GO:0002234	N	detection of ER overloading
GO:0002235	Y	detection of unfolded protein
GO:0002236	Y	detection of misfolded protein
GO:0002237	Y	response to molecule of bacterial origin
GO:0002237	N	response to bacteria associated molecule
GO:0002237	N	response to bacterial associated molecule
GO:0002237	N	response to bacterium associated molecule
GO:0002238	Y	response to molecule of fungal origin
GO:0002238	N	response to fungus associated molecule
GO:0002239	Y	response to oomycetes
GO:0002240	Y	response to molecule of oomycetes origin
GO:0002240	N	response to oomycetes associated molecule
GO:0002241	Y	response to parasitic plant
GO:0002242	Y	defense response to parasitic plant
GO:0002243	Y	detection of parasitic plant
GO:0002246	Y	healing during inflammatory response
GO:0002250	Y	adaptive immune response
GO:0002250	N	acquired immune response
GO:0002251	Y	organ or tissue specific immune response
GO:0002251	N	immune response in organ or tissue
GO:0002254	Y	kinin cascade
GO:0002255	Y	tissue kallikrein-kinin cascade
GO:0002255	N	glandular kallikrein-kinin cascade
GO:0002347	Y	response to tumor cell
GO:0002349	Y	histamine production during acute inflammatory response
GO:0002351	Y	serotonin production during acute inflammatory response
GO:0002353	Y	plasma kallikrein-kinin cascade
GO:0002355	Y	detection of tumor cell
GO:0002357	Y	defense response to tumor cell
GO:0002368	Y	B cell cytokine production
GO:0002368	N	B lymphocyte cytokine production
GO:0002368	N	B-cell cytokine production
GO:0002368	N	B-lymphocyte cytokine production
GO:0002369	Y	T cell cytokine production
GO:0002369	N	T lymphocyte cytokine production
GO:0002369	N	T-cell cytokine production
GO:0002369	N	T-lymphocyte cytokine production
GO:0002370	Y	natural killer cell cytokine production
GO:0002370	N	NK cell cytokine production
GO:0002374	Y	cytokine secretion during immune response
GO:0002380	Y	immunoglobulin secretion during immune response
GO:0002380	N	antibody secretion during immune response
GO:0002383	Y	immune response in brain or nervous system
GO:0002384	Y	hepatic immune response
GO:0002385	Y	mucosal immune response
GO:0002386	Y	immune response in mucosal-associated lymphoid tissue
GO:0002386	N	immune response in MALT
GO:0002387	Y	immune response in gut-associated lymphoid tissue
GO:0002387	N	immune response in GALT
GO:0002388	Y	immune response in Peyer's patch
GO:0002389	Y	tolerance induction in Peyer's patch
GO:0002391	Y	platelet activating factor production during acute inflammatory response
GO:0002392	Y	platelet activating factor secretion
GO:0002393	Y	production of lysosomal enzymes during acute inflammatory response
GO:0002394	Y	tolerance induction in gut-associated lymphoid tissue
GO:0002394	N	oral tolerance
GO:0002394	N	tolerance induction in GALT
GO:0002395	Y	immune response in nasopharyngeal-associated lymphoid tissue
GO:0002395	N	immune response in NALT
GO:0002400	Y	tolerance induction in nasopharyngeal-associated lymphoid tissue
GO:0002400	N	nasal tolerance
GO:0002400	N	tolerance induction in NALT
GO:0002401	Y	tolerance induction in mucosal-associated lymphoid tissue
GO:0002401	N	tolerance induction in MALT
GO:0002402	Y	B cell tolerance induction in mucosal-associated lymphoid tissue
GO:0002402	N	B cell tolerance induction in MALT
GO:0002403	Y	T cell tolerance induction in mucosal-associated lymphoid tissue
GO:0002403	N	T cell tolerance induction in MALT
GO:0002407	Y	dendritic cell chemotaxis
GO:0002408	Y	myeloid dendritic cell chemotaxis
GO:0002409	Y	Langerhans cell chemotaxis
GO:0002410	Y	plasmacytoid dendritic cell chemotaxis
GO:0002411	Y	T cell tolerance induction to tumor cell
GO:0002412	Y	antigen transcytosis by M cells in mucosal-associated lymphoid tissue
GO:0002412	N	antigen transcytosis by M cells in MALT
GO:0002412	N	antigen transport by M cells in MALT
GO:0002412	N	antigen transport by M cells in mucosal-associated lymphoid tissue
GO:0002413	Y	tolerance induction to tumor cell
GO:0002414	Y	immunoglobulin transcytosis in epithelial cells
GO:0002415	Y	immunoglobulin transcytosis in epithelial cells mediated by polymeric immunoglobulin receptor
GO:0002415	N	antibody transcytosis mediated by pIgR
GO:0002415	N	immunoglobulin transcytosis mediated by pIgR
GO:0002416	Y	IgG immunoglobulin transcytosis in epithelial cells mediated by FcRn immunoglobulin receptor
GO:0002416	N	IgG antibody transcytosis in epithelial cells mediated by FcRn immunoglobulin receptor
GO:0002416	N	IgG immunoglobulin transcytosis in epithelial cells mediated by neonatal immunoglobulin receptor
GO:0002418	Y	immune response to tumor cell
GO:0002419	Y	T cell mediated cytotoxicity directed against tumor cell target
GO:0002419	N	T lymphocyte mediated cytotoxicity directed against tumor cell target
GO:0002419	N	T-cell mediated cytotoxicity directed against tumor cell target
GO:0002419	N	T-lymphocyte mediated cytotoxicity directed against tumor cell target
GO:0002420	Y	natural killer cell mediated cytotoxicity directed against tumor cell target
GO:0002420	N	NK cell mediated cytotoxicity directed against tumor cell target
GO:0002422	Y	immune response in urogenital tract
GO:0002423	Y	natural killer cell mediated immune response to tumor cell
GO:0002424	Y	T cell mediated immune response to tumor cell
GO:0002425	Y	tolerance induction in urogenital tract
GO:0002427	Y	mucosal tolerance induction
GO:0002433	Y	phagocytosis triggered by activation of immune response cell surface activating receptor
GO:0002437	Y	inflammatory response to antigenic stimulus
GO:0002438	Y	acute inflammatory response to antigenic stimulus
GO:0002439	Y	chronic inflammatory response to antigenic stimulus
GO:0002441	Y	histamine secretion during acute inflammatory response
GO:0002442	Y	serotonin secretion during acute inflammatory response
GO:0002445	Y	type II hypersensitivity
GO:0002451	Y	peripheral B cell tolerance induction
GO:0002451	N	peripheral B lymphocyte tolerance induction
GO:0002451	N	peripheral B-cell tolerance induction
GO:0002451	N	peripheral B-lymphocyte tolerance induction
GO:0002455	Y	humoral immune response mediated by circulating immunoglobulin
GO:0002455	N	circulating antibody mediated immune response
GO:0002455	N	circulating immunoglobulin mediated immune response
GO:0002455	N	humoral defence mechanism
GO:0002455	N	humoral immune response mediated by circulating antibody
GO:0002456	Y	T cell mediated immunity
GO:0002456	N	cell-mediated immunity
GO:0002456	N	cellular immune response
GO:0002456	N	T lymphocyte mediated immunity
GO:0002456	N	T-cell mediated immunity
GO:0002456	N	T-lymphocyte mediated immunity
GO:0002458	Y	peripheral T cell tolerance induction
GO:0002458	N	peripheral T lymphocyte tolerance induction
GO:0002458	N	peripheral T-cell tolerance induction
GO:0002458	N	peripheral T-lymphocyte tolerance induction
GO:0002459	Y	adaptive immune response based on somatic recombination of immune receptors built from leucine-rich repeat domains
GO:0002459	N	adaptive immune response based on somatic recombination of variable lymphocyte receptors built from leucine-rich repeat domains
GO:0002459	N	adaptive immune response based on somatic recombination of VLR built from LRR domains
GO:0002459	N	adaptive immune response in jawless fish
GO:0002460	Y	adaptive immune response based on somatic recombination of immune receptors built from immunoglobulin superfamily domains
GO:0002461	Y	tolerance induction dependent upon immune response
GO:0002461	N	immune response-dependent tolerance induction
GO:0002462	Y	tolerance induction to nonself antigen
GO:0002463	Y	central tolerance induction to nonself antigen
GO:0002464	Y	peripheral tolerance induction to nonself antigen
GO:0002465	Y	peripheral tolerance induction
GO:0002466	Y	peripheral tolerance induction to self antigen
GO:0002467	Y	germinal center formation
GO:0002494	Y	lipid antigen transport
GO:0002518	Y	lymphocyte chemotaxis across high endothelial venule
GO:0002524	Y	hypersensitivity
GO:0002524	N	hypersensitivity response
GO:0002525	Y	acute inflammatory response to non-antigenic stimulus
GO:0002526	Y	acute inflammatory response
GO:0002532	Y	production of molecular mediator of acute inflammatory response
GO:0002532	N	production of cellular mediator of acute inflammation
GO:0002533	Y	secretion of lysosomal enzymes during acute inflammatory response
GO:0002534	Y	cytokine production during acute inflammatory response
GO:0002535	Y	platelet activating factor secretion during acute inflammatory response
GO:0002536	Y	respiratory burst during acute inflammatory response
GO:0002536	N	oxidative burst during acute inflammatory response
GO:0002536	N	production of reactive oxygen species during acute inflammatory response
GO:0002537	Y	production of nitric oxide during acute inflammatory response
GO:0002538	Y	production of arachidonic acid metabolites during acute inflammatory response
GO:0002539	Y	prostaglandin production during acute inflammatory response
GO:0002540	Y	leukotriene production during acute inflammatory response
GO:0002544	Y	chronic inflammatory response
GO:0002545	Y	chronic inflammatory response to non-antigenic stimulus
GO:0002548	Y	monocyte chemotaxis
GO:0002551	Y	mast cell chemotaxis
GO:0002552	Y	serotonin secretion by mast cell
GO:0002553	Y	histamine secretion by mast cell
GO:0002554	Y	serotonin secretion by platelet
GO:0002555	Y	histamine secretion by platelet
GO:0002556	Y	serotonin secretion by basophil
GO:0002557	Y	histamine secretion by basophil
GO:0002558	Y	type I hypersensitivity mediated by mast cells
GO:0002559	Y	type I hypersensitivity mediated by basophils
GO:0002561	Y	basophil degranulation
GO:0002575	Y	basophil chemotaxis
GO:0002576	Y	platelet degranulation
GO:0002576	N	platelet exocytosis
GO:0002679	Y	respiratory burst during defense response
GO:0002776	Y	antimicrobial peptide secretion
GO:0002779	Y	antibacterial peptide secretion
GO:0002782	Y	antifungal peptide secretion
GO:0002790	Y	peptide secretion
GO:0002818	Y	intracellular defense response
GO:0002818	N	intracellular defence response
GO:0003020	Y	detection of reduced oxygen by chemoreceptor signaling
GO:0003020	N	detection of reduced oxygen by chemoreceptor signalling
GO:0003021	Y	detection of increased carbon dioxide by chemoreceptor signaling
GO:0003021	N	detection of increased carbon dioxide by chemoreceptor signalling
GO:0003022	Y	detection of pH by chemoreceptor signaling
GO:0003022	N	detection of pH by chemoreceptor signalling
GO:0003023	Y	baroreceptor detection of increased arterial stretch
GO:0003024	Y	baroreceptor detection of decreased arterial stretch
GO:0003029	Y	detection of hypoxic conditions in blood by carotid body chemoreceptor signaling
GO:0003029	N	detection of hypoxic conditions in blood by carotid body chemoreceptor signalling
GO:0003030	Y	detection of hydrogen ion
GO:0003031	Y	detection of carbon dioxide
GO:0003032	Y	detection of oxygen
GO:0003033	Y	detection of hypoxic conditions in blood by aortic body chemoreceptor signaling
GO:0003033	N	detection of hypoxic conditions in blood by aortic body chemoreceptor signalling
GO:0003034	Y	detection of increased carbon dioxide by aortic body chemoreceptor signaling
GO:0003034	N	detection of increased carbon dioxide by aortic body chemoreceptor signalling
GO:0003035	Y	detection of increased carbon dioxide by carotid body chemoreceptor signaling
GO:0003035	N	detection of increased carbon dioxide by carotid body chemoreceptor signalling
GO:0003036	Y	detection of pH by aortic body chemoreceptor signaling
GO:0003036	N	detection of pH by aortic body chemoreceptor signalling
GO:0003037	Y	detection of pH by carotid body chemoreceptor signaling
GO:0003037	N	detection of pH by carotid body chemoreceptor signalling
GO:0003038	Y	detection of reduced oxygen by aortic body chemoreceptor signaling
GO:0003038	N	detection of reduced oxygen by aortic body chemoreceptor signalling
GO:0003039	Y	detection of reduced oxygen by carotid body chemoreceptor signaling
GO:0003039	N	detection of reduced oxygen by carotid body chemoreceptor signalling
GO:0003051	Y	angiotensin-mediated drinking behavior
GO:0003051	N	angiotensin mediated drinking behavior
GO:0003096	Y	renal sodium ion transport
GO:0003097	Y	renal water transport
GO:0005513	Y	detection of calcium ion
GO:0005513	N	Ca2+ ion detection
GO:0005513	N	calcium ion detection
GO:0005513	N	calcium ion sensing
GO:0005513	N	detection of Ca2+ ion
GO:0006039	Y	cell wall chitin catabolic process
GO:0006039	N	cell wall chitin breakdown
GO:0006039	N	cell wall chitin catabolism
GO:0006039	N	cell wall chitin degradation
GO:0006127	Y	glycerophosphate shuttle
GO:0006281	Y	DNA repair
GO:0006283	Y	transcription-coupled nucleotide-excision repair
GO:0006283	N	TC-NER
GO:0006283	N	TCR
GO:0006283	N	transcription-coupled NER
GO:0006283	N	transcription-coupled repair
GO:0006284	Y	base-excision repair
GO:0006284	N	BER
GO:0006289	Y	nucleotide-excision repair
GO:0006289	N	interstrand crosslink repair
GO:0006289	N	intrastrand cross-link repair
GO:0006289	N	NER
GO:0006289	N	pyrimidine-dimer repair, DNA damage excision
GO:0006290	Y	pyrimidine dimer repair
GO:0006298	Y	mismatch repair
GO:0006298	N	long patch mismatch repair system
GO:0006298	N	mismatch repair, MutL-like pathway
GO:0006298	N	MMR
GO:0006298	N	MutS/MutL/MutH pathway
GO:0006301	Y	postreplication repair
GO:0006302	Y	double-strand break repair
GO:0006303	Y	double-strand break repair via nonhomologous end joining
GO:0006303	N	NHEJ
GO:0006307	Y	DNA dealkylation
GO:0006404	Y	RNA import into nucleus
GO:0006404	N	RNA import into cell nucleus
GO:0006404	N	RNA transport from cytoplasm to nucleus
GO:0006404	N	RNA-nucleus import
GO:0006405	Y	RNA export from nucleus
GO:0006405	N	RNA export from cell nucleus
GO:0006405	N	RNA export out of nucleus
GO:0006405	N	RNA transport from nucleus to cytoplasm
GO:0006405	N	RNA-nucleus export
GO:0006406	Y	mRNA export from nucleus
GO:0006406	N	mRNA export from cell nucleus
GO:0006406	N	mRNA export out of nucleus
GO:0006406	N	mRNA transport from nucleus to cytoplasm
GO:0006406	N	mRNA-nucleus export
GO:0006407	Y	rRNA export from nucleus
GO:0006407	N	rRNA export from cell nucleus
GO:0006407	N	rRNA export out of nucleus
GO:0006407	N	rRNA transport from nucleus to cytoplasm
GO:0006407	N	rRNA-nucleus export
GO:0006408	Y	snRNA export from nucleus
GO:0006408	N	snRNA export from cell nucleus
GO:0006408	N	snRNA export out of nucleus
GO:0006408	N	snRNA transport from nucleus to cytoplasm
GO:0006408	N	snRNA-nucleus export
GO:0006409	Y	tRNA export from nucleus
GO:0006409	N	tRNA export from cell nucleus
GO:0006409	N	tRNA export out of nucleus
GO:0006409	N	tRNA transport from nucleus to cytoplasm
GO:0006409	N	tRNA-nucleus export
GO:0006605	Y	protein targeting
GO:0006605	N	nascent polypeptide association
GO:0006605	N	protein sorting along secretory pathway
GO:0006606	Y	protein import into nucleus
GO:0006606	N	protein import into cell nucleus
GO:0006606	N	protein nucleus import
GO:0006606	N	protein targeting to nucleus
GO:0006606	N	protein transport from cytoplasm to nucleus
GO:0006607	Y	NLS-bearing substrate import into nucleus
GO:0006607	N	NLS-bearing substrate import into cell nucleus
GO:0006607	N	NLS-bearing substrate transport from cytoplasm to nucleus
GO:0006607	N	NLS-bearing substrate-nucleus import
GO:0006608	Y	snRNP protein import into nucleus
GO:0006608	N	snRNP protein import into cell nucleus
GO:0006608	N	snRNP protein transport from cytoplasm to nucleus
GO:0006608	N	snRNP protein-nucleus import
GO:0006609	Y	mRNA-binding (hnRNP) protein import into nucleus
GO:0006609	N	mRNA-binding (hnRNP) protein import into cell nucleus
GO:0006609	N	mRNA-binding (hnRNP) protein transport from cytoplasm to nucleus
GO:0006609	N	mRNA-binding (hnRNP) protein-nucleus import
GO:0006610	Y	ribosomal protein import into nucleus
GO:0006610	N	ribosomal protein import into cell nucleus
GO:0006610	N	ribosomal protein transport from cytoplasm to nucleus
GO:0006610	N	ribosomal protein-nucleus import
GO:0006611	Y	protein export from nucleus
GO:0006611	N	protein export from cell nucleus
GO:0006611	N	protein export out of nucleus
GO:0006611	N	protein transport from nucleus to cytoplasm
GO:0006611	N	protein-nucleus export
GO:0006612	Y	protein targeting to membrane
GO:0006612	N	protein membrane targeting
GO:0006612	N	protein-membrane targeting
GO:0006613	Y	cotranslational protein targeting to membrane
GO:0006613	N	cotranslational membrane targeting
GO:0006613	N	cotranslational protein membrane targeting
GO:0006613	N	cotranslational protein-membrane targeting
GO:0006614	Y	SRP-dependent cotranslational protein targeting to membrane
GO:0006614	N	ER translocation
GO:0006614	N	SRP-dependent cotranslational membrane targeting
GO:0006614	N	SRP-dependent cotranslational protein-membrane targeting
GO:0006616	Y	SRP-dependent cotranslational protein targeting to membrane, translocation
GO:0006616	N	ER translocation
GO:0006616	N	SRP-dependent cotranslational membrane targeting, translocation
GO:0006616	N	SRP-dependent cotranslational protein-membrane targeting, translocation
GO:0006616	N	translocation during SRP-dependent cotranslational protein targeting to membrane
GO:0006620	Y	posttranslational protein targeting to membrane
GO:0006620	N	posttranslational membrane targeting
GO:0006620	N	posttranslational protein membrane targeting
GO:0006620	N	posttranslational protein-membrane targeting
GO:0006620	N	SRP-independent protein-membrane targeting
GO:0006622	Y	protein targeting to lysosome
GO:0006622	N	protein-lysosome targeting
GO:0006623	Y	protein targeting to vacuole
GO:0006623	N	protein vacuolar targeting
GO:0006623	N	protein-vacuolar targeting
GO:0006623	N	protein-vacuole targeting
GO:0006625	Y	protein targeting to peroxisome
GO:0006625	N	protein-peroxisome targeting
GO:0006626	Y	protein targeting to mitochondrion
GO:0006626	N	mitochondrial protein import
GO:0006626	N	mitochondrial translocation
GO:0006626	N	protein import into mitochondrion
GO:0006626	N	protein targeting to mitochondria
GO:0006626	N	protein-mitochondrial targeting
GO:0006649	Y	phospholipid transfer to membrane
GO:0006810	Y	transport
GO:0006810	N	small molecule transport
GO:0006810	N	solute:solute exchange
GO:0006811	Y	ion transport
GO:0006812	Y	cation transport
GO:0006813	Y	potassium ion transport
GO:0006813	N	K+ conductance
GO:0006813	N	potassium conductance
GO:0006813	N	potassium ion conductance
GO:0006813	N	potassium transport
GO:0006813	N	sodium/potassium transport
GO:0006814	Y	sodium ion transport
GO:0006814	N	mitochondrial sodium/calcium ion exchange
GO:0006814	N	sodium transport
GO:0006814	N	sodium/potassium transport
GO:0006814	N	sodium:calcium exchange
GO:0006814	N	sodium:solute transport
GO:0006816	Y	calcium ion transport
GO:0006816	N	calcium transport
GO:0006816	N	mitochondrial sodium/calcium ion exchange
GO:0006816	N	sodium:calcium exchange
GO:0006817	Y	phosphate transport
GO:0006818	Y	hydrogen transport
GO:0006820	Y	anion transport
GO:0006821	Y	chloride transport
GO:0006824	Y	cobalt ion transport
GO:0006824	N	cobalt transport
GO:0006825	Y	copper ion transport
GO:0006826	Y	iron ion transport
GO:0006826	N	iron transport
GO:0006827	Y	high-affinity iron ion transport
GO:0006827	N	high affinity iron ion transport
GO:0006828	Y	manganese ion transport
GO:0006829	Y	zinc ion transport
GO:0006830	Y	high-affinity zinc ion transport
GO:0006831	Y	low-affinity zinc ion transport
GO:0006833	Y	water transport
GO:0006835	Y	dicarboxylic acid transport
GO:0006835	N	sodium:dicarboxylate transport
GO:0006836	Y	neurotransmitter transport
GO:0006836	N	sodium:neurotransmitter transport
GO:0006837	Y	serotonin transport
GO:0006839	Y	mitochondrial transport
GO:0006839	N	mitochondrial alpha-ketoglutarate/malate transport
GO:0006839	N	mitochondrial aspartate/glutamate transport
GO:0006839	N	mitochondrial sodium/calcium ion exchange
GO:0006842	Y	tricarboxylic acid transport
GO:0006843	Y	mitochondrial citrate transport
GO:0006844	Y	acyl carnitine transport
GO:0006846	Y	acetate transport
GO:0006847	Y	plasma membrane acetate transport
GO:0006848	Y	pyruvate transport
GO:0006849	Y	plasma membrane pyruvate transport
GO:0006850	Y	mitochondrial pyruvate transport
GO:0006851	Y	mitochondrial calcium ion transport
GO:0006851	N	mitochondrial calcium transport
GO:0006853	Y	carnitine shuttle
GO:0006855	Y	multidrug transport
GO:0006856	Y	eye pigment precursor transport
GO:0006857	Y	oligopeptide transport
GO:0006858	Y	extracellular transport
GO:0006859	Y	extracellular carbohydrate transport
GO:0006860	Y	extracellular amino acid transport
GO:0006862	Y	nucleotide transport
GO:0006863	Y	purine transport
GO:0006864	Y	pyrimidine nucleotide transport
GO:0006865	Y	amino acid transport
GO:0006865	N	amino acid transmembrane transport
GO:0006867	Y	asparagine transport
GO:0006867	N	L-asparagine transport
GO:0006868	Y	glutamine transport
GO:0006868	N	L-glutamine transport
GO:0006869	Y	lipid transport
GO:0006886	Y	intracellular protein transport
GO:0006887	Y	exocytosis
GO:0006887	N	nonselective vesicle exocytosis
GO:0006887	N	vesicle exocytosis
GO:0006888	Y	ER to Golgi vesicle-mediated transport
GO:0006888	N	endoplasmic reticulum to Golgi transport
GO:0006888	N	endoplasmic reticulum to Golgi vesicle-mediated transport
GO:0006888	N	ER to Golgi transport
GO:0006890	Y	retrograde vesicle-mediated transport, Golgi to ER
GO:0006890	N	retrograde (Golgi to ER) transport
GO:0006890	N	retrograde transport, Golgi to endoplasmic reticulum
GO:0006890	N	retrograde transport, Golgi to ER
GO:0006890	N	retrograde vesicle-mediated transport, Golgi to endoplasmic reticulum
GO:0006891	Y	intra-Golgi vesicle-mediated transport
GO:0006891	N	intra-Golgi transport
GO:0006892	Y	post-Golgi vesicle-mediated transport
GO:0006892	N	post-Golgi transport
GO:0006893	Y	Golgi to plasma membrane transport
GO:0006893	N	Golgi to plasma membrane vesicle-mediated transport
GO:0006895	Y	Golgi to endosome transport
GO:0006895	N	Golgi to endosome vesicle-mediated transport
GO:0006895	N	TGN to endosome transport
GO:0006895	N	trans-Golgi to endosome transport
GO:0006896	Y	Golgi to vacuole transport
GO:0006896	N	Golgi to vacuole vesicle-mediated transport
GO:0006897	Y	endocytosis
GO:0006897	N	nonselective vesicle endocytosis
GO:0006897	N	plasma membrane invagination
GO:0006897	N	vesicle endocytosis
GO:0006898	Y	receptor-mediated endocytosis
GO:0006898	N	receptor mediated endocytosis
GO:0006907	Y	pinocytosis
GO:0006907	N	fluid-phase endocytosis
GO:0006908	Y	clathrin-independent pinocytosis
GO:0006909	Y	phagocytosis
GO:0006913	Y	nucleocytoplasmic transport
GO:0006913	N	nucleocytoplasmic shuttling
GO:0006930	Y	substrate-bound cell migration, cell extension
GO:0006935	Y	chemotaxis
GO:0006935	N	taxis in response to chemical stimulus
GO:0006950	Y	response to stress
GO:0006950	N	response to abiotic stress
GO:0006950	N	response to biotic stress
GO:0006952	Y	defense response
GO:0006952	N	antimicrobial peptide activity
GO:0006952	N	defence response
GO:0006952	N	defense/immunity protein activity
GO:0006952	N	physiological defense response
GO:0006953	Y	acute-phase response
GO:0006954	Y	inflammatory response
GO:0006955	Y	immune response
GO:0006956	Y	complement activation
GO:0006956	N	complement activity
GO:0006956	N	complement response
GO:0006957	Y	complement activation, alternative pathway
GO:0006958	Y	complement activation, classical pathway
GO:0006959	Y	humoral immune response
GO:0006962	Y	male-specific antibacterial humoral response
GO:0006968	Y	cellular defense response
GO:0006968	N	cellular defence response
GO:0006970	Y	response to osmotic stress
GO:0006970	N	osmotic response
GO:0006970	N	osmotic stress response
GO:0006971	Y	hypotonic response
GO:0006971	N	hypo-osmotic response
GO:0006972	Y	hyperosmotic response
GO:0006972	N	HOG response
GO:0006972	N	hypertonic response
GO:0006974	Y	response to DNA damage stimulus
GO:0006974	N	DNA damage response
GO:0006974	N	response to genotoxic stress
GO:0006975	Y	DNA damage induced protein phosphorylation
GO:0006977	Y	DNA damage response, signal transduction by p53 class mediator resulting in cell cycle arrest
GO:0006978	Y	DNA damage response, signal transduction by p53 class mediator resulting in transcription of p21 class mediator
GO:0006979	Y	response to oxidative stress
GO:0006980	Y	redox signal response
GO:0006981	Y	activation of SoxR protein
GO:0006982	Y	response to lipid hydroperoxide
GO:0006982	N	response to LHPO
GO:0006983	Y	ER overload response
GO:0006983	N	endoplasmic reticulum overload response
GO:0006983	N	EOR
GO:0006983	N	ER-overload response
GO:0006986	Y	response to unfolded protein
GO:0006986	N	heat shock protein activity
GO:0006991	Y	response to sterol depletion
GO:0006991	N	sterol depletion response
GO:0006993	Y	sterol regulatory element binding protein nuclear translocation involved in sterol depletion response
GO:0006993	N	sterol depletion response, SREBP nuclear translocation
GO:0006993	N	sterol depletion response, sterol regulatory element binding protein nuclear translocation
GO:0006995	Y	cellular response to nitrogen starvation
GO:0007034	Y	vacuolar transport
GO:0007037	Y	vacuolar phosphate transport
GO:0007038	Y	endocytosed protein transport to vacuole
GO:0007038	N	delivery of endocytosed proteins to the vacuole
GO:0007041	Y	lysosomal transport
GO:0007095	Y	mitotic cell cycle G2/M transition DNA damage checkpoint
GO:0007095	N	mitotic G2 checkpoint
GO:0007184	Y	SMAD protein nuclear translocation
GO:0007184	N	SMAD protein import into nucleus, translocation
GO:0007231	Y	osmosensory signaling pathway
GO:0007231	N	osmolarity sensing
GO:0007231	N	osmolarity sensing signaling pathway
GO:0007231	N	osmolarity sensing signalling pathway
GO:0007231	N	osmosensory signalling pathway
GO:0007231	N	signal transduction during osmotic stress
GO:0007232	Y	osmosensory signaling pathway via Sho1 osmosensor
GO:0007232	N	osmosensory signalling pathway via Sho1 osmosensor
GO:0007232	N	signal transduction during osmotic stress via Sho1 osmosensor
GO:0007234	Y	osmosensory signaling pathway via two-component system
GO:0007234	N	osmolarity sensing via two-component system
GO:0007234	N	osmolarity signaling pathway via two-component system
GO:0007234	N	osmolarity signalling pathway via two-component system
GO:0007234	N	osmosensory signalling pathway via two-component system
GO:0007234	N	signal transduction during osmotic stress via two-component system
GO:0007254	Y	JNK cascade
GO:0007254	N	JNK1 cascade
GO:0007254	N	JNK2 cascade
GO:0007254	N	JNK3 cascade
GO:0007254	N	MAPK10 cascade
GO:0007254	N	MAPK8 cascade
GO:0007254	N	MAPK9 cascade
GO:0007254	N	SAPK cascade
GO:0007254	N	stress-activated protein kinase cascade
GO:0007262	Y	STAT protein nuclear translocation
GO:0007269	Y	neurotransmitter secretion
GO:0007269	N	neurotransmitter release
GO:0007288	Y	sperm axoneme assembly
GO:0007300	Y	ovarian nurse cell to oocyte transport
GO:0007300	N	nurse cell to oocyte transport
GO:0007303	Y	cytoplasmic transport, nurse cell to oocyte
GO:0007329	Y	positive regulation of transcription from RNA polymerase II promoter by pheromones
GO:0007329	N	activation of transcription from RNA polymerase II promoter by pheromones
GO:0007329	N	positive regulation of transcription from Pol II promoter by pheromones
GO:0007329	N	stimulation of transcription from RNA polymerase II promoter by pheromones
GO:0007329	N	up regulation of transcription from RNA polymerase II promoter by pheromones
GO:0007329	N	up-regulation of transcription from RNA polymerase II promoter by pheromones
GO:0007329	N	upregulation of transcription from RNA polymerase II promoter by pheromones
GO:0007409	Y	axonogenesis
GO:0007409	N	axon growth
GO:0007409	N	neuron long process generation
GO:0007584	Y	response to nutrient
GO:0007584	N	nutritional response pathway
GO:0007584	N	response to nutrients
GO:0007588	Y	excretion
GO:0007589	Y	body fluid secretion
GO:0007602	Y	phototransduction
GO:0007602	N	opsin
GO:0007602	N	phototransduction, visible light, light adaptation
GO:0007602	N	phototrophin mediated phototransduction
GO:0007603	Y	phototransduction, visible light
GO:0007604	Y	phototransduction, UV
GO:0007604	N	phototransduction, ultraviolet light
GO:0007604	N	phototransduction, ultraviolet radiation
GO:0007604	N	phototransduction, UV light
GO:0007604	N	phototransduction, UV radiation
GO:0007604	N	UV-sensitive opsin
GO:0007610	Y	behavior
GO:0007610	N	behavioral response to stimulus
GO:0007610	N	behaviour
GO:0007610	N	behavioural response to stimulus
GO:0007611	Y	learning or memory
GO:0007612	Y	learning
GO:0007613	Y	memory
GO:0007614	Y	short-term memory
GO:0007615	Y	anesthesia-resistant memory
GO:0007616	Y	long-term memory
GO:0007617	Y	mating behavior
GO:0007617	N	mating behaviour
GO:0007619	Y	courtship behavior
GO:0007619	N	courtship behaviour
GO:0007621	Y	negative regulation of female receptivity
GO:0007621	N	down regulation of female receptivity
GO:0007621	N	down-regulation of female receptivity
GO:0007621	N	downregulation of female receptivity
GO:0007621	N	inhibition of female receptivity
GO:0007622	Y	rhythmic behavior
GO:0007622	N	rhythmic behavioral response to stimulus
GO:0007622	N	rhythmic behaviour
GO:0007622	N	rhythmic behavioural response to stimulus
GO:0007625	Y	grooming behavior
GO:0007625	N	grooming behaviour
GO:0007626	Y	locomotory behavior
GO:0007626	N	behavior via locomotion
GO:0007626	N	locomotion in response to stimulus
GO:0007626	N	locomotory behavioral response to stimulus
GO:0007626	N	locomotory behaviour
GO:0007626	N	locomotory behavioural response to stimulus
GO:0007628	Y	adult walking behavior
GO:0007628	N	adult walking behaviour
GO:0007629	Y	flight behavior
GO:0007629	N	flight behaviour
GO:0007630	Y	jump response
GO:0007631	Y	feeding behavior
GO:0007631	N	behavioral response to food
GO:0007631	N	behavioural response to food
GO:0007631	N	drinking
GO:0007631	N	eating
GO:0007631	N	feeding behaviour
GO:0007632	Y	visual behavior
GO:0007632	N	behavioral response to visual stimulus
GO:0007632	N	behavioural response to visual stimulus
GO:0007632	N	visual behaviour
GO:0007633	Y	pattern orientation
GO:0007633	N	behavioral response to pattern orientation
GO:0007633	N	behavioural response to pattern orientation
GO:0007634	Y	optokinetic behavior
GO:0007634	N	optokinetic behaviour
GO:0007635	Y	chemosensory behavior
GO:0007635	N	behavioral response to chemical stimulus
GO:0007635	N	behavioural response to chemical stimulus
GO:0007635	N	chemosensory behaviour
GO:0007636	Y	chemosensory jump behavior
GO:0007636	N	chemosensory jump behaviour
GO:0007636	N	jump response to chemical stimulus
GO:0007637	Y	proboscis extension reflex
GO:0007637	N	behavioral response to sugar stimulus, proboscis extension
GO:0007637	N	proboscis extension in response to sugar stimulus
GO:0007638	Y	mechanosensory behavior
GO:0007638	N	behavioral response to mechanical stimulus
GO:0007638	N	behavioural response to mechanical stimulus
GO:0007638	N	mechanosensory behaviour
GO:0008049	Y	male courtship behavior
GO:0008049	N	male courtship behaviour
GO:0008050	Y	female courtship behavior
GO:0008050	N	female courtship behaviour
GO:0008062	Y	eclosion rhythm
GO:0008088	Y	axon cargo transport
GO:0008088	N	axonal transport
GO:0008089	Y	anterograde axon cargo transport
GO:0008089	N	anterograde axonal transport
GO:0008090	Y	retrograde axon cargo transport
GO:0008090	N	retrograde axonal transport
GO:0008272	Y	sulfate transport
GO:0008272	N	sulphate transport
GO:0008286	Y	insulin receptor signaling pathway
GO:0008286	N	daf-2 receptor signaling pathway
GO:0008286	N	insulin receptor signalling pathway
GO:0008306	Y	associative learning
GO:0008306	N	classical conditioning
GO:0008306	N	conditional learning
GO:0008306	N	conditional response
GO:0008306	N	Pavlovian conditioning
GO:0008333	Y	endosome to lysosome transport
GO:0008343	Y	adult feeding behavior
GO:0008343	N	adult feeding behaviour
GO:0008344	Y	adult locomotory behavior
GO:0008344	N	adult locomotory behaviour
GO:0008345	Y	larval locomotory behavior
GO:0008345	N	larval locomotory behaviour
GO:0008346	Y	larval walking behavior
GO:0008346	N	larval walking behaviour
GO:0008355	Y	olfactory learning
GO:0008542	Y	visual learning
GO:0008542	N	spatial learning
GO:0008630	Y	DNA damage response, signal transduction resulting in induction of apoptosis
GO:0008643	Y	carbohydrate transport
GO:0008643	N	sugar transport
GO:0008645	Y	hexose transport
GO:0008646	Y	high-affinity hexose transport
GO:0008647	Y	low-affinity hexose transport
GO:0009253	Y	peptidoglycan catabolic process
GO:0009253	N	murein catabolic process
GO:0009253	N	murein catabolism
GO:0009253	N	peptidoglycan breakdown
GO:0009253	N	peptidoglycan catabolism
GO:0009253	N	peptidoglycan degradation
GO:0009266	Y	response to temperature stimulus
GO:0009266	N	response to thermal stimulus
GO:0009267	Y	cellular response to starvation
GO:0009268	Y	response to pH
GO:0009269	Y	response to desiccation
GO:0009269	N	desiccation tolerance
GO:0009270	Y	response to humidity
GO:0009271	Y	phage shock
GO:0009290	Y	DNA import into cell during transformation
GO:0009290	N	cellular DNA import during transformation
GO:0009290	N	cellular DNA uptake
GO:0009290	N	DNA import into cell
GO:0009290	N	DNA transport into cell during transformation
GO:0009291	Y	unidirectional conjugation
GO:0009291	N	mating
GO:0009296	Y	flagellum assembly
GO:0009296	N	flagella assembly
GO:0009296	N	flagella biogenesis
GO:0009296	N	flagellum biogenesis
GO:0009297	Y	pilus assembly
GO:0009297	N	fimbria assembly
GO:0009297	N	fimbria biogenesis
GO:0009297	N	fimbriae assembly
GO:0009297	N	fimbriae biogenesis
GO:0009297	N	fimbrial assembly
GO:0009297	N	fimbrial biogenesis
GO:0009297	N	fimbrium assembly
GO:0009297	N	fimbrium biogenesis
GO:0009297	N	pili biosynthesis
GO:0009297	N	pili biosynthetic process
GO:0009297	N	pilus biogenesis
GO:0009297	N	pilus biosynthesis
GO:0009297	N	pilus formation
GO:0009306	Y	protein secretion
GO:0009306	N	glycoprotein secretion
GO:0009306	N	protein secretion during cell fate commitment
GO:0009306	N	protein secretion resulting in cell fate commitment
GO:0009314	Y	response to radiation
GO:0009314	N	response to electromagnetic radiation stimulus
GO:0009314	N	response to radiation stimulus
GO:0009371	Y	positive regulation of transcription by pheromones
GO:0009371	N	activation of transcription by pheromones
GO:0009371	N	stimulation of transcription by pheromones
GO:0009371	N	up regulation of transcription by pheromones
GO:0009371	N	up-regulation of transcription by pheromones
GO:0009371	N	upregulation of transcription by pheromones
GO:0009373	Y	regulation of transcription by pheromones
GO:0009401	Y	phosphoenolpyruvate-dependent sugar phosphotransferase system
GO:0009401	N	PTS system
GO:0009405	Y	pathogenesis
GO:0009405	N	channel-forming toxin activity
GO:0009405	N	cytotoxin activity
GO:0009405	N	endotoxin activity
GO:0009405	N	enterotoxin activity
GO:0009405	N	exotoxin activity
GO:0009405	N	lipoprotein toxin
GO:0009405	N	neurotoxin activity
GO:0009405	N	pore-forming toxin activity
GO:0009405	N	toxin activity
GO:0009405	N	virulence
GO:0009408	Y	response to heat
GO:0009408	N	response to heat shock
GO:0009409	Y	response to cold
GO:0009409	N	freezing tolerance
GO:0009410	Y	response to xenobiotic stimulus
GO:0009411	Y	response to UV
GO:0009411	N	response to ultraviolet light stimulus
GO:0009411	N	response to ultraviolet radiation stimulus
GO:0009411	N	response to UV light stimulus
GO:0009411	N	response to UV radiation stimulus
GO:0009413	Y	response to flooding
GO:0009414	Y	response to water deprivation
GO:0009414	N	drought tolerance
GO:0009414	N	response to dehydration
GO:0009414	N	response to drought
GO:0009414	N	response to thirst
GO:0009415	Y	response to water
GO:0009416	Y	response to light stimulus
GO:0009432	Y	SOS response
GO:0009453	Y	energy taxis
GO:0009453	N	energytaxis
GO:0009453	N	taxis in response to energy source
GO:0009454	Y	aerotaxis
GO:0009454	N	taxis in response to atmospheric oxygen
GO:0009455	Y	redox taxis
GO:0009455	N	redoxtaxis
GO:0009455	N	taxis in response to redox potential
GO:0009455	N	taxis in response to redox stimulus
GO:0009581	Y	detection of external stimulus
GO:0009581	N	perception of external stimulus
GO:0009582	Y	detection of abiotic stimulus
GO:0009582	N	perception of abiotic stimulus
GO:0009583	Y	detection of light stimulus
GO:0009583	N	detection of light
GO:0009583	N	perception of light
GO:0009584	Y	detection of visible light
GO:0009584	N	perception of visible light
GO:0009585	Y	red, far-red light phototransduction
GO:0009585	N	phytochrome signaling pathway
GO:0009585	N	red-sensitive opsin
GO:0009586	Y	rhodopsin mediated phototransduction
GO:0009588	Y	UV-A, blue light phototransduction
GO:0009588	N	blue-sensitive opsin
GO:0009588	N	short-wave-sensitive opsin
GO:0009588	N	violet-sensitive opsin
GO:0009589	Y	detection of UV
GO:0009589	N	detection of ultraviolet light stimulus
GO:0009589	N	detection of ultraviolet radiation stimulus
GO:0009589	N	detection of UV light stimulus
GO:0009589	N	detection of UV radiation stimulus
GO:0009589	N	perception of UV
GO:0009590	Y	detection of gravity
GO:0009590	N	perception of gravity
GO:0009593	Y	detection of chemical stimulus
GO:0009593	N	chemoperception
GO:0009593	N	detection of chemical substance
GO:0009593	N	perception of chemical stimulus
GO:0009593	N	perception of chemical substance
GO:0009594	Y	detection of nutrient
GO:0009594	N	detection of nutrients
GO:0009594	N	nutrient sensing
GO:0009594	N	perception of nutrients
GO:0009595	Y	detection of biotic stimulus
GO:0009595	N	perception of biotic stimulus
GO:0009597	Y	detection of virus
GO:0009597	N	perception of virus
GO:0009600	Y	detection of nematode
GO:0009600	N	perception of nematode
GO:0009601	Y	detection of insect
GO:0009601	N	perception of insect
GO:0009602	Y	detection of symbiont
GO:0009602	N	perception of symbiont
GO:0009603	Y	detection of symbiotic fungus
GO:0009603	N	detection of symbiotic fungi
GO:0009603	N	perception of symbiotic fungi
GO:0009603	N	perception of symbiotic fungus
GO:0009604	Y	detection of symbiotic bacterium
GO:0009604	N	detection of symbiotic bacteria
GO:0009604	N	perception of symbiotic bacteria
GO:0009604	N	perception of symbiotic bacterium
GO:0009605	Y	response to external stimulus
GO:0009605	N	response to environmental stimulus
GO:0009606	Y	tropism
GO:0009607	Y	response to biotic stimulus
GO:0009607	N	response to biotic stress
GO:0009608	Y	response to symbiont
GO:0009608	N	response of host to symbiont
GO:0009609	Y	response to symbiotic bacterium
GO:0009609	N	response to symbiotic bacteria
GO:0009610	Y	response to symbiotic fungus
GO:0009610	N	response to symbiotic fungi
GO:0009611	Y	response to wounding
GO:0009611	N	physiological response to wounding
GO:0009612	Y	response to mechanical stimulus
GO:0009612	N	chemi-mechanical coupling
GO:0009612	N	mechanical stimulus response
GO:0009615	Y	response to virus
GO:0009615	N	response to viruses
GO:0009616	Y	virus induced gene silencing
GO:0009616	N	VIGS
GO:0009616	N	virus-induced gene silencing
GO:0009617	Y	response to bacterium
GO:0009617	N	response to bacteria
GO:0009620	Y	response to fungus
GO:0009620	N	response to fungi
GO:0009623	Y	response to parasitic fungus
GO:0009623	N	response to parasitic fungi
GO:0009624	Y	response to nematode
GO:0009624	N	response to nematodes
GO:0009625	Y	response to insect
GO:0009625	N	response to insects
GO:0009626	Y	plant-type hypersensitive response
GO:0009626	N	HR
GO:0009626	N	HR-PCD
GO:0009626	N	plant hypersensitive response
GO:0009627	Y	systemic acquired resistance
GO:0009627	N	salicylic acid-dependent systemic resistance
GO:0009628	Y	response to abiotic stimulus
GO:0009628	N	response to abiotic stress
GO:0009629	Y	response to gravity
GO:0009629	N	response to gravitational stimulus
GO:0009630	Y	gravitropism
GO:0009630	N	geotropism
GO:0009631	Y	cold acclimation
GO:0009635	Y	response to herbicide
GO:0009635	N	herbicide susceptibility/resistance
GO:0009636	Y	response to toxin
GO:0009636	N	detoxification response
GO:0009636	N	toxin resistance
GO:0009636	N	toxin susceptibility/resistance
GO:0009637	Y	response to blue light
GO:0009637	N	response to blue light stimulus
GO:0009638	Y	phototropism
GO:0009639	Y	response to red or far red light
GO:0009640	Y	photomorphogenesis
GO:0009640	N	plant development in response to light
GO:0009641	Y	shade avoidance
GO:0009642	Y	response to light intensity
GO:0009643	Y	photosynthetic acclimation
GO:0009644	Y	response to high light intensity
GO:0009645	Y	response to low light intensity stimulus
GO:0009646	Y	response to absence of light
GO:0009647	Y	skotomorphogenesis
GO:0009647	N	etiolation
GO:0009648	Y	photoperiodism
GO:0009648	N	response to day length
GO:0009648	N	response to night length
GO:0009648	N	response to photoperiod
GO:0009649	Y	entrainment of circadian clock
GO:0009649	N	regulation of circadian rhythm phase
GO:0009650	Y	UV protection
GO:0009650	N	ultraviolet protection
GO:0009650	N	ultraviolet resistance
GO:0009650	N	ultraviolet tolerance
GO:0009650	N	UV resistance
GO:0009650	N	UV tolerance
GO:0009651	Y	response to salt stress
GO:0009651	N	esponse to ionic osmotic stress
GO:0009651	N	salinity response
GO:0009652	Y	thigmotropism
GO:0009682	Y	induced systemic resistance
GO:0009689	Y	induction of phytoalexin biosynthetic process
GO:0009689	N	induction of phytoalexin anabolism
GO:0009689	N	induction of phytoalexin biosynthesis
GO:0009689	N	induction of phytoalexin formation
GO:0009689	N	induction of phytoalexin synthesis
GO:0009704	Y	de-etiolation
GO:0009719	Y	response to endogenous stimulus
GO:0009720	Y	detection of hormone stimulus
GO:0009720	N	perception of hormone stimulus
GO:0009721	Y	detection of auxin stimulus
GO:0009721	N	perception of auxin stimulus
GO:0009722	Y	detection of cytokinin stimulus
GO:0009722	N	perception of cytokinin stimulus
GO:0009723	Y	response to ethylene stimulus
GO:0009723	N	response to ethene stimulus
GO:0009724	Y	detection of abscisic acid stimulus
GO:0009724	N	perception of abscisic acid stimulus
GO:0009725	Y	response to hormone stimulus
GO:0009725	N	growth regulator
GO:0009726	Y	detection of endogenous stimulus
GO:0009726	N	perception of endogenous stimulus
GO:0009727	Y	detection of ethylene stimulus
GO:0009727	N	detection of ethene stimulus
GO:0009727	N	perception of ethene stimulus
GO:0009727	N	perception of ethylene stimulus
GO:0009728	Y	detection of gibberellic acid stimulus
GO:0009728	N	perception of gibberellic acid stimulus
GO:0009729	Y	detection of brassinosteroid stimulus
GO:0009729	N	perception of brassinosteroid stimulus
GO:0009730	Y	detection of carbohydrate stimulus
GO:0009730	N	perception of carbohydrate stimulus
GO:0009731	Y	detection of sucrose stimulus
GO:0009731	N	perception of sucrose stimulus
GO:0009732	Y	detection of hexose stimulus
GO:0009732	N	perception of hexose stimulus
GO:0009733	Y	response to auxin stimulus
GO:0009734	Y	auxin mediated signaling pathway
GO:0009734	N	auxin mediated signalling
GO:0009735	Y	response to cytokinin stimulus
GO:0009736	Y	cytokinin mediated signaling
GO:0009736	N	cytokinin mediated signalling
GO:0009737	Y	response to abscisic acid stimulus
GO:0009738	Y	abscisic acid mediated signaling
GO:0009738	N	abscisic acid mediated signalling
GO:0009739	Y	response to gibberellin stimulus
GO:0009739	N	response to gibberellic acid stimulus
GO:0009740	Y	gibberellic acid mediated signaling
GO:0009740	N	GA-signaling
GO:0009740	N	gibberellic acid mediated signalling
GO:0009740	N	gibberellic acid signaling
GO:0009741	Y	response to brassinosteroid stimulus
GO:0009742	Y	brassinosteroid mediated signaling
GO:0009742	N	brassinosteroid mediated signalling
GO:0009743	Y	response to carbohydrate stimulus
GO:0009744	Y	response to sucrose stimulus
GO:0009745	Y	sucrose mediated signaling
GO:0009745	N	sucrose mediated signalling
GO:0009746	Y	response to hexose stimulus
GO:0009747	Y	hexokinase-dependent signaling
GO:0009747	N	hexokinase-dependent signalling
GO:0009748	Y	hexokinase-independent signaling
GO:0009748	N	hexokinase-independent signalling
GO:0009749	Y	response to glucose stimulus
GO:0009750	Y	response to fructose stimulus
GO:0009751	Y	response to salicylic acid stimulus
GO:0009752	Y	detection of salicylic acid stimulus
GO:0009752	N	perception of salicylic acid stimulus
GO:0009753	Y	response to jasmonic acid stimulus
GO:0009754	Y	detection of jasmonic acid stimulus
GO:0009754	N	perception of jasmonic acid stimulus
GO:0009755	Y	hormone-mediated signaling
GO:0009755	N	hormone mediated signalling
GO:0009756	Y	carbohydrate mediated signaling
GO:0009756	N	carbohydrate mediated signalling
GO:0009757	Y	hexose mediated signaling
GO:0009757	N	hexose mediated signalling
GO:0009814	Y	defense response, incompatible interaction
GO:0009814	N	defence response incompatible interaction
GO:0009814	N	defence response to pathogen, incompatible interaction
GO:0009814	N	resistance response to pathogen
GO:0009814	N	response to pathogen (incompatible interaction)
GO:0009816	Y	defense response to bacterium, incompatible interaction
GO:0009816	N	defence response to bacterium, incompatible interaction
GO:0009816	N	defence response to pathogenic bacteria, incompatible interaction
GO:0009816	N	defence response to pathogenic bacterium, incompatible interaction
GO:0009816	N	resistance response to pathogenic bacteria
GO:0009816	N	resistance response to pathogenic bacterium
GO:0009816	N	response to pathogenic bacteria (incompatible interaction)
GO:0009816	N	response to pathogenic bacterium (incompatible interaction)
GO:0009817	Y	defense response to fungus, incompatible interaction
GO:0009817	N	defence response to fungus, incompatible interaction
GO:0009817	N	defence response to pathogenic fungi, incompatible interaction
GO:0009817	N	defence response to pathogenic fungus, incompatible interaction
GO:0009817	N	defense response to fungi, incompatible interaction
GO:0009817	N	resistance response to pathogenic fungi
GO:0009817	N	resistance response to pathogenic fungus
GO:0009817	N	response to pathogenic fungi (incompatible interaction)
GO:0009817	N	response to pathogenic fungus (incompatible interaction)
GO:0009818	Y	defense response to protozoan, incompatible interaction
GO:0009818	N	defence response to pathogenic protozoa, incompatible interaction
GO:0009818	N	defence response to pathogenic protozoan, incompatible interaction
GO:0009818	N	defence response to protozoan, incompatible interaction
GO:0009818	N	resistance response to pathogenic protozoa
GO:0009818	N	resistance response to pathogenic protozoan
GO:0009818	N	response to pathogenic protozoa (incompatible interaction)
GO:0009818	N	response to pathogenic protozoan (incompatible interaction)
GO:0009819	Y	drought recovery
GO:0009819	N	drought tolerance
GO:0009859	Y	pollen hydration
GO:0009861	Y	jasmonic acid and ethylene-dependent systemic resistance
GO:0009861	N	jasmonic acid and ethene-dependent systemic resistance
GO:0009861	N	jasmonic acid/ethylene-dependent systemic resistance
GO:0009862	Y	systemic acquired resistance, salicylic acid mediated signaling pathway
GO:0009862	N	salicylic acid mediated signaling pathway (systemic acquired resistance)
GO:0009862	N	systemic acquired resistance, salicylic acid mediated signalling pathway
GO:0009863	Y	salicylic acid mediated signaling pathway
GO:0009863	N	salicylic acid mediated signalling pathway
GO:0009864	Y	induced systemic resistance, jasmonic acid mediated signaling pathway
GO:0009864	N	induced systemic resistance, jasmonic acid mediated signalling pathway
GO:0009864	N	jasmonic acid mediated signaling pathway (induced systemic resistance)
GO:0009866	Y	induced systemic resistance, ethylene mediated signaling pathway
GO:0009866	N	ethene mediated signaling pathway (induced systemic resistance)
GO:0009866	N	ethylene mediated signaling pathway (induced systemic resistance)
GO:0009866	N	induced systemic resistance, ethene mediated signaling pathway
GO:0009866	N	induced systemic resistance, ethene mediated signalling pathway
GO:0009866	N	induced systemic resistance, ethylene mediated signalling pathway
GO:0009867	Y	jasmonic acid mediated signaling pathway
GO:0009867	N	jasmonic acid mediated signalling pathway
GO:0009868	Y	jasmonic acid and ethylene-dependent systemic resistance, jasmonic acid mediated signaling pathway
GO:0009868	N	jasmonic acid and ethene-dependent systemic resistance, jasmonic acid mediated signaling pathway
GO:0009868	N	jasmonic acid mediated signaling pathway (jasmonic acid/ethene-dependent systemic resistance)
GO:0009868	N	jasmonic acid mediated signaling pathway (jasmonic acid/ethylene-dependent systemic resistance)
GO:0009868	N	jasmonic acid/ethene-dependent systemic resistance, jasmonic acid mediated signaling pathway
GO:0009868	N	jasmonic acid/ethene-dependent systemic resistance, jasmonic acid mediated signalling pathway
GO:0009868	N	jasmonic acid/ethylene-dependent systemic resistance, jasmonic acid mediated signaling pathway
GO:0009868	N	jasmonic acid/ethylene-dependent systemic resistance, jasmonic acid mediated signalling pathway
GO:0009871	Y	jasmonic acid and ethylene-dependent systemic resistance, ethylene mediated signaling pathway
GO:0009871	N	ethene mediated signaling pathway (jasmonic acid/ethene-dependent systemic resistance)
GO:0009871	N	ethylene mediated signaling pathway (jasmonic acid/ethylene-dependent systemic resistance)
GO:0009871	N	jasmonic acid and ethene-dependent systemic resistance, ethene mediated signaling pathway
GO:0009871	N	jasmonic acid/ethene-dependent systemic resistance, ethene mediated signaling pathway
GO:0009871	N	jasmonic acid/ethene-dependent systemic resistance, ethene mediated signalling pathway
GO:0009871	N	jasmonic acid/ethylene-dependent systemic resistance, ethylene mediated signaling pathway
GO:0009871	N	jasmonic acid/ethylene-dependent systemic resistance, ethylene mediated signalling pathway
GO:0009873	Y	ethylene mediated signaling pathway
GO:0009873	N	ethene mediated signaling pathway
GO:0009873	N	ethene mediated signalling pathway
GO:0009873	N	ethylene mediated signalling pathway
GO:0009906	Y	response to photoperiod, blue light
GO:0009907	Y	response to photoperiod, red light
GO:0009914	Y	hormone transport
GO:0009915	Y	phloem loading
GO:0009926	Y	auxin polar transport
GO:0009958	Y	positive gravitropism
GO:0009958	N	root gravitropism
GO:0009959	Y	negative gravitropism
GO:0009959	N	shoot gravitropism
GO:0009961	Y	response to 1-aminocyclopropane-1-carboxylic acid
GO:0009970	Y	cellular response to sulfate starvation
GO:0009970	N	cellular response to sulphate starvation
GO:0009991	Y	response to extracellular stimulus
GO:0009995	Y	soluble molecule recognition
GO:0010017	Y	red or far red light signaling pathway
GO:0010017	N	phytochrome signaling pathway
GO:0010017	N	red or far red light signalling pathway
GO:0010017	N	red/far red light signaling pathway
GO:0010018	Y	far red light signaling pathway
GO:0010018	N	far red light signalling pathway
GO:0010033	Y	response to organic substance
GO:0010034	Y	response to acetate
GO:0010035	Y	response to inorganic substance
GO:0010036	Y	response to boron
GO:0010037	Y	response to carbon dioxide
GO:0010038	Y	response to metal ion
GO:0010038	N	heavy metal sensitivity/resistance
GO:0010038	N	response to heavy metal
GO:0010038	N	response to metal
GO:0010039	Y	response to iron ion
GO:0010039	N	response to iron
GO:0010040	Y	response to iron(II) ion
GO:0010040	N	response to iron(II)
GO:0010041	Y	response to iron(III) ion
GO:0010041	N	response to iron(III)
GO:0010042	Y	response to manganese ion
GO:0010042	N	response to manganese
GO:0010043	Y	response to zinc ion
GO:0010043	N	response to zinc
GO:0010044	Y	response to aluminum ion
GO:0010044	N	response to aluminium ion
GO:0010044	N	response to aluminum
GO:0010045	Y	response to nickel ion
GO:0010045	N	response to nickel
GO:0010046	Y	response to mycotoxin
GO:0010048	Y	vernalization response
GO:0010106	Y	cellular response to iron ion starvation
GO:0010107	Y	potassium ion import
GO:0010107	N	potassium import
GO:0010107	N	potassium ion uptake
GO:0010108	Y	detection of glutamine
GO:0010108	N	glutamine detection
GO:0010108	N	glutamine perception
GO:0010108	N	glutamine sensing
GO:0010114	Y	response to red light
GO:0010114	N	response to red light stimulus
GO:0010117	Y	photoprotection
GO:0010127	Y	mycothiol-dependent detoxification
GO:0010127	N	mycothiol-dependent detoxification of alkylating agent
GO:0010148	Y	transpiration
GO:0010157	Y	response to chlorate
GO:0010161	Y	red light signaling pathway
GO:0010161	N	red light signalling pathway
GO:0010163	Y	high-affinity potassium ion import
GO:0010163	N	high affinity potassium ion import
GO:0010163	N	high affinity potassium ion uptake
GO:0010163	N	high-affinity potassium ion uptake
GO:0010164	Y	response to cesium
GO:0010165	Y	response to X-ray
GO:0010165	N	response to X-ray radiation stimulus
GO:0010167	Y	response to nitrate
GO:0010182	Y	sugar mediated signaling
GO:0010182	N	sugar mediated signalling
GO:0010183	Y	pollen tube guidance
GO:0010184	Y	cytokinin transport
GO:0010188	Y	response to microbial phytotoxin
GO:0010193	Y	response to ozone
GO:0010196	Y	nonphotochemical quenching
GO:0010200	Y	response to chitin
GO:0010201	Y	response to continuous far red light stimulus by the high-irradiance response system
GO:0010202	Y	response to low fluence red light stimulus
GO:0010203	Y	response to very low fluence red light stimulus
GO:0010205	Y	photoinhibition
GO:0010205	N	photosystem II inhibition
GO:0010212	Y	response to ionizing radiation
GO:0010212	N	response to ionising radiation
GO:0010212	N	response to ionizing radiation stimulus
GO:0010213	Y	non-photoreactive DNA repair
GO:0010213	N	light-independent DNA repair
GO:0010218	Y	response to far red light
GO:0010218	N	response to far red light stimulus
GO:0010224	Y	response to UV-B
GO:0010224	N	response to medium wave ultraviolet light stimulus
GO:0010224	N	response to medium wave ultraviolet radiation stimulus
GO:0010224	N	response to UV-B light stimulus
GO:0010224	N	response to UV-B radiation stimulus
GO:0010224	N	response to UVB light stimulus
GO:0010224	N	response to UVB radiation stimulus
GO:0010225	Y	response to UV-C
GO:0010225	N	response to germicidal ultraviolet light stimulus
GO:0010225	N	response to germicidal ultraviolet radiation stimulus
GO:0010225	N	response to shortwave ultraviolet light stimulus
GO:0010225	N	response to shortwave ultraviolet radiation stimulus
GO:0010225	N	response to UV-C light stimulus
GO:0010225	N	response to UV-C radiation stimulus
GO:0010225	N	response to UVC light stimulus
GO:0010225	N	response to UVC radiation stimulus
GO:0010226	Y	response to lithium ion
GO:0010231	Y	maintenance of seed dormancy
GO:0010232	Y	vascular transport
GO:0010233	Y	phloem transport
GO:0010238	Y	response to proline
GO:0010243	Y	response to organic nitrogen
GO:0010243	N	response to organonitrogen compound
GO:0010244	Y	response to low fluence blue light stimulus by blue low-fluence system
GO:0010244	N	response to low fluence blue light
GO:0010244	N	response to low fluence blue light by blf system
GO:0010247	Y	detection of phosphate ion
GO:0010247	N	phosphate ion detection
GO:0010247	N	phosphate ion perception
GO:0010247	N	phosphate ion sensing
GO:0010248	Y	establishment or maintenance of transmembrane electrochemical gradient
GO:0010255	Y	glucose mediated signaling
GO:0010255	N	glucose mediated signalling
GO:0010266	Y	response to vitamin B1
GO:0010266	N	response to thiamin
GO:0010266	N	response to thiamine
GO:0010267	Y	production of ta-siRNAs involved in RNA interference
GO:0010267	N	RNA interference, production of ta-siRNAs
GO:0010269	Y	response to selenium ion
GO:0010272	Y	response to silver ion
GO:0010273	Y	detoxification of copper ion
GO:0010274	Y	hydrotropism
GO:0010286	Y	heat acclimation
GO:0010288	Y	response to lead ion
GO:0010299	Y	detoxification of cobalt ion
GO:0010312	Y	detoxification of zinc ion
GO:0010315	Y	auxin efflux
GO:0010315	N	auxin export
GO:0010332	Y	response to gamma radiation
GO:0010332	N	response to gamma ra
GO:0010332	N	response to gamma-ray photon
GO:0010335	Y	response to non-ionic osmotic stress
GO:0010350	Y	cellular response to magnesium starvation
GO:0010351	Y	lithium ion transport
GO:0010351	N	lithium transport
GO:0010352	Y	lithium ion export
GO:0010352	N	lithium export
GO:0010352	N	lithium ion efflux
GO:0010353	Y	response to trehalose stimulus
GO:0010378	Y	temperature compensation of the circadian clock
GO:0010378	N	regulation of the circadian clock by temperature
GO:0010438	Y	cellular response to sulfur starvation
GO:0010446	Y	response to alkalinity
GO:0010446	N	response to alkaline pH
GO:0010446	N	response to basic pH
GO:0010447	Y	response to acidity
GO:0010447	N	response to acidic pH
GO:0010476	Y	gibberellin-mediated signaling
GO:0010476	N	gibberellin-mediated signalling
GO:0010477	Y	response to sulfur dioxide
GO:0010496	Y	intercellular transport
GO:0010497	Y	plasmodesmata-mediated intercellular transport
GO:0010497	N	plasmodesma-mediated cell-to-cell transport
GO:0010497	N	plasmodesma-mediated intercellular transport
GO:0010497	N	plasmodesmata-mediated cell-to-cell transport
GO:0010540	Y	basipetal auxin transport
GO:0010541	Y	acropetal auxin transport
GO:0010554	Y	neurotransmitter secretory pathway
GO:0010555	Y	response to mannitol stimulus
GO:0010583	Y	response to cyclopentenone
GO:0010585	Y	glutamine secretion
GO:0010599	Y	production of lsiRNA involved in RNA interference
GO:0010599	N	RNA interference, production of lsiRNA
GO:0010619	Y	activation of adenylate cyclase activity by glucose-triggered G-protein signaling pathway
GO:0010619	N	activation of adenylate cyclase activity by glucose involved in G-protein signaling
GO:0010619	N	activation of adenylate cyclase activity by glucose-triggered G-protein signalling pathway
GO:0010689	Y	negative regulation of ribosomal protein gene transcription from RNA polymerase II promoter in response to chemical stimulus
GO:0010690	Y	negative regulation of ribosomal protein gene transcription from RNA polymerase II promoter in response to stress
GO:0010691	Y	negative regulation of ribosomal protein gene transcription from RNA polymerase II promoter in response to nutrient levels
GO:0010723	Y	positive regulation of transcription from RNA polymerase II promoter in response to iron
GO:0010767	Y	regulation of transcription from RNA polymerase II promoter in response to UV-induced DNA damage
GO:0010768	Y	negative regulation of transcription from RNA polymerase II promoter in response to UV-induced DNA damage
GO:0010776	Y	meiotic mismatch repair involved in meiotic gene conversion
GO:0010777	Y	meiotic mismatch repair involved in reciprocal meiotic recombination
GO:0010818	Y	T cell chemotaxis
GO:0010840	Y	regulation of circadian sleep/wake cycle, wakefulness
GO:0010841	Y	positive regulation of circadian sleep/wake cycle, wakefulness
GO:0010877	Y	lipid transport involved in lipid storage
GO:0010879	Y	cholesterol transport involved in cholesterol storage
GO:0010879	N	sequestration of cholesterol
GO:0010892	Y	positive regulation of mitochondrial translation in response to stress
GO:0010970	Y	microtubule-based transport
GO:0010996	Y	response to auditory stimulus
GO:0010996	N	response to sound
GO:0010996	N	response to sound stimulus
GO:0010998	Y	regulation of translational initiation by eIF2 alpha phosphorylation
GO:0014012	Y	axon regeneration in the peripheral nervous system
GO:0014046	Y	dopamine secretion
GO:0014047	Y	glutamate secretion
GO:0014051	Y	gamma-aminobutyric acid secretion
GO:0014051	N	GABA secretion
GO:0014055	Y	acetylcholine secretion
GO:0014070	Y	response to organic cyclic substance
GO:0014071	Y	response to cycloalkane
GO:0014072	Y	response to isoquinoline alkaloid
GO:0014073	Y	response to tropane
GO:0014074	Y	response to purine
GO:0014075	Y	response to amine stimulus
GO:0014076	Y	response to fluoxetine
GO:0014076	N	selective serotonin reuptake inhibitor
GO:0014808	Y	release of sequestered calcium ion into cytosol by sarcoplasmic reticulum
GO:0014808	N	release of sequestered calcium ion by sarcoplasmic reticulum into cytosol
GO:0014814	Y	axon regeneration at neuromuscular junction
GO:0014822	Y	detection of wounding
GO:0014822	N	detection of injury
GO:0014823	Y	response to activity
GO:0014823	N	response to exercise
GO:0014850	Y	response to muscle activity
GO:0014854	Y	response to inactivity
GO:0014860	Y	neurotransmitter secretion involved in regulation of skeletal muscle contraction
GO:0014860	N	neurotransmitter secretion involved in control of skeletal muscle contraction
GO:0014863	Y	detection of inactivity
GO:0014864	Y	detection of muscle activity
GO:0014865	Y	detection of activity
GO:0014869	Y	detection of muscle inactivity
GO:0014870	Y	response to muscle inactivity
GO:0014873	Y	response to muscle activity involved in regulation of muscle adaptation
GO:0014873	N	response to fatigue
GO:0014873	N	response to muscle activity involved in regulation of muscle plasticity
GO:0014874	Y	response to stimulus involved in regulation of muscle adaptation
GO:0014874	N	response to stimulus involved in regulation of muscle plasticity
GO:0014875	Y	detection of muscle activity involved in regulation of muscle adaptation
GO:0014875	N	detection of fatigue
GO:0014876	Y	response to injury involved in regulation of muscle adaptation
GO:0014876	N	response to injury involved in regulation of muscle plasticity
GO:0014877	Y	response to muscle inactivity involved in regulation of muscle adaptation
GO:0014878	Y	response to electrical stimulus involved in regulation of muscle adaptation
GO:0014878	N	response to electrical stimulus involved in regulation of muscle plasticity
GO:0014879	Y	detection of electrical stimulus involved in regulation of muscle adaptation
GO:0014884	Y	detection of muscle inactivity involved in regulation of muscle adaptation
GO:0014885	Y	detection of injury involved in regulation of muscle adaptation
GO:0014885	N	detection of injury involved in regulation of muscle plasticity
GO:0014893	Y	response to rest involved in regulation of muscle adaptation
GO:0014894	Y	response to denervation involved in regulation of muscle adaptation
GO:0015031	Y	protein transport
GO:0015031	N	enzyme transport
GO:0015032	Y	storage protein import into fat body
GO:0015032	N	fat body metabolic process
GO:0015032	N	fat body metabolism
GO:0015032	N	fat body storage protein uptake
GO:0015032	N	import of storage protein into fat body
GO:0015032	N	storage protein import by fat body cells
GO:0015032	N	storage protein import into fat body cells
GO:0015032	N	storage protein transport into fat body cells
GO:0015032	N	storage protein uptake into fat body cells
GO:0015628	Y	protein secretion by the type II secretion system
GO:0015628	N	protein secretion by the general secretion pathway
GO:0015628	N	protein secretion by the general secretory pathway
GO:0015628	N	protein secretion by the T2S
GO:0015628	N	protein secretion by the T2SS
GO:0015628	N	protein secretion by the type II protein secretion system
GO:0015628	N	type II protein secretion system
GO:0015669	Y	gas transport
GO:0015670	Y	carbon dioxide transport
GO:0015671	Y	oxygen transport
GO:0015672	Y	monovalent inorganic cation transport
GO:0015673	Y	silver ion transport
GO:0015673	N	silver transport
GO:0015674	Y	di-, tri-valent inorganic cation transport
GO:0015675	Y	nickel ion transport
GO:0015676	Y	vanadium ion transport
GO:0015677	Y	copper ion import
GO:0015677	N	copper ion uptake
GO:0015678	Y	high-affinity copper ion transport
GO:0015678	N	high affinity copper ion transport
GO:0015678	N	high affinity copper transport
GO:0015679	Y	plasma membrane copper ion transport
GO:0015679	N	plasma membrane copper transport
GO:0015680	Y	intracellular copper ion transport
GO:0015680	N	intracellular copper delivery
GO:0015682	Y	ferric iron transport
GO:0015682	N	ferric ion transport
GO:0015683	Y	high-affinity ferric iron transport
GO:0015683	N	high affinity ferric iron transport
GO:0015684	Y	ferrous iron transport
GO:0015684	N	ferrous ion transport
GO:0015685	Y	ferric-enterobactin transport
GO:0015686	Y	ferric triacetylfusarinine C transport
GO:0015687	Y	ferric-hydroxamate transport
GO:0015688	Y	iron chelate transport
GO:0015689	Y	molybdate ion transport
GO:0015690	Y	aluminum ion transport
GO:0015690	N	aluminium ion transport
GO:0015690	N	aluminium transport
GO:0015690	N	aluminum transport
GO:0015691	Y	cadmium ion transport
GO:0015691	N	cadmium transport
GO:0015692	Y	lead ion transport
GO:0015693	Y	magnesium ion transport
GO:0015693	N	magnesium transport
GO:0015694	Y	mercury ion transport
GO:0015694	N	mercuric ion transport
GO:0015694	N	mercury transport
GO:0015695	Y	organic cation transport
GO:0015696	Y	ammonium transport
GO:0015696	N	ammonia transport
GO:0015697	Y	quaternary ammonium group transport
GO:0015697	N	quaternary amine transport
GO:0015697	N	quaternary ammonium compound transport
GO:0015698	Y	inorganic anion transport
GO:0015699	Y	antimonite transport
GO:0015700	Y	arsenite transport
GO:0015701	Y	bicarbonate transport
GO:0015702	Y	chlorate transport
GO:0015703	Y	chromate transport
GO:0015704	Y	cyanate transport
GO:0015705	Y	iodide transport
GO:0015706	Y	nitrate transport
GO:0015707	Y	nitrite transport
GO:0015708	Y	silicate transport
GO:0015709	Y	thiosulfate transport
GO:0015709	N	thiosulphate transport
GO:0015710	Y	tellurite transport
GO:0015711	Y	organic anion transport
GO:0015712	Y	hexose phosphate transport
GO:0015713	Y	phosphoglycerate transport
GO:0015714	Y	phosphoenolpyruvate transport
GO:0015715	Y	nucleotide-sulfate transport
GO:0015715	N	nucleotide-sulphate transport
GO:0015716	Y	phosphonate transport
GO:0015717	Y	triose phosphate transport
GO:0015718	Y	monocarboxylic acid transport
GO:0015719	Y	allantoate transport
GO:0015719	N	allantoin/allantoate transport
GO:0015720	Y	allantoin transport
GO:0015720	N	allantoin/allantoate transport
GO:0015721	Y	bile acid and bile salt transport
GO:0015721	N	bile acid transport
GO:0015721	N	bile salt transport
GO:0015722	Y	canalicular bile acid transport
GO:0015723	Y	bilirubin transport
GO:0015724	Y	formate transport
GO:0015725	Y	gluconate transport
GO:0015726	Y	L-idonate transport
GO:0015727	Y	lactate transport
GO:0015728	Y	mevalonate transport
GO:0015729	Y	oxaloacetate transport
GO:0015730	Y	propionate transport
GO:0015730	N	propanoate transport
GO:0015731	Y	3-hydroxyphenyl propanoate transport
GO:0015731	N	3-hydroxyphenyl propionate transport
GO:0015732	Y	prostaglandin transport
GO:0015733	Y	shikimate transport
GO:0015734	Y	taurine transport
GO:0015735	Y	uronic acid transport
GO:0015736	Y	hexuronate transport
GO:0015737	Y	galacturonate transport
GO:0015738	Y	glucuronate transport
GO:0015739	Y	sialic acid transport
GO:0015740	Y	C4-dicarboxylate transport
GO:0015741	Y	fumarate transport
GO:0015742	Y	alpha-ketoglutarate transport
GO:0015742	N	2-oxoglutarate transport
GO:0015742	N	mitochondrial alpha-ketoglutarate/malate transport
GO:0015743	Y	malate transport
GO:0015743	N	mitochondrial alpha-ketoglutarate/malate transport
GO:0015744	Y	succinate transport
GO:0015745	Y	tartrate transport
GO:0015746	Y	citrate transport
GO:0015747	Y	urate transport
GO:0015747	N	uric acid transport
GO:0015748	Y	organophosphate ester transport
GO:0015749	Y	monosaccharide transport
GO:0015750	Y	pentose transport
GO:0015751	Y	arabinose transport
GO:0015752	Y	D-ribose transport
GO:0015753	Y	D-xylose transport
GO:0015754	Y	allose transport
GO:0015755	Y	fructose transport
GO:0015756	Y	fucose transport
GO:0015757	Y	galactose transport
GO:0015758	Y	glucose transport
GO:0015759	Y	beta-glucoside transport
GO:0015760	Y	glucose-6-phosphate transport
GO:0015761	Y	mannose transport
GO:0015762	Y	rhamnose transport
GO:0015763	Y	N-acetylgalactosamine transport
GO:0015764	Y	N-acetylglucosamine transport
GO:0015765	Y	methylgalactoside transport
GO:0015766	Y	disaccharide transport
GO:0015767	Y	lactose transport
GO:0015768	Y	maltose transport
GO:0015769	Y	melibiose transport
GO:0015770	Y	sucrose transport
GO:0015771	Y	trehalose transport
GO:0015772	Y	oligosaccharide transport
GO:0015773	Y	raffinose transport
GO:0015774	Y	polysaccharide transport
GO:0015775	Y	beta-glucan transport
GO:0015776	Y	capsular polysaccharide transport
GO:0015776	N	capsular-polysaccharide transport
GO:0015776	N	capsule polysaccharide transport
GO:0015777	Y	teichoic acid transport
GO:0015778	Y	hexuronide transport
GO:0015779	Y	glucuronoside transport
GO:0015779	N	glucuronide transport
GO:0015780	Y	nucleotide-sugar transport
GO:0015781	Y	pyrimidine nucleotide-sugar transport
GO:0015782	Y	CMP-sialic acid transport
GO:0015783	Y	GDP-fucose transport
GO:0015784	Y	GDP-mannose transport
GO:0015785	Y	UDP-galactose transport
GO:0015786	Y	UDP-glucose transport
GO:0015787	Y	UDP-glucuronic acid transport
GO:0015788	Y	UDP-N-acetylglucosamine transport
GO:0015789	Y	UDP-N-acetylgalactosamine transport
GO:0015790	Y	UDP-xylose transport
GO:0015791	Y	polyol transport
GO:0015792	Y	arabinitol transport
GO:0015793	Y	glycerol transport
GO:0015794	Y	glycerol-3-phosphate transport
GO:0015795	Y	sorbitol transport
GO:0015795	N	glucitol transport
GO:0015796	Y	galactitol transport
GO:0015797	Y	mannitol transport
GO:0015798	Y	myo-inositol transport
GO:0015798	N	vitamin Bh transport
GO:0015799	Y	propanediol transport
GO:0015800	Y	acidic amino acid transport
GO:0015801	Y	aromatic amino acid transport
GO:0015802	Y	basic amino acid transport
GO:0015803	Y	branched-chain aliphatic amino acid transport
GO:0015804	Y	neutral amino acid transport
GO:0015805	Y	S-adenosylmethionine transport
GO:0015805	N	S-adenosyl methionine transport
GO:0015806	Y	S-methylmethionine transport
GO:0015807	Y	L-amino acid transport
GO:0015808	Y	L-alanine transport
GO:0015809	Y	arginine transport
GO:0015809	N	L-arginine transport
GO:0015810	Y	aspartate transport
GO:0015810	N	mitochondrial aspartate/glutamate transport
GO:0015811	Y	L-cystine transport
GO:0015812	Y	gamma-aminobutyric acid transport
GO:0015812	N	4-aminobutanoate transport
GO:0015812	N	4-aminobutyrate transport
GO:0015812	N	GABA transport
GO:0015813	Y	L-glutamate transport
GO:0015813	N	mitochondrial aspartate/glutamate transport
GO:0015814	Y	p-aminobenzoyl-glutamate transport
GO:0015816	Y	glycine transport
GO:0015817	Y	histidine transport
GO:0015817	N	L-histidine transport
GO:0015818	Y	isoleucine transport
GO:0015818	N	L-isoleucine transport
GO:0015819	Y	lysine transport
GO:0015819	N	L-lysine transport
GO:0015820	Y	leucine transport
GO:0015820	N	L-leucine transport
GO:0015821	Y	methionine transport
GO:0015821	N	L-methionine transport
GO:0015822	Y	ornithine transport
GO:0015822	N	L-ornithine transport
GO:0015823	Y	phenylalanine transport
GO:0015823	N	L-phenylalanine transport
GO:0015824	Y	proline transport
GO:0015824	N	L-proline transport
GO:0015825	Y	L-serine transport
GO:0015826	Y	threonine transport
GO:0015826	N	L-threonine transport
GO:0015827	Y	tryptophan transport
GO:0015827	N	L-tryptophan transport
GO:0015828	Y	tyrosine transport
GO:0015828	N	L-tyrosine transport
GO:0015829	Y	valine transport
GO:0015829	N	L-valine transport
GO:0015830	Y	diaminopimelate transport
GO:0015833	Y	peptide transport
GO:0015834	Y	peptidoglycan-associated peptide transport
GO:0015834	N	murein peptide transport
GO:0015834	N	muropeptide transport
GO:0015834	N	peptidoglycan peptide transport
GO:0015835	Y	peptidoglycan transport
GO:0015835	N	murein transport
GO:0015836	Y	lipid-linked peptidoglycan transport
GO:0015836	N	lipid-linked murein transport
GO:0015837	Y	amine transport
GO:0015837	N	amine/polyamine transport
GO:0015838	Y	betaine transport
GO:0015839	Y	cadaverine transport
GO:0015840	Y	urea transport
GO:0015841	Y	chromaffin granule amine transport
GO:0015842	Y	synaptic vesicle amine transport
GO:0015843	Y	methylammonium transport
GO:0015844	Y	monoamine transport
GO:0015846	Y	polyamine transport
GO:0015847	Y	putrescine transport
GO:0015848	Y	spermidine transport
GO:0015849	Y	organic acid transport
GO:0015850	Y	organic alcohol transport
GO:0015851	Y	nucleobase transport
GO:0015853	Y	adenine transport
GO:0015854	Y	guanine transport
GO:0015855	Y	pyrimidine transport
GO:0015856	Y	cytosine transport
GO:0015857	Y	uracil transport
GO:0015858	Y	nucleoside transport
GO:0015859	Y	intracellular nucleoside transport
GO:0015860	Y	purine nucleoside transport
GO:0015861	Y	cytidine transport
GO:0015862	Y	uridine transport
GO:0015863	Y	xanthosine transport
GO:0015864	Y	pyrimidine nucleoside transport
GO:0015865	Y	purine nucleotide transport
GO:0015866	Y	ADP transport
GO:0015867	Y	ATP transport
GO:0015868	Y	purine ribonucleotide transport
GO:0015869	Y	protein-DNA complex transport
GO:0015869	N	DNA-protein complex transport
GO:0015870	Y	acetylcholine transport
GO:0015871	Y	choline transport
GO:0015872	Y	dopamine transport
GO:0015874	Y	norepinephrine transport
GO:0015874	N	levarterenol transport
GO:0015874	N	noradrenaline transport
GO:0015876	Y	acetyl-CoA transport
GO:0015877	Y	biopterin transport
GO:0015878	Y	biotin transport
GO:0015878	N	vitamin B7 transport
GO:0015878	N	vitamin H transport
GO:0015879	Y	carnitine transport
GO:0015879	N	vitamin Bt transport
GO:0015880	Y	coenzyme A transport
GO:0015881	Y	creatine transport
GO:0015882	Y	L-ascorbic acid transport
GO:0015882	N	L-ascorbate transport
GO:0015882	N	vitamin C transport
GO:0015883	Y	FAD transport
GO:0015883	N	flavin adenine dinucleotide transport
GO:0015883	N	flavin-adenine dinucleotide transport
GO:0015884	Y	folic acid transport
GO:0015884	N	folate transport
GO:0015884	N	vitamin B9 transport
GO:0015884	N	vitamin M transport
GO:0015885	Y	5-formyltetrahydrofolate transport
GO:0015886	Y	heme transport
GO:0015886	N	haem transport
GO:0015887	Y	pantothenate transport
GO:0015887	N	vitamin B5 transport
GO:0015888	Y	thiamin transport
GO:0015888	N	thiamine transport
GO:0015888	N	vitamin B1 transport
GO:0015889	Y	cobalamin transport
GO:0015889	N	vitamin B12 transport
GO:0015890	Y	nicotinamide mononucleotide transport
GO:0015890	N	nicotinamide ribonucleotide transport
GO:0015891	Y	siderophore transport
GO:0015891	N	siderochrome transport
GO:0015892	Y	siderophore-iron transport
GO:0015892	N	iron-siderochrome transport
GO:0015892	N	iron-siderophore transport
GO:0015893	Y	drug transport
GO:0015894	Y	acriflavine transport
GO:0015894	N	acriflavin transport
GO:0015895	Y	alkane transport
GO:0015896	Y	nalidixic acid transport
GO:0015897	Y	organomercurial transport
GO:0015898	Y	amiloride transport
GO:0015899	Y	aminotriazole transport
GO:0015900	Y	benomyl transport
GO:0015901	Y	cycloheximide transport
GO:0015902	Y	carbonyl cyanide m-chlorophenylhydrazone transport
GO:0015902	N	CCCP transport
GO:0015903	Y	fluconazole transport
GO:0015904	Y	tetracycline transport
GO:0015904	N	tetracyclin transport
GO:0015905	Y	bicyclomycin transport
GO:0015906	Y	sulfathiazole transport
GO:0015906	N	sulphathiazole transport
GO:0015908	Y	fatty acid transport
GO:0015909	Y	long-chain fatty acid transport
GO:0015910	Y	peroxisomal long-chain fatty acid import
GO:0015910	N	peroxisomal long-chain fatty acid uptake
GO:0015911	Y	plasma membrane long-chain fatty acid transport
GO:0015912	Y	short-chain fatty acid transport
GO:0015913	Y	short-chain fatty acid import
GO:0015913	N	short-chain fatty acid uptake
GO:0015914	Y	phospholipid transport
GO:0015915	Y	fatty acyl transport
GO:0015916	Y	fatty acyl coenzyme A transport
GO:0015917	Y	aminophospholipid transport
GO:0015918	Y	sterol transport
GO:0015919	Y	peroxisomal membrane transport
GO:0015920	Y	lipopolysaccharide transport
GO:0015920	N	LPS transport
GO:0015921	Y	lipopolysaccharide export
GO:0015921	N	LPS export
GO:0015931	Y	nucleobase, nucleoside, nucleotide and nucleic acid transport
GO:0015968	Y	stringent response
GO:0015985	Y	energy coupled proton transport, down electrochemical gradient
GO:0015986	Y	ATP synthesis coupled proton transport
GO:0015987	Y	GTP synthesis coupled proton transport
GO:0015988	Y	energy coupled proton transport, against electrochemical gradient
GO:0015989	Y	light-driven proton transport
GO:0015990	Y	electron transport coupled proton transport
GO:0015991	Y	ATP hydrolysis coupled proton transport
GO:0015992	Y	proton transport
GO:0015992	N	hydrogen ion transport
[truncated: 3,881 more rows]
