# Supplementary material for: Named Entity Recognition for Bacterial Type IV Secretion Systems
Source: PLoS One. 2011 Mar 29;6(3):e14780. doi: 10.1371/journal.pone.0014780 (PMC3066171; doi:10.1371/journal.pone.0014780)
Supplement: Supporting Information S2 — Source document extracts and scripts. The results described in this paper can be recreated by following the workflow described in the file entitled "Instructions for Executing T4SS Named Entity Recognition Workflow.docx." (4.93 MB ZIP) [file pone.0014780.s002.zip › Revised Instructions and Data/T4SS/dictionaries/go_subset_cell_part_ids.txt]

GO:0000015	Y	phosphopyruvate hydratase complex
GO:0000015	N	enolase complex
GO:0000108	Y	repairosome
GO:0000109	Y	nucleotide-excision repair complex
GO:0000110	Y	nucleotide-excision repair factor 1 complex
GO:0000110	N	NEF1 complex
GO:0000110	N	XPA-ERCC1-ERCC4 complex
GO:0000111	Y	nucleotide-excision repair factor 2 complex
GO:0000111	N	NEF2 complex
GO:0000112	Y	nucleotide-excision repair factor 3 complex
GO:0000112	N	NEF3 complex
GO:0000113	Y	nucleotide-excision repair factor 4 complex
GO:0000113	N	NEF4 complex
GO:0000118	Y	histone deacetylase complex
GO:0000118	N	HDAC complex
GO:0000120	Y	RNA polymerase I transcription factor complex
GO:0000123	Y	histone acetyltransferase complex
GO:0000123	N	histone acetylase complex
GO:0000124	Y	SAGA complex
GO:0000124	N	Spt-Ada-Gcn5-acetyltransferase complex
GO:0000125	Y	PCAF complex
GO:0000125	N	PCAF histone acetylase-associated complex
GO:0000126	Y	transcription factor TFIIIB complex
GO:0000127	Y	transcription factor TFIIIC complex
GO:0000133	Y	polarisome
GO:0000136	Y	alpha-1,6-mannosyltransferase complex
GO:0000139	Y	Golgi membrane
GO:0000145	Y	exocyst
GO:0000145	N	Sec6/8 complex
GO:0000148	Y	1,3-beta-glucan synthase complex
GO:0000151	Y	ubiquitin ligase complex
GO:0000152	Y	nuclear ubiquitin ligase complex
GO:0000153	Y	cytoplasmic ubiquitin ligase complex
GO:0000159	Y	protein phosphatase type 2A complex
GO:0000164	Y	protein phosphatase type 1 complex
GO:0000172	Y	ribonuclease MRP complex
GO:0000172	N	ribonuclease mitochondrial RNA processing complex
GO:0000172	N	RNase MRP complex
GO:0000176	Y	nuclear exosome (RNase complex)
GO:0000176	N	eukaryotic exosome multienzyme ribonuclease complex
GO:0000176	N	nuclear exosome (ribonuclease complex)
GO:0000176	N	nuclear exosome multienzyme ribonuclease complex
GO:0000177	Y	cytoplasmic exosome (RNase complex)
GO:0000177	N	cytoplasmic exosome (ribonuclease complex)
GO:0000177	N	cytoplasmic exosome multienzyme ribonuclease complex
GO:0000177	N	prokaryotic exosome multienzyme ribonuclease complex
GO:0000178	Y	exosome (RNase complex)
GO:0000178	N	exosome (ribonucleasease complex)
GO:0000178	N	exosome multienzyme ribonuclease complex
GO:0000214	Y	tRNA-intron endonuclease complex
GO:0000220	Y	vacuolar proton-transporting V-type ATPase, V0 domain
GO:0000220	N	vacuolar hydrogen ion-transporting ATPase V0 domain
GO:0000221	Y	vacuolar proton-transporting V-type ATPase, V1 domain
GO:0000221	N	vacuolar hydrogen ion-transporting ATPase V1 domain
GO:0000222	Y	plasma membrane proton-transporting V-type ATPase, V0 domain
GO:0000222	N	plasma membrane hydrogen ion-transporting ATPase V0 domain
GO:0000223	Y	plasma membrane proton-transporting V-type ATPase, V1 domain
GO:0000223	N	plasma membrane hydrogen ion-transporting ATPase V1 domain
GO:0000235	Y	astral microtubule
GO:0000243	Y	commitment complex
GO:0000243	N	mammalian spliceosomal complex E
GO:0000243	N	mammalian spliceosomal E complex
GO:0000243	N	yeast spliceosomal complex CC
GO:0000274	Y	mitochondrial proton-transporting ATP synthase, stator stalk
GO:0000275	Y	mitochondrial proton-transporting ATP synthase complex, catalytic core F(1)
GO:0000275	N	hydrogen-transporting ATP synthase, F1 sector
GO:0000275	N	proton-transporting ATP synthase complex, catalytic core F(1)
GO:0000276	Y	mitochondrial proton-transporting ATP synthase complex, coupling factor F(o)
GO:0000307	Y	cyclin-dependent protein kinase holoenzyme complex
GO:0000307	N	CDK holoenzyme
GO:0000308	Y	cytoplasmic cyclin-dependent protein kinase holoenzyme complex
GO:0000308	N	CDK holoenzyme
GO:0000311	Y	plastid large ribosomal subunit
GO:0000312	Y	plastid small ribosomal subunit
GO:0000313	Y	organellar ribosome
GO:0000314	Y	organellar small ribosomal subunit
GO:0000315	Y	organellar large ribosomal subunit
GO:0000329	Y	fungal-type vacuole membrane
GO:0000329	N	fungal-type vacuolar membrane
GO:0000329	N	membrane of vacuole with cell cycle-correlated morphology
GO:0000333	Y	telomerase catalytic core complex
GO:0000343	Y	plastid-encoded plastid RNA polymerase complex A
GO:0000343	N	PEP-A
GO:0000344	Y	plastid-encoded plastid RNA polymerase complex B
GO:0000344	N	PEP-B
GO:0000345	Y	cytosolic DNA-directed RNA polymerase complex
GO:0000346	Y	transcription export complex
GO:0000346	N	TREX complex
GO:0000347	Y	THO complex
GO:0000408	Y	EKC/KEOPS protein complex
GO:0000408	N	Endopeptidase-like Kinase Chromatin-associated protein complex
GO:0000408	N	Kinase, putative Endopeptidase and Other Proteins of Small size protein complex
GO:0000417	Y	HIR complex
GO:0000418	Y	DNA-directed RNA polymerase IV complex
GO:0000419	Y	DNA-directed RNA polymerase IVb complex
GO:0000420	Y	DNA-directed RNA polymerase IVa complex
GO:0000421	Y	autophagic vacuole membrane
GO:0000421	N	autophagosome membrane
GO:0000427	Y	plastid-encoded plastid RNA polymerase complex
GO:0000428	Y	DNA-directed RNA polymerase complex
GO:0000438	Y	core TFIIH complex portion of holo TFIIH complex
GO:0000439	Y	core TFIIH complex
GO:0000440	Y	core TFIIH complex portion of NEF3 complex
GO:0000441	Y	SSL2-core TFIIH complex
GO:0000442	Y	SSL2-core TFIIH complex portion of NEF3 complex
GO:0000443	Y	SSL2-core TFIIH complex portion of holo TFIIH complex
GO:0000444	Y	MIS12/MIND type complex
GO:0000444	N	Mis12 complex
GO:0000445	Y	THO complex part of transcription export complex
GO:0000445	N	THO complex part of TREX complex
GO:0000446	Y	nucleoplasmic THO complex
GO:0000500	Y	RNA polymerase I upstream activating factor complex
GO:0000500	N	RNA polymerase I upstream activation factor complex
GO:0000500	N	UAF
GO:0000502	Y	proteasome complex
GO:0000502	N	26S proteasome
GO:0000506	Y	glycosylphosphatidylinositol-N-acetylglucosaminyltransferase (GPI-GnT) complex
GO:0000506	N	GPI-GlcNAc transferase complex
GO:0000506	N	GPI-GnT complex
GO:0000506	N	GPI-N-acetylglucosaminyltransferase complex
GO:0000776	Y	kinetochore
GO:0000777	Y	condensed chromosome kinetochore
GO:0000778	Y	condensed nuclear chromosome kinetochore
GO:0000782	Y	telomere cap complex
GO:0000783	Y	nuclear telomere cap complex
GO:0000786	Y	nucleosome
GO:0000787	Y	cytoplasmic nucleosome
GO:0000788	Y	nuclear nucleosome
GO:0000796	Y	condensin complex
GO:0000796	N	13S condensin complex
GO:0000796	N	SMC complex
GO:0000797	Y	condensin core heterodimer
GO:0000797	N	8S condensin complex
GO:0000797	N	Smc2-Smc4 complex
GO:0000798	Y	nuclear cohesin complex
GO:0000799	Y	nuclear condensin complex
GO:0000808	Y	origin recognition complex
GO:0000808	N	ORC
GO:0000808	N	origin of replication recognition complex
GO:0000809	Y	cytoplasmic origin of replication recognition complex
GO:0000809	N	cytoplasmic ORC
GO:0000809	N	prokaryotic ORC
GO:0000811	Y	GINS complex
GO:0000811	N	Go, Ichi, Ni and San complex
GO:0000812	Y	Swr1 complex
GO:0000812	N	SWR-C
GO:0000813	Y	ESCRT I complex
GO:0000813	N	Endosomal Sorting Complex Required for Transport
GO:0000814	Y	ESCRT II complex
GO:0000814	N	Endosomal Sorting Complex Required for Transport
GO:0000815	Y	ESCRT III complex
GO:0000815	N	Endosomal Sorting Complex Required for Transport
GO:0000817	Y	COMA complex
GO:0000817	N	Ctf19p-Okp1p-Mcm1p-Ame1p complex
GO:0000818	Y	nuclear MIS12/MIND type complex
GO:0000818	N	MIND complex
GO:0000818	N	Mtw1p Including Nnf1p-Nsl1p-Dsn1p complex
GO:0000835	Y	ER ubiquitin ligase complex
GO:0000836	Y	Hrd1p ubiquitin ligase complex
GO:0000837	Y	Doa10p ubiquitin ligase complex
GO:0000837	N	Ssm4p ubiquitin ligase complex
GO:0000838	Y	Hrd1p ubiquitin ligase ERAD-M complex
GO:0000839	Y	Hrd1p ubiquitin ligase ERAD-L complex
GO:0000924	Y	gamma-tubulin ring complex, centrosomal
GO:0000924	N	gamma-tubulin large complex, centrosomal
GO:0000927	Y	gamma-tubulin small complex, centrosomal
GO:0000928	Y	gamma-tubulin small complex, spindle pole body
GO:0000928	N	Tub4 complex
GO:0000930	Y	gamma-tubulin complex
GO:0000931	Y	gamma-tubulin large complex
GO:0000932	Y	cytoplasmic mRNA processing body
GO:0000932	N	cytoplasmic foci
GO:0000932	N	P body
GO:0000932	N	P-body
GO:0000938	Y	GARP complex
GO:0000938	N	Golgi associated retrograde protein complex
GO:0000938	N	VFT tethering complex
GO:0000938	N	Vps fifty three tethering complex
GO:0000939	Y	inner kinetochore of condensed chromosome
GO:0000939	N	inner centromere core complex
GO:0000939	N	inner kinetochore plate
GO:0000940	Y	outer kinetochore of condensed chromosome
GO:0000940	N	outer kinetochore plate
GO:0000941	Y	inner kinetochore of condensed nuclear chromosome
GO:0000942	Y	outer kinetochore of condensed nuclear chromosome
GO:0001401	Y	mitochondrial sorting and assembly machinery complex
GO:0001401	N	SAM complex
GO:0001401	N	TOB complex
GO:0001405	Y	presequence translocase-associated import motor
GO:0001405	N	mitochondrial import motor
GO:0001405	N	PAM complex
GO:0001405	N	pre-sequence translocase-associated import motor
GO:0001518	Y	voltage-gated sodium channel complex
GO:0001518	N	voltage gated sodium channel complex
GO:0001518	N	voltage-dependent sodium channel complex
GO:0001518	N	voltage-sensitive sodium channel complex
GO:0001534	Y	radial spoke
GO:0001535	Y	radial spokehead
GO:0001536	Y	radial spoke stalk
GO:0002080	Y	acrosomal membrane
GO:0002095	Y	caveolar macromolecular signaling complex
GO:0002095	N	caveolar macromolecular signalling complex
GO:0002096	Y	polkadots
GO:0002102	Y	podosome
GO:0002111	Y	BRCA2-BRAF35 complex
GO:0002116	Y	semaphorin receptor complex
GO:0002116	N	plexin-neurophilin complex
GO:0002133	Y	polycystin complex
GO:0002142	Y	stereocilia ankle link complex
GO:0002144	Y	cytosolic tRNA wobble base thiouridylase complex
GO:0002144	N	Cut1-Cut2 complex
GO:0002144	N	tRNA thiouridylase
GO:0005577	Y	fibrinogen complex
GO:0005577	N	fibrinogen
GO:0005577	N	fibrinogen alpha chain
GO:0005577	N	fibrinogen beta chain
GO:0005577	N	fibrinogen gamma chain
GO:0005579	Y	membrane attack complex
GO:0005579	N	MAC
GO:0005579	N	membrane attack complex protein alphaM chain
GO:0005579	N	membrane attack complex protein beta2 chain
GO:0005579	N	TCC
GO:0005579	N	terminal complement complex
GO:0005601	Y	classical-complement-pathway C3/C5 convertase complex
GO:0005602	Y	complement component C1 complex
GO:0005602	N	complement component C1q complex
GO:0005606	Y	laminin-1 complex
GO:0005607	Y	laminin-2 complex
GO:0005608	Y	laminin-3 complex
GO:0005609	Y	laminin-4 complex
GO:0005610	Y	laminin-5 complex
GO:0005611	Y	laminin-6 complex
GO:0005612	Y	laminin-7 complex
GO:0005616	Y	larval serum protein complex
GO:0005628	Y	prospore membrane
GO:0005628	N	ascospore-type prospore membrane
GO:0005628	N	forespore membrane
GO:0005628	N	FSM
GO:0005637	Y	nuclear inner membrane
GO:0005637	N	inner envelope
GO:0005638	Y	lamin filament
GO:0005638	N	type V intermediate filament
GO:0005639	Y	integral to nuclear inner membrane
GO:0005640	Y	nuclear outer membrane
GO:0005640	N	outer envelope
GO:0005640	N	perinuclear membrane
GO:0005643	Y	nuclear pore
GO:0005643	N	NPC
GO:0005643	N	nuclear pore complex
GO:0005643	N	nuclear pore membrane protein
GO:0005655	Y	nucleolar ribonuclease P complex
GO:0005655	N	nucleolar RNase P complex
GO:0005656	Y	pre-replicative complex
GO:0005656	N	pre-RC
GO:0005658	Y	alpha DNA polymerase:primase complex
GO:0005658	N	DNA polymerase alpha:primase complex
GO:0005658	N	heterotetrameric polymerase alpha holoenzyme
GO:0005658	N	pol-prim
GO:0005658	N	primosome
GO:0005662	Y	DNA replication factor A complex
GO:0005662	N	replication protein A
GO:0005662	N	RPA
GO:0005662	N	single-stranded DNA-binding protein complex
GO:0005662	N	SSB
GO:0005663	Y	DNA replication factor C complex
GO:0005663	N	activator 1 complex
GO:0005663	N	RFC complex
GO:0005664	Y	nuclear origin of replication recognition complex
GO:0005664	N	eukaryotic ORC
GO:0005664	N	nuclear ORC
GO:0005665	Y	DNA-directed RNA polymerase II, core complex
GO:0005665	N	RNA polymerase II complex
GO:0005665	N	RNAP II complex
GO:0005666	Y	DNA-directed RNA polymerase III complex
GO:0005666	N	DNA-directed RNA polymerase III activity
GO:0005667	Y	transcription factor complex
GO:0005668	Y	RNA polymerase transcription factor SL1 complex
GO:0005668	N	selectivity factor SL1 complex
GO:0005668	N	TIF-IB
GO:0005669	Y	transcription factor TFIID complex
GO:0005671	Y	Ada2/Gcn5/Ada3 transcription activator complex
GO:0005672	Y	transcription factor TFIIA complex
GO:0005673	Y	transcription factor TFIIE complex
GO:0005674	Y	transcription factor TFIIF complex
GO:0005675	Y	holo TFIIH complex
GO:0005677	Y	chromatin silencing complex
GO:0005678	Y	chromatin assembly complex
GO:0005678	N	nucleosome assembly complex
GO:0005680	Y	anaphase-promoting complex
GO:0005680	N	anaphase promoting complex
GO:0005680	N	APC
GO:0005680	N	cyclosome
GO:0005681	Y	spliceosomal complex
GO:0005681	N	spliceosome complex
GO:0005682	Y	U5 snRNP
GO:0005682	N	snRNP U5
GO:0005683	Y	U7 snRNP
GO:0005683	N	snRNP U7
GO:0005684	Y	U2-type spliceosomal complex
GO:0005684	N	GT-AG spliceosome
GO:0005684	N	major (U2-type) spliceosomal complex
GO:0005684	N	major spliceosomal complex
GO:0005685	Y	U1 snRNP
GO:0005685	N	snRNP U1
GO:0005686	Y	U2 snRNP
GO:0005686	N	17S U2 snRNP
GO:0005686	N	snRNP U2
GO:0005687	Y	U4 snRNP
GO:0005687	N	snRNP U4
GO:0005688	Y	U6 snRNP
GO:0005688	N	snRNP U6
GO:0005689	Y	U12-type spliceosomal complex
GO:0005689	N	AT-AC spliceosomal complex
GO:0005689	N	minor (U12-type) spliceosomal complex
GO:0005689	N	minor spliceosomal complex
GO:0005690	Y	U4atac snRNP
GO:0005690	N	snRNP U4atac
GO:0005691	Y	U6atac snRNP
GO:0005691	N	snRNP U6atac
GO:0005692	Y	U11 snRNP
GO:0005692	N	12S U11 snRNP
GO:0005692	N	snRNP U11
GO:0005693	Y	U12 snRNP
GO:0005693	N	snRNP U12
GO:0005697	Y	telomerase holoenzyme complex
GO:0005731	Y	nucleolus organizer region
GO:0005731	N	NOR
GO:0005731	N	nucleolus organiser region
GO:0005731	N	nucleolus organizer complex
GO:0005732	Y	small nucleolar ribonucleoprotein complex
GO:0005732	N	small nucleolar ribonucleoprotein
GO:0005732	N	snoRNP
GO:0005736	Y	DNA-directed RNA polymerase I complex
GO:0005736	N	DNA-directed RNA polymerase I activity
GO:0005741	Y	mitochondrial outer membrane
GO:0005741	N	outer mitochondrial membrane
GO:0005742	Y	mitochondrial outer membrane translocase complex
GO:0005742	N	GIP complex
GO:0005742	N	TOM complex
GO:0005743	Y	mitochondrial inner membrane
GO:0005743	N	inner mitochondrial membrane
GO:0005744	Y	mitochondrial inner membrane presequence translocase complex
GO:0005744	N	mitochondrial inner membrane pre-sequence translocase complex
GO:0005744	N	mitochondrial inner membrane translocase complex
GO:0005744	N	Tim23 complex
GO:0005745	Y	m-AAA complex
GO:0005747	Y	mitochondrial respiratory chain complex I
GO:0005749	Y	mitochondrial respiratory chain complex II
GO:0005749	N	mitochondrial fumarate reductase complex
GO:0005750	Y	mitochondrial respiratory chain complex III
GO:0005751	Y	mitochondrial respiratory chain complex IV
GO:0005753	Y	mitochondrial proton-transporting ATP synthase complex
GO:0005753	N	mitochondrial respiratory chain complex V
GO:0005754	Y	mitochondrial proton-transporting ATP synthase, catalytic core
GO:0005756	Y	mitochondrial proton-transporting ATP synthase, central stalk
GO:0005760	Y	gamma DNA polymerase complex
GO:0005761	Y	mitochondrial ribosome
GO:0005761	N	55S ribosome, mitochondrial
GO:0005762	Y	mitochondrial large ribosomal subunit
GO:0005762	N	39S ribosomal subunit, mitochondrial
GO:0005763	Y	mitochondrial small ribosomal subunit
GO:0005763	N	28S ribosomal subunit, mitochondrial
GO:0005763	N	mitochondrial ribosomal small subunit complex
GO:0005763	N	mitochondrial ribosomal SSU complex
GO:0005765	Y	lysosomal membrane
GO:0005774	Y	vacuolar membrane
GO:0005778	Y	peroxisomal membrane
GO:0005778	N	peroxisome membrane
GO:0005779	Y	integral to peroxisomal membrane
GO:0005784	Y	translocon complex
GO:0005784	N	sec61 complex
GO:0005785	Y	signal recognition particle receptor complex
GO:0005785	N	docking protein complex
GO:0005785	N	SR complex
GO:0005786	Y	signal recognition particle, endoplasmic reticulum targeting
GO:0005786	N	signal sequence receptor complex
GO:0005786	N	SRP
GO:0005787	Y	signal peptidase complex
GO:0005789	Y	endoplasmic reticulum membrane
GO:0005789	N	ER membrane
GO:0005827	Y	polar microtubule
GO:0005827	N	pole-to-pole microtubule
GO:0005828	Y	kinetochore microtubule
GO:0005828	N	pole-to-kinetochore microtubule
GO:0005831	Y	steroid hormone aporeceptor complex
GO:0005832	Y	chaperonin-containing T-complex
GO:0005832	N	CCT particle
GO:0005832	N	TriC
GO:0005833	Y	hemoglobin complex
GO:0005833	N	haemoglobin complex
GO:0005834	Y	heterotrimeric G-protein complex
GO:0005834	N	heterotrimeric G-protein GTPase activity
GO:0005834	N	heterotrimeric G-protein GTPase, alpha-subunit
GO:0005834	N	heterotrimeric G-protein GTPase, beta-subunit
GO:0005834	N	heterotrimeric G-protein GTPase, gamma-subunit
GO:0005835	Y	fatty acid synthase complex
GO:0005835	N	FAS complex
GO:0005835	N	fatty acid synthetase complex
GO:0005835	N	holo-[acyl-carrier-protein] synthase complex
GO:0005836	Y	fatty-acyl-CoA synthase complex
GO:0005838	Y	proteasome regulatory particle
GO:0005838	N	19S regulatory particle
GO:0005838	N	modulator complex
GO:0005838	N	PA700 proteasome activator
GO:0005838	N	PA700-dependent proteasome activator
GO:0005839	Y	proteasome core complex
GO:0005839	N	20S core complex
GO:0005839	N	macropain
GO:0005839	N	PA28gamma-20S proteasome
GO:0005840	Y	ribosome
GO:0005840	N	ribosomal RNA
GO:0005844	Y	polysome
GO:0005844	N	polyribosome
GO:0005845	Y	mRNA cap binding complex
GO:0005845	N	mRNA cap complex
GO:0005846	Y	nuclear cap binding complex
GO:0005846	N	CBC
GO:0005846	N	mRNA cap binding complex
GO:0005846	N	NCBP-NIP1 complex
GO:0005846	N	snRNA cap binding complex
GO:0005847	Y	mRNA cleavage and polyadenylation specificity factor complex
GO:0005847	N	CFII complex
GO:0005847	N	cleavage and polyadenylylation specificity factor activity
GO:0005847	N	CPF complex
GO:0005847	N	CPSF complex
GO:0005848	Y	mRNA cleavage stimulating factor complex
GO:0005848	N	cleavage stimulation factor activity
GO:0005848	N	CstF complex
GO:0005849	Y	mRNA cleavage factor complex
GO:0005850	Y	eukaryotic translation initiation factor 2 complex
GO:0005850	N	eIF-2
GO:0005851	Y	eukaryotic translation initiation factor 2B complex
GO:0005851	N	eIF-2B
GO:0005852	Y	eukaryotic translation initiation factor 3 complex
GO:0005852	N	eIF-3
GO:0005852	N	eIF3
GO:0005853	Y	eukaryotic translation elongation factor 1 complex
GO:0005854	Y	nascent polypeptide-associated complex
GO:0005854	N	NAC
GO:0005854	N	NACA
GO:0005858	Y	axonemal dynein complex
GO:0005858	N	axonemal dynein heavy chain
GO:0005858	N	axonemal dynein intermediate chain
GO:0005858	N	axonemal dynein intermediate light chain
GO:0005858	N	axonemal dynein light chain
GO:0005859	Y	muscle myosin complex
GO:0005861	Y	troponin complex
GO:0005863	Y	striated muscle thick filament
GO:0005868	Y	cytoplasmic dynein complex
GO:0005868	N	cytoplasmic dynein heavy chain
GO:0005868	N	cytoplasmic dynein intermediate chain
GO:0005868	N	cytoplasmic dynein intermediate light chain
GO:0005868	N	cytoplasmic dynein light chain
GO:0005869	Y	dynactin complex
GO:0005870	Y	actin capping protein of dynactin complex
GO:0005871	Y	kinesin complex
GO:0005872	Y	minus-end kinesin complex
GO:0005873	Y	plus-end kinesin complex
GO:0005874	Y	microtubule
GO:0005875	Y	microtubule associated complex
GO:0005876	Y	spindle microtubule
GO:0005879	Y	axonemal microtubule
GO:0005880	Y	nuclear microtubule
GO:0005881	Y	cytoplasmic microtubule
GO:0005881	N	non-spindle-associated astral microtubule
GO:0005882	Y	intermediate filament
GO:0005882	N	intermediate filament associated protein
GO:0005882	N	type I intermediate filament associated protein
GO:0005882	N	type II intermediate filament associated protein
GO:0005883	Y	neurofilament
GO:0005883	N	type IV intermediate filament
GO:0005884	Y	actin filament
GO:0005884	N	microfilament
GO:0005885	Y	Arp2/3 protein complex
GO:0005886	Y	plasma membrane
GO:0005886	N	bacterial inner membrane
GO:0005886	N	cell membrane
GO:0005886	N	cytoplasmic membrane
GO:0005886	N	inner endospore membrane
GO:0005886	N	juxtamembrane
GO:0005886	N	plasma membrane lipid bilayer
GO:0005886	N	plasmalemma
GO:0005887	Y	integral to plasma membrane
GO:0005889	Y	hydrogen:potassium-exchanging ATPase complex
GO:0005889	N	hydrogen/potassium-exchanging ATPase complex
GO:0005889	N	proton pump
GO:0005890	Y	sodium:potassium-exchanging ATPase complex
GO:0005890	N	sodium pump
GO:0005890	N	sodium/potassium-exchanging ATPase complex
GO:0005891	Y	voltage-gated calcium channel complex
GO:0005891	N	voltage gated calcium channel complex
GO:0005891	N	voltage-dependent calcium channel complex
GO:0005891	N	voltage-sensitive calcium channel complex
GO:0005892	Y	nicotinic acetylcholine-gated receptor-channel complex
GO:0005892	N	nicotinic acetylcholine receptor
GO:0005893	Y	interleukin-2 receptor complex
GO:0005893	N	IL-2 receptor complex
GO:0005894	Y	interleukin-3 receptor complex
GO:0005894	N	IL-3 receptor complex
GO:0005895	Y	interleukin-5 receptor complex
GO:0005895	N	IL-5 receptor complex
GO:0005896	Y	interleukin-6 receptor complex
GO:0005896	N	IL-6 receptor complex
GO:0005897	Y	interleukin-9 receptor complex
GO:0005897	N	IL-9 receptor complex
GO:0005898	Y	interleukin-13 receptor complex
GO:0005898	N	IL-13 receptor complex
GO:0005899	Y	insulin receptor complex
GO:0005900	Y	oncostatin-M receptor complex
GO:0005922	Y	connexon complex
GO:0005931	Y	nexin complex
GO:0005942	Y	phosphoinositide 3-kinase complex
GO:0005942	N	1-phosphatidylinositol 3-kinase complex
GO:0005942	N	phosphatidylinositol 3-kinase complex
GO:0005942	N	PI3-kinase p85-subunit alpha- PI3-kinase p110 complex
GO:0005942	N	PI3K complex
GO:0005942	N	PIK3C3-PIK3R4 complex
GO:0005942	N	PIK3CA-PIK3R1 complex
GO:0005943	Y	1-phosphatidylinositol-4-phosphate 3-kinase, class IA complex
GO:0005943	N	1-phosphatidylinositol-4-phosphate kinase, class IA complex
GO:0005943	N	class IA PI3K complex
GO:0005943	N	phosphoinositide 3-kinase complex, class IA
GO:0005944	Y	1-phosphatidylinositol-4-phosphate 3-kinase, class IB complex
GO:0005944	N	1-phosphatidylinositol-4-phosphate kinase, class IB complex
GO:0005944	N	class IB PI3K complex
GO:0005944	N	phosphoinositide 3-kinase complex, class IB
GO:0005945	Y	6-phosphofructokinase complex
GO:0005946	Y	alpha,alpha-trehalose-phosphate synthase complex (UDP-forming)
GO:0005946	N	trehalose-6-phosphate synthase complex
GO:0005946	N	trehalose-6-phosphate synthase/phosphatase
GO:0005946	N	UDP-glucose-glucosephosphate glucosyltransferase complex
GO:0005947	Y	mitochondrial alpha-ketoglutarate dehydrogenase complex
GO:0005947	N	2-oxoglutarate dehydrogenase complex
GO:0005948	Y	acetolactate synthase complex
GO:0005948	N	acetohydroxyacid synthase complex
GO:0005950	Y	anthranilate synthase complex
GO:0005951	Y	carbamoyl-phosphate synthase complex
GO:0005951	N	arginine-specific carbamoyl phosphate synthetase complex
GO:0005951	N	carbamoyl phosphate synthase complex
GO:0005951	N	carbamoyl-phosphate synthase arginine-specific complex
GO:0005952	Y	cAMP-dependent protein kinase complex
GO:0005952	N	3',5' cAMP-dependent protein kinase complex
GO:0005952	N	3',5'-cAMP-dependent protein kinase complex
GO:0005952	N	adenosine 3',5'-cyclophosphate-dependent protein kinase complex
GO:0005952	N	cyclic AMP-dependent protein kinase complex
GO:0005952	N	PKA
GO:0005953	Y	CAAX-protein geranylgeranyltransferase complex
GO:0005954	Y	calcium- and calmodulin-dependent protein kinase complex
GO:0005954	N	calcium/calmodulin-dependent protein kinase complex
GO:0005954	N	CAMK2
GO:0005954	N	CaMKII
GO:0005955	Y	calcineurin complex
GO:0005955	N	calcium-dependent protein serine/threonine phosphatase complex
GO:0005955	N	protein phosphatase type 2B complex
GO:0005956	Y	protein kinase CK2 complex
GO:0005956	N	casein kinase II complex
GO:0005958	Y	DNA-dependent protein kinase-DNA ligase 4 complex
GO:0005960	Y	glycine cleavage complex
GO:0005960	N	glycine cleavage system
GO:0005960	N	glycine decarboxylase complex
GO:0005960	N	glycine dehydrogenase (decarboxylating) complex
GO:0005960	N	glycine dehydrogenase complex (decarboxylating)
GO:0005960	N	glycine synthase complex
GO:0005962	Y	mitochondrial isocitrate dehydrogenase complex (NAD+)
GO:0005963	Y	magnesium-dependent protein serine/threonine phosphatase complex
GO:0005964	Y	phosphorylase kinase complex
GO:0005965	Y	protein farnesyltransferase complex
GO:0005966	Y	cyclic-nucleotide phosphodiesterase complex
GO:0005966	N	photoreceptor cyclic-nucleotide phosphodiesterase complex
GO:0005967	Y	mitochondrial pyruvate dehydrogenase complex
GO:0005967	N	pyruvate dehydrogenase complex (lipoamide)
GO:0005968	Y	Rab-protein geranylgeranyltransferase complex
GO:0005968	N	GGTase-II complex
GO:0005968	N	Rab geranylgeranyltransferase complex
GO:0005968	N	RAB-protein geranylgeranyltransferase complex
GO:0005968	N	RabGGTase complex
GO:0005969	Y	serine-pyruvate aminotransferase complex
GO:0005969	N	serine-pyruvate aminotransferase, type 1 complex
GO:0005969	N	serine-pyruvate aminotransferase, type 2B complex
GO:0005971	Y	ribonucleoside-diphosphate reductase complex
GO:0008023	Y	transcription elongation factor complex
GO:0008024	Y	positive transcription elongation factor complex b
GO:0008024	N	P-TEFb
GO:0008043	Y	intracellular ferritin complex
GO:0008074	Y	guanylate cyclase complex, soluble
GO:0008076	Y	voltage-gated potassium channel complex
GO:0008076	N	voltage gated potassium channel complex
GO:0008076	N	voltage-dependent potassium channel complex
GO:0008076	N	voltage-sensitive potassium channel complex
GO:0008087	Y	light-activated voltage-gated calcium channel complex
GO:0008087	N	light-activated voltage gated calcium channel complex
GO:0008087	N	light-activated voltage-dependent calcium channel complex
GO:0008087	N	light-activated voltage-sensitive calcium channel complex
GO:0008180	Y	signalosome
GO:0008180	N	COP9 complex
GO:0008180	N	CSN
GO:0008230	Y	ecdysone receptor holocomplex
GO:0008231	Y	repressor ecdysone receptor complex
GO:0008231	N	repressor ecdysone receptor holocomplex
GO:0008232	Y	activator ecdysone receptor complex
GO:0008232	N	activator ecdysone receptor holocomplex
GO:0008247	Y	1-alkyl-2-acetylglycerophosphocholine esterase complex
GO:0008247	N	2-acetyl-1-alkylglycerophosphocholine esterase complex
GO:0008247	N	platelet-activating factor acetylhydrolase complex
GO:0008250	Y	oligosaccharyltransferase complex
GO:0008250	N	oligosaccharyl transferase complex
GO:0008250	N	OST complex
GO:0008274	Y	gamma-tubulin ring complex
GO:0008274	N	gammaTuRC
GO:0008275	Y	gamma-tubulin small complex
GO:0008275	N	gammaTuSC
GO:0008278	Y	cohesin complex
GO:0008278	N	14S cohesin
GO:0008278	N	SMC complex
GO:0008280	Y	cohesin core heterodimer
GO:0008280	N	9S cohesin
GO:0008280	N	Smc1-Smc3 complex
GO:0008282	Y	ATP-sensitive potassium channel complex
GO:0008287	Y	protein serine/threonine phosphatase complex
GO:0008290	Y	F-actin capping protein complex
GO:0008303	Y	caspase complex
GO:0008305	Y	integrin complex
GO:0008305	N	laminin receptor protein
GO:0008328	Y	ionotropic glutamate receptor complex
GO:0008352	Y	katanin complex
GO:0008385	Y	IkappaB kinase complex
GO:0008385	N	IKK complex
GO:0008537	Y	proteasome activator complex
GO:0008537	N	PA28
GO:0008540	Y	proteasome regulatory particle, base subcomplex
GO:0008541	Y	proteasome regulatory particle, lid subcomplex
GO:0008622	Y	epsilon DNA polymerase complex
GO:0008623	Y	chromatin accessibility complex
GO:0008623	N	CHRAC
GO:0008623	N	ISW2 complex
GO:0009279	Y	cell outer membrane
GO:0009279	N	outer membrane of cell
GO:0009316	Y	3-isopropylmalate dehydratase complex
GO:0009316	N	isopropylmalate isomerase complex
GO:0009317	Y	acetyl-CoA carboxylase complex
GO:0009317	N	ACCase complex
GO:0009318	Y	exodeoxyribonuclease VII complex
GO:0009319	Y	cytochrome o ubiquinol oxidase complex
GO:0009320	Y	phosphoribosylaminoimidazole carboxylase complex
GO:0009321	Y	alkyl hydroperoxide reductase complex
GO:0009322	Y	trimethylamine-N-oxide reductase complex
GO:0009323	Y	ribosomal-protein-alanine N-acetyltransferase complex
GO:0009324	Y	D-amino-acid dehydrogenase complex
GO:0009325	Y	nitrate reductase complex
GO:0009326	Y	formate dehydrogenase complex
GO:0009327	Y	NAD(P)+ transhydrogenase complex (AB-specific)
GO:0009328	Y	phenylalanine-tRNA ligase complex
GO:0009329	Y	acetate CoA-transferase complex
GO:0009330	Y	DNA topoisomerase complex (ATP-hydrolyzing)
GO:0009331	Y	glycerol-3-phosphate dehydrogenase complex
GO:0009332	Y	glutamate-tRNA ligase complex
GO:0009333	Y	cysteine synthase complex
GO:0009334	Y	3-phenylpropionate dioxygenase complex
GO:0009336	Y	sulfate adenylyltransferase complex (ATP)
GO:0009336	N	sulphate adenylyltransferase complex (ATP)
GO:0009337	Y	sulfite reductase complex (NADPH)
GO:0009337	N	sulphite reductase complex (NADPH)
GO:0009338	Y	exodeoxyribonuclease V complex
GO:0009339	Y	glycolate oxidase complex
GO:0009340	Y	DNA topoisomerase IV complex
GO:0009341	Y	beta-galactosidase complex
GO:0009342	Y	glutamate synthase complex (NADPH)
GO:0009343	Y	biotin carboxylase complex
GO:0009344	Y	nitrite reductase complex [NAD(P)H]
GO:0009345	Y	glycine-tRNA ligase complex
GO:0009345	N	glycine-tRNA synthetase complex
GO:0009346	Y	citrate lyase complex
GO:0009347	Y	aspartate carbamoyltransferase complex
GO:0009348	Y	ornithine carbamoyltransferase complex
GO:0009349	Y	riboflavin synthase complex
GO:0009350	Y	ethanolamine ammonia-lyase complex
GO:0009353	Y	mitochondrial oxoglutarate dehydrogenase complex
GO:0009355	Y	DNA polymerase V complex
GO:0009356	Y	aminodeoxychorismate synthase complex
GO:0009356	N	4-amino-4-deoxychorismate synthase complex
GO:0009356	N	ADC synthase complex
GO:0009356	N	p-aminobenzoate synthetase complex
GO:0009357	Y	protein-N(PI)-phosphohistidine-sugar phosphotransferase complex
GO:0009358	Y	polyphosphate kinase complex
GO:0009359	Y	Type II site-specific deoxyribonuclease complex
GO:0009359	N	Type II restriction enzyme complex
GO:0009360	Y	DNA polymerase III complex
GO:0009361	Y	succinate-CoA ligase complex (ADP-forming)
GO:0009361	N	succinyl-CoA synthetase, ADP-forming
GO:0009365	Y	protein histidine kinase complex
GO:0009366	Y	enterobactin synthetase complex
GO:0009366	N	enterochelin synthetase complex
GO:0009368	Y	endopeptidase Clp complex
GO:0009375	Y	ferredoxin hydrogenase complex
GO:0009375	N	hydrogenase complex
GO:0009376	Y	HslUV protease complex
GO:0009376	N	ClpYQ protease complex
GO:0009379	Y	Holliday junction helicase complex
GO:0009380	Y	excinuclease repair complex
GO:0009380	N	excinuclease ABC complex
GO:0009380	N	UvrABC excinuclease complex
GO:0009382	Y	imidazoleglycerol-phosphate synthase complex
GO:0009382	N	imidazoleglycerol phosphate synthase complex
GO:0009390	Y	dimethyl sulfoxide reductase complex
GO:0009390	N	dimethyl sulphoxide reductase complex
GO:0009503	Y	thylakoid light-harvesting complex
GO:0009512	Y	cytochrome b6f complex
GO:0009512	N	cyt b(6)f complex
GO:0009512	N	cyt b6-f complex
GO:0009512	N	cyt b6/f complex
GO:0009512	N	cyt b6f complex
GO:0009512	N	cytochrome b(6)f complex
GO:0009512	N	cytochrome b6-f complex
GO:0009512	N	cytochrome b6/f complex
GO:0009517	Y	PSII associated light-harvesting complex II
GO:0009517	N	LHCII
GO:0009518	Y	PSI associated light-harvesting complex I
GO:0009518	N	LHCI
GO:0009521	Y	photosystem
GO:0009521	N	reaction center
GO:0009521	N	reaction centre
GO:0009522	Y	photosystem I
GO:0009523	Y	photosystem II
GO:0009527	Y	plastid outer membrane
GO:0009528	Y	plastid inner membrane
GO:0009535	Y	chloroplast thylakoid membrane
GO:0009538	Y	photosystem I reaction center
GO:0009538	N	photosystem I reaction centre
GO:0009539	Y	photosystem II reaction center
GO:0009539	N	photosystem II reaction centre
GO:0009544	Y	chloroplast ATP synthase complex
GO:0009547	Y	plastid ribosome
GO:0009573	Y	chloroplast ribulose bisphosphate carboxylase complex
GO:0009573	N	chloroplast RubisCO complex
GO:0009654	Y	oxygen evolving complex
GO:0009655	Y	PSII associated light-harvesting complex II, core complex
GO:0009655	N	PSII associated light-harvesting complex II, core complex, LHCIIa subcomplex
GO:0009655	N	PSII associated light-harvesting complex II, core complex, LHCIIc subcomplex
GO:0009655	N	PSII associated light-harvesting complex II, core complex, LHCIId subcomplex
GO:0009656	Y	PSII associated light-harvesting complex II, peripheral complex
GO:0009705	Y	plant-type vacuole membrane
GO:0009705	N	membrane of vacuole with cell cycle-independent morphology
GO:0009705	N	tonoplast
GO:0009705	N	vacuolar membrane
GO:0009706	Y	chloroplast inner membrane
GO:0009706	N	chloroplast inner envelope
GO:0009707	Y	chloroplast outer membrane
GO:0009707	N	chloroplast outer envelope
GO:0009782	Y	photosystem I antenna complex
GO:0009783	Y	photosystem II antenna complex
GO:0009840	Y	chloroplastic endopeptidase Clp complex
GO:0009841	Y	mitochondrial endopeptidase Clp complex
GO:0009921	Y	auxin efflux carrier complex
GO:0009923	Y	fatty acid elongase complex
GO:0010005	Y	cortical microtubule, transverse to long axis
GO:0010006	Y	Toc complex
GO:0010007	Y	magnesium chelatase complex
GO:0010008	Y	endosome membrane
GO:0010169	Y	thioglucosidase complex
GO:0010169	N	myrosinase complex
GO:0010170	Y	glucose-1-phosphate adenylyltransferase complex
GO:0010240	Y	plastid pyruvate dehydrogenase complex
GO:0010240	N	dehydrogenase complex
GO:0010278	Y	chloroplast outer membrane translocon
GO:0010316	Y	pyrophosphate-dependent phosphofructokinase complex
GO:0010316	N	PFK complex
GO:0010317	Y	pyrophosphate-dependent phosphofructokinase complex, alpha-subunit complex
GO:0010317	N	PFK complex, alpha-subunit
GO:0010318	Y	pyrophosphate-dependent phosphofructokinase complex, beta-subunit complex
GO:0010318	N	PFK complex, beta-subunit
GO:0010330	Y	cellulose synthase complex
GO:0010367	Y	extracellular isoamylase complex
GO:0010368	Y	chloroplast isoamylase complex
GO:0010494	Y	stress granule
GO:0010598	Y	NAD(P)H dehydrogenase complex (plastoquinone)
GO:0012506	Y	vesicle membrane
GO:0012507	Y	ER to Golgi transport vesicle membrane
GO:0012507	N	COPII coated vesicle membrane
GO:0012507	N	endoplasmic reticulum to Golgi transport vesicle membrane
GO:0012507	N	endoplasmic reticulum-Golgi transport vesicle membrane
GO:0012507	N	ER-Golgi transport vesicle membrane
GO:0012508	Y	Golgi to ER transport vesicle membrane
GO:0012508	N	Golgi to endoplasmic reticulum transport vesicle membrane
GO:0012508	N	Golgi-endoplasmic reticulum transport vesicle membrane
GO:0012508	N	Golgi-ER transport vesicle membrane
GO:0012509	Y	inter-Golgi transport vesicle membrane
GO:0012510	Y	trans-Golgi network transport vesicle membrane
GO:0012510	N	TGN transport vesicle membrane
GO:0014701	Y	junctional sarcoplasmic reticulum membrane
GO:0014702	Y	free sarcoplasmic reticulum membrane
GO:0015050	Y	methane monooxygenase complex
GO:0015627	Y	type II protein secretion system complex
GO:0015627	N	general secretion pathway-associated complex
GO:0015627	N	main terminal branch
GO:0015627	N	MTB
GO:0015627	N	Sec-dependent secretion system-associated complex
GO:0015627	N	T2SS-associated complexes
GO:0015934	Y	large ribosomal subunit
GO:0015934	N	ribosomal large subunit
GO:0015935	Y	small ribosomal subunit
GO:0015935	N	ribosomal small subunit
GO:0016010	Y	dystrophin-associated glycoprotein complex
GO:0016010	N	DGC
GO:0016010	N	dystrophin glycoprotein complex
GO:0016011	Y	dystroglycan complex
GO:0016012	Y	sarcoglycan complex
GO:0016012	N	sarcoglycan-sarcospan complex
GO:0016013	Y	syntrophin complex
GO:0016013	N	nitric oxide synthase-dystrophin complex, skeletal muscle
GO:0016014	Y	dystrobrevin complex
GO:0016020	Y	membrane
GO:0016021	Y	integral to membrane
GO:0016021	N	transmembrane
GO:0016027	Y	inaD signaling complex
GO:0016027	N	inaD signalling complex
GO:0016035	Y	zeta DNA polymerase complex
GO:0016222	Y	procollagen-proline 4-dioxygenase complex
GO:0016222	N	procollagen-proline, 2-oxoglutarate-4-dioxygenase complex
GO:0016222	N	prolyl 4-hydroxylase complex
GO:0016272	Y	prefoldin complex
GO:0016272	N	GIM complex
GO:0016281	Y	eukaryotic translation initiation factor 4F complex
GO:0016281	N	eIF-4F
GO:0016281	N	eukaryotic translation initiation factor 4 complex
GO:0016282	Y	eukaryotic 43S preinitiation complex
GO:0016282	N	eukaryotic 43S pre-initiation complex
GO:0016342	Y	catenin complex
GO:0016442	Y	RNA-induced silencing complex
GO:0016442	N	RISC complex
GO:0016456	Y	X chromosome located dosage compensation complex, transcription activating
GO:0016456	N	dosage compensation complex
GO:0016459	Y	myosin complex
GO:0016460	Y	myosin II complex
GO:0016460	N	conventional myosin
GO:0016461	Y	unconventional myosin complex
GO:0016461	N	non-muscle myosin
GO:0016465	Y	chaperonin ATPase complex
GO:0016469	Y	proton-transporting two-sector ATPase complex
GO:0016469	N	hydrogen-transporting two-sector ATPase complex
GO:0016469	N	vacuolar hydrogen-transporting ATPase
GO:0016471	Y	vacuolar proton-transporting V-type ATPase complex
GO:0016471	N	vacuolar hydrogen-translocating V-type ATPase complex
GO:0016472	Y	sodium ion-transporting two-sector ATPase complex
GO:0016472	N	sodium-transporting two-sector ATPase complex
GO:0016473	Y	sodium ion-transporting F-type ATPase complex
GO:0016473	N	sodium-translocating F-type ATPase complex
GO:0016474	Y	sodium ion-transporting V-type ATPase complex
GO:0016474	N	sodium-translocating V-type ATPase complex
GO:0016507	Y	fatty acid beta-oxidation multienzyme complex
GO:0016507	N	trifunctional enzyme
GO:0016513	Y	core-binding factor complex
GO:0016513	N	AML1 complex
GO:0016513	N	CBF complex
GO:0016513	N	PEPB2 complex
GO:0016514	Y	SWI/SNF complex
GO:0016514	N	SWI-SNF complex
GO:0016516	Y	interleukin-4 receptor complex
GO:0016516	N	IL-4 receptor complex
GO:0016533	Y	cyclin-dependent protein kinase 5 activator complex
GO:0016580	Y	Sin3 complex
GO:0016581	Y	NuRD complex
GO:0016581	N	Mi-2 complex
GO:0016581	N	NRD complex
GO:0016581	N	nucleosome remodeling and histone deacetylation complex
GO:0016585	Y	chromatin remodeling complex
GO:0016585	N	chromatin remodelling complex
GO:0016585	N	nucleosome remodeling complex
GO:0016586	Y	RSC complex
GO:0016587	Y	ISW1 complex
GO:0016589	Y	NURF complex
GO:0016589	N	nucleosome remodeling factor complex
GO:0016590	Y	ACF complex
GO:0016590	N	ATP-utilizing chromatin assembly and remodeling factor complex
GO:0016591	Y	DNA-directed RNA polymerase II, holoenzyme
GO:0016592	Y	mediator complex
GO:0016592	N	CDK8-containing TRAP/mediator complex
GO:0016592	N	L mediator complex
GO:0016592	N	Srb-mediator complex
GO:0016592	N	TRAP complex
GO:0016593	Y	Cdc73/Paf1 complex
GO:0016600	Y	flotillin complex
GO:0016602	Y	CCAAT-binding factor complex
GO:0016610	Y	nitrogenase complex
GO:0016611	Y	iron-iron nitrogenase complex
GO:0016612	Y	molybdenum-iron nitrogenase complex
GO:0016612	N	molybdenum-iron nitrogenase activity
GO:0016613	Y	vanadium-iron nitrogenase complex
GO:0016613	N	vanadium-iron nitrogenase activity
GO:0016914	Y	follicle-stimulating hormone complex
GO:0016935	Y	glycine-gated chloride channel complex
GO:0016938	Y	kinesin I complex
GO:0016939	Y	kinesin II complex
GO:0016942	Y	insulin-like growth factor binding protein complex
GO:0016942	N	IGF binding protein complex
GO:0017023	Y	myosin phosphatase complex
GO:0017053	Y	transcriptional repressor complex
GO:0017054	Y	negative cofactor 2 complex
GO:0017059	Y	serine C-palmitoyltransferase complex
GO:0017071	Y	intracellular cyclic nucleotide activated cation channel complex
GO:0017086	Y	3-methyl-2-oxobutanoate dehydrogenase (lipoamide) complex
GO:0017086	N	BCADH
GO:0017086	N	branched-chain alpha-ketoacid dehydrogenase complex
GO:0017087	Y	mitochondrial processing peptidase complex
GO:0017090	Y	meprin A complex
GO:0017090	N	PABA peptide hydrolase complex
GO:0017101	Y	aminoacyl-tRNA synthetase multienzyme complex
GO:0017101	N	aminoacyl-tRNA synthetase complex
GO:0017101	N	multisynthetase complex
GO:0017102	Y	methionyl glutamyl tRNA synthetase complex
GO:0017109	Y	glutamate-cysteine ligase complex
GO:0017109	N	gamma-glutamylcysteine synthetase complex
GO:0017117	Y	single-stranded DNA-dependent ATP-dependent DNA helicase complex
GO:0017117	N	ssDNA-dependent ATP-dependent DNA helicase complex
GO:0017119	Y	Golgi transport complex
GO:0017119	N	COG complex
GO:0017119	N	conserved oligomeric Golgi complex
GO:0017119	N	Sec34/35 complex
GO:0017122	Y	UDP-N-acetylglucosamine-peptide N-acetylglucosaminyltransferase complex
GO:0017133	Y	mitochondrial electron transfer flavoprotein complex
GO:0017146	Y	N-methyl-D-aspartate selective glutamate receptor complex
GO:0017146	N	NMDA-selective glutamate receptor
GO:0017177	Y	alpha-glucosidase II complex
GO:0018444	Y	translation release factor complex
GO:0018444	N	eukaryotic peptide chain release factor
GO:0018444	N	peptide chain release factor
GO:0019005	Y	SCF ubiquitin ligase complex
GO:0019005	N	CDL1 complex
GO:0019005	N	CRL1 complex
GO:0019005	N	Cul1-RING ubiquitin ligase complex
GO:0019005	N	cullin-RING ligase 1
GO:0019005	N	SCF complex
GO:0019005	N	SCF complex substrate recognition subunit
GO:0019005	N	Skp1/Cul1/F-box protein complex
GO:0019008	Y	molybdopterin synthase complex
GO:0019008	N	molybdopterin converting factor complex
GO:0019034	Y	viral replication complex
GO:0019035	Y	viral integration complex
GO:0019036	Y	viral transcriptional complex
GO:0019183	Y	histamine-gated chloride channel complex
GO:0019185	Y	snRNA-activating protein complex
GO:0019185	N	SNAPc
GO:0019197	Y	phosphoenolpyruvate-dependent sugar phosphotransferase complex
GO:0019773	Y	proteasome core complex, alpha-subunit complex
GO:0019774	Y	proteasome core complex, beta-subunit complex
GO:0019804	Y	quinolinate synthetase complex
GO:0019812	Y	Type I site-specific deoxyribonuclease complex
GO:0019812	N	Type I restriction enzyme complex
GO:0019813	Y	Type III site-specific deoxyribonuclease complex
GO:0019813	N	Type III restriction enzyme complex
GO:0019814	Y	immunoglobulin complex
GO:0019815	Y	B cell receptor complex
GO:0019815	N	antibody
GO:0019815	N	B cell receptor accessory molecule complex
GO:0019815	N	B lymphocyte receptor complex
GO:0019815	N	B-cell receptor complex
GO:0019815	N	B-lymphocyte receptor complex
GO:0019815	N	BCR complex
GO:0019815	N	immunoglobulin complex, membrane bound
GO:0019866	Y	organelle inner membrane
GO:0019867	Y	outer membrane
GO:0019907	Y	cyclin-dependent protein kinase activating kinase holoenzyme complex
GO:0019907	N	CAK complex
GO:0019907	N	CDK-activating kinase complex
GO:0019908	Y	nuclear cyclin-dependent protein kinase holoenzyme complex
GO:0019908	N	CDK holoenzyme
GO:0019910	Y	mitochondrial pyruvate dehydrogenase (lipoamide) phosphatase complex
GO:0020005	Y	parasitophorous vacuolar membrane
GO:0020017	Y	flagellar membrane
GO:0020018	Y	flagellar pocket membrane
GO:0020025	Y	subpellicular microtubule
GO:0022623	Y	proteasome-activating nucleotidase complex
GO:0022623	N	PAN
GO:0022624	Y	proteasome accessory complex
GO:0022625	Y	cytosolic large ribosomal subunit
GO:0022625	N	50S ribosomal subunit
GO:0022625	N	60S ribosomal subunit
GO:0022625	N	eukaryotic ribosomal LSU
GO:0022625	N	prokaryotic large ribosomal subunit
GO:0022626	Y	cytosolic ribosome
GO:0022626	N	70S ribosome
GO:0022626	N	80S ribosome
GO:0022627	Y	cytosolic small ribosomal subunit
GO:0022627	N	30S ribosomal subunit
GO:0022627	N	40S ribosomal subunit
GO:0022627	N	eukaryotic ribosomal SSU
GO:0022627	N	prokaryotic small ribosomal subunit
GO:0022628	Y	chloroplast large ribosomal subunit
GO:0022628	N	chloroplast ribosomal large subunit complex
GO:0022628	N	chloroplast ribosomal LSU complex
GO:0022629	Y	chloroplast small ribosomal subunit
GO:0022629	N	chloroplast ribosomal small subunit complex
GO:0022629	N	chloroplast ribosomal SSU complex
GO:0030008	Y	TRAPP complex
GO:0030008	N	transport protein particle
GO:0030008	N	TRAPP1
GO:0030008	N	TRAPP2
GO:0030014	Y	CCR4-NOT complex
GO:0030015	Y	CCR4-NOT core complex
GO:0030062	Y	mitochondrial tricarboxylic acid cycle enzyme complex
GO:0030062	N	TCA cycle enzyme complex
GO:0030076	Y	light-harvesting complex
GO:0030076	N	antenna complex
GO:0030077	Y	plasma membrane light-harvesting complex
GO:0030078	Y	light-harvesting complex, core complex
GO:0030079	Y	light-harvesting complex, peripheral complex
GO:0030080	Y	B875 antenna complex
GO:0030080	N	LH1 complex
GO:0030080	N	light harvesting complex I
GO:0030081	Y	B800-820 antenna complex
GO:0030081	N	LH3 complex
GO:0030081	N	light harvesting complex III
GO:0030082	Y	B800-850 antenna complex
GO:0030082	N	LH2 complex
GO:0030082	N	light harvesting complex II
GO:0030083	Y	PSI associated light-harvesting complex I, LHCIa subcomplex
GO:0030084	Y	PSI associated light-harvesting complex I, LHCIb subcomplex
GO:0030085	Y	PSII associated light-harvesting complex II, peripheral complex, LHCIIb subcomplex
GO:0030089	Y	phycobilisome
GO:0030093	Y	chloroplast photosystem I
GO:0030094	Y	plasma membrane-derived photosystem I
GO:0030094	N	plasma membrane photosystem I
GO:0030095	Y	chloroplast photosystem II
GO:0030096	Y	plasma membrane-derived thylakoid photosystem II
GO:0030096	N	plasma membrane photosystem II
GO:0030117	Y	membrane coat
GO:0030118	Y	clathrin coat
GO:0030118	N	clathrin cage
GO:0030119	Y	AP-type membrane coat adaptor complex
GO:0030119	N	clathrin adaptor
GO:0030120	Y	vesicle coat
GO:0030121	Y	AP-1 adaptor complex
GO:0030121	N	HA1
GO:0030121	N	HA1 clathrin adaptor
GO:0030122	Y	AP-2 adaptor complex
GO:0030122	N	HA2
GO:0030122	N	HA2 clathrin adaptor
GO:0030123	Y	AP-3 adaptor complex
GO:0030124	Y	AP-4 adaptor complex
GO:0030125	Y	clathrin vesicle coat
GO:0030126	Y	COPI vesicle coat
GO:0030126	N	coatomer
GO:0030127	Y	COPII vesicle coat
GO:0030128	Y	clathrin coat of endocytic vesicle
GO:0030128	N	clathrin coat of endocytotic vesicle
GO:0030129	Y	clathrin coat of synaptic vesicle
GO:0030130	Y	clathrin coat of trans-Golgi network vesicle
GO:0030130	N	clathrin coat of TGN vesicle
GO:0030131	Y	clathrin adaptor complex
GO:0030132	Y	clathrin coat of coated pit
GO:0030173	Y	integral to Golgi membrane
GO:0030173	N	Golgi integral membrane protein
GO:0030176	Y	integral to endoplasmic reticulum membrane
GO:0030176	N	ER integral membrane protein
GO:0030176	N	integral to ER membrane
GO:0030232	Y	insulin control element activator complex
GO:0030232	N	ICE activator complex
GO:0030256	Y	type I protein secretion system complex
GO:0030256	N	ABC translocator complex
GO:0030257	Y	type III protein secretion system complex
GO:0030257	N	T3SS complex
GO:0030257	N	TTSS complex
GO:0030285	Y	integral to synaptic vesicle membrane
GO:0030286	Y	dynein complex
GO:0030287	Y	cell wall-bounded periplasmic space
GO:0030287	N	cell wall bounded periplasmic space
GO:0030287	N	cell wall-enclosed periplasmic space
GO:0030288	Y	outer membrane-bounded periplasmic space
GO:0030288	N	outer membrane bounded periplasmic space
GO:0030288	N	outer membrane-enclosed periplasmic space
GO:0030289	Y	protein phosphatase 4 complex
GO:0030314	Y	junctional membrane complex
GO:0030314	N	triad junction
GO:0030386	Y	ferredoxin:thioredoxin reductase complex
GO:0030526	Y	granulocyte macrophage colony-stimulating factor receptor complex
GO:0030529	Y	ribonucleoprotein complex
GO:0030529	N	protein-RNA complex
GO:0030529	N	ribonucleoprotein
GO:0030529	N	RNA-protein complex
GO:0030529	N	RNP
GO:0030530	Y	heterogeneous nuclear ribonucleoprotein complex
GO:0030530	N	heterogeneous nuclear ribonucleoprotein
GO:0030530	N	hnRNP
GO:0030531	Y	small cytoplasmic ribonucleoprotein complex
GO:0030531	N	scRNP
GO:0030531	N	small cytoplasmic ribonucleoprotein
GO:0030532	Y	small nuclear ribonucleoprotein complex
GO:0030532	N	small nuclear ribonucleoprotein
GO:0030532	N	snRNP
GO:0030658	Y	transport vesicle membrane
GO:0030658	N	secretory vesicle membrane
GO:0030659	Y	cytoplasmic vesicle membrane
GO:0030660	Y	Golgi-associated vesicle membrane
GO:0030660	N	Golgi vesicle membrane
GO:0030661	Y	chitosome membrane
GO:0030662	Y	coated vesicle membrane
GO:0030663	Y	COPI coated vesicle membrane
GO:0030665	Y	clathrin coated vesicle membrane
GO:0030666	Y	endocytic vesicle membrane
GO:0030667	Y	secretory granule membrane
GO:0030667	N	secretory vesicle membrane
GO:0030668	Y	merozoite dense granule membrane
GO:0030669	Y	clathrin-coated endocytic vesicle membrane
GO:0030670	Y	phagocytic vesicle membrane
GO:0030671	Y	clathrin-coated phagocytic vesicle membrane
GO:0030672	Y	synaptic vesicle membrane
GO:0030673	Y	axolemma
GO:0030677	Y	ribonuclease P complex
GO:0030677	N	RNase P complex
GO:0030678	Y	mitochondrial ribonuclease P complex
GO:0030678	N	mitochondrial RNase P complex
GO:0030679	Y	cyanelle ribonuclease P complex
GO:0030679	N	cyanelle RNase P complex
GO:0030680	Y	dimeric ribonuclease P complex
GO:0030680	N	dimeric RNase P complex
GO:0030681	Y	multimeric ribonuclease P complex
GO:0030681	N	multimeric RNase P complex
GO:0030684	Y	preribosome
GO:0030685	Y	nucleolar preribosome
GO:0030686	Y	90S preribosome
GO:0030687	Y	preribosome, large subunit precursor
GO:0030687	N	66S preribosome
GO:0030688	Y	preribosome, small subunit precursor
GO:0030688	N	43S preribosome
GO:0030689	Y	Noc complex
GO:0030690	Y	Noc1p-Noc2p complex
GO:0030691	Y	Noc2p-Noc3p complex
GO:0030692	Y	Noc4p-Nop14p complex
GO:0030692	N	Nop7 complex
GO:0030692	N	Nop7 subcomplex
GO:0030700	Y	glycine reductase complex
GO:0030867	Y	rough endoplasmic reticulum membrane
GO:0030867	N	rough ER membrane
GO:0030868	Y	smooth endoplasmic reticulum membrane
GO:0030868	N	smooth ER membrane
GO:0030869	Y	RENT complex
GO:0030870	Y	Mre11 complex
GO:0030870	N	MRN complex
GO:0030870	N	MRX complex
GO:0030870	N	Rad50 complex
GO:0030870	N	RAD50-MRE11-NBN complex
GO:0030870	N	Rad50-Rad32-Nbs1 complex
GO:0030870	N	RMX complex
GO:0030876	Y	interleukin-20 receptor complex
GO:0030876	N	IL-20 receptor complex
GO:0030877	Y	beta-catenin destruction complex
GO:0030877	N	beta-catenin degradation complex
GO:0030880	Y	RNA polymerase complex
GO:0030880	N	multisubunit RNA polymerase
GO:0030891	Y	VCB complex
GO:0030891	N	pVHL-elongin C-elongin B complex
GO:0030891	N	VHL complex
GO:0030891	N	von Hippel-Lindau tumor suppressor complex
GO:0030892	Y	mitotic cohesin complex
GO:0030893	Y	meiotic cohesin complex
GO:0030894	Y	replisome
GO:0030894	N	DNA synthesome complex
GO:0030894	N	RC complex
GO:0030894	N	replication-competent complex
GO:0030895	Y	apolipoprotein B mRNA editing enzyme complex
GO:0030895	N	apoB mRNA editing enzyme complex
GO:0030895	N	APOBEC
GO:0030896	Y	checkpoint clamp complex
GO:0030896	N	CCC
GO:0030896	N	Rad9-Hus1-Rad1 (9-1-1) clamp complex
GO:0030897	Y	HOPS complex
GO:0030904	Y	retromer complex
GO:0030905	Y	retromer complex, outer shell
GO:0030906	Y	retromer complex, inner shell
GO:0030907	Y	MBF transcription complex
GO:0030907	N	DSC1 transcription factor complex
GO:0030907	N	MBF
GO:0030907	N	Mlu1-box binding factor
GO:0030914	Y	STAGA complex
GO:0030914	N	STAGA coactivator complex
GO:0030915	Y	Smc5-Smc6 complex
GO:0030929	Y	ADPG pyrophosphorylase complex
GO:0030930	Y	homotetrameric ADPG pyrophosphorylase complex
GO:0030931	Y	heterotetrameric ADPG pyrophosphorylase complex
GO:0030932	Y	amyloplast ADPG pyrophosphorylase complex
GO:0030933	Y	chloroplast ADPG pyrophosphorylase complex
GO:0030956	Y	glutamyl-tRNA(Gln) amidotransferase complex
GO:0030956	N	AdT
GO:0030956	N	GatCAB
GO:0030956	N	GatFAB
GO:0030958	Y	RITS complex
GO:0030964	Y	NADH dehydrogenase complex
GO:0030964	N	Complex I
GO:0030964	N	NADH dehydrogenase complex (plastoquinone)
GO:0030964	N	NADH dehydrogenase complex (quinone)
GO:0030964	N	NADH dehydrogenase complex (ubiquinone)
GO:0030964	N	NADH:plastoquinone reductase complex
GO:0030964	N	plastid NADH dehydrogenase complex (plastoquinone)
GO:0030988	Y	high molecular weight kininogen receptor complex
GO:0030990	Y	intraflagellar transport particle
GO:0030991	Y	intraflagellar transport particle A
GO:0030992	Y	intraflagellar transport particle B
GO:0030993	Y	axonemal heterotrimeric kinesin-II complex
GO:0031004	Y	potassium ion-transporting ATPase complex
GO:0031004	N	Kdp system complex
GO:0031009	Y	plastid ADPG pyrophosphorylase complex
GO:0031010	Y	ISWI complex
GO:0031011	Y	Ino80 complex
GO:0031011	N	INO80 chromatin remodeling complex
GO:0031015	Y	karyopherin docking complex
GO:0031015	N	Asm4p-containing complex
GO:0031015	N	nuclear pore subcomplex
GO:0031019	Y	mitochondrial mRNA editing complex
GO:0031019	N	mitochondrial editosome
GO:0031020	Y	plastid mRNA editing complex
GO:0031020	N	plastid editosome
GO:0031026	Y	glutamate synthase complex
GO:0031027	Y	glutamate synthase complex (NADH)
GO:0031074	Y	nucleocytoplasmic shuttling complex
GO:0031080	Y	Nup107-160 complex
GO:0031080	N	Nup107-120 complex
GO:0031080	N	Nup84 complex
GO:0031082	Y	BLOC complex
GO:0031083	Y	BLOC-1 complex
GO:0031084	Y	BLOC-2 complex
GO:0031085	Y	BLOC-3 complex
GO:0031088	Y	platelet dense granule membrane
GO:0031090	Y	organelle membrane
GO:0031092	Y	platelet alpha granule membrane
GO:0031092	N	platelet alpha-granule membrane
GO:0031095	Y	platelet dense tubular network membrane
GO:0031105	Y	septin complex
GO:0031164	Y	contractile vacuolar membrane
GO:0031165	Y	integral to contractile vacuolar membrane
GO:0031166	Y	integral to vacuolar membrane
GO:0031201	Y	SNARE complex
GO:0031205	Y	endoplasmic reticulum Sec complex
GO:0031206	Y	Sec complex-associated translocon complex
GO:0031207	Y	Sec62/Sec63 complex
GO:0031207	N	ER protein translocation subcomplex
GO:0031207	N	Sec62/63 complex
GO:0031209	Y	SCAR complex
GO:0031209	N	WAVE complex
GO:0031211	Y	palmitoyltransferase complex
GO:0031213	Y	RSF complex
GO:0031213	N	remodeling and spacing factor complex
GO:0031248	Y	protein acetyltransferase complex
GO:0031250	Y	anaerobic ribonucleoside-triphosphate reductase complex
GO:0031251	Y	PAN complex
GO:0031251	N	poly(A) nuclease complex
GO:0031261	Y	DNA replication preinitiation complex
GO:0031261	N	pre-IC
GO:0031262	Y	Ndc80 complex
GO:0031262	N	Nuf2-Ndc80 complex
GO:0031264	Y	death-inducing signaling complex
GO:0031264	N	death-inducing signalling complex
GO:0031264	N	DISC
GO:0031265	Y	CD95 death-inducing signaling complex
GO:0031265	N	CD95 death-inducing signalling complex
GO:0031265	N	CD95 DISC
GO:0031265	N	Fas death-inducing signaling complex
GO:0031266	Y	TRAIL death-inducing signaling complex
GO:0031266	N	TRAIL death-inducing signalling complex
GO:0031266	N	TRAIL DISC
GO:0031298	Y	replication fork protection complex
GO:0031298	N	replisome progression complex
GO:0031298	N	Swi1-Swi3 complex
GO:0031298	N	TIMELESS-TIPIN complex
GO:0031301	Y	integral to organelle membrane
GO:0031303	Y	integral to endosome membrane
GO:0031305	Y	integral to mitochondrial inner membrane
GO:0031307	Y	integral to mitochondrial outer membrane
GO:0031309	Y	integral to nuclear outer membrane
GO:0031317	Y	tripartite ATP-independent periplasmic transporter complex
GO:0031317	N	TRAP transporter complex
GO:0031317	N	TRAP-T transporter complex
GO:0031332	Y	RNAi effector complex
GO:0031351	Y	integral to plastid membrane
GO:0031353	Y	integral to plastid inner membrane
GO:0031355	Y	integral to plastid outer membrane
GO:0031357	Y	integral to chloroplast inner membrane
GO:0031359	Y	integral to chloroplast outer membrane
GO:0031361	Y	integral to thylakoid membrane
GO:0031371	Y	ubiquitin conjugating enzyme complex
GO:0031371	N	E2 complex
GO:0031372	Y	UBC13-MMS2 complex
GO:0031373	Y	cytosolic fatty acid synthase complex
GO:0031373	N	cytosolic FAS complex
GO:0031374	Y	cytosolic type I fatty acid synthase complex
GO:0031374	N	cytosolic type I FAS complex
GO:0031375	Y	type II fatty acid synthase complex
GO:0031375	N	type II FAS
GO:0031375	N	type II FAS complex
GO:0031375	N	type II fatty acid synthase
GO:0031376	Y	cytosolic type II fatty acid synthase complex
GO:0031376	N	cytosolic type II FAS complex
GO:0031377	Y	mitochondrial type II fatty acid synthase complex
GO:0031377	N	mitochondrial type II FAS complex
GO:0031378	Y	plastid type II fatty acid synthase complex
GO:0031378	N	plastid type II FAS complex
GO:0031379	Y	RNA-directed RNA polymerase complex
GO:0031380	Y	nuclear RNA-directed RNA polymerase complex
GO:0031380	N	Rdr1 complex
GO:0031380	N	RDRC
GO:0031381	Y	viral RNA-directed RNA polymerase complex
GO:0031387	Y	MPF complex
GO:0031389	Y	Rad17 RFC-like complex
GO:0031389	N	Rad17-RFC
GO:0031389	N	Rad17-RLC
GO:0031389	N	Rad24p RFC-like complex
GO:0031389	N	RFC (Rad17)
GO:0031390	Y	Ctf18 RFC-like complex
GO:0031390	N	Ctf18-RFC
GO:0031390	N	Ctf18-RLC
GO:0031390	N	RFC (Ctf18)
GO:0031391	Y	Elg1 RFC-like complex
GO:0031391	N	Elg1-RFC
GO:0031391	N	Elg1-RLC
GO:0031391	N	RFC (Elg1)
GO:0031395	Y	bursicon neuropeptide hormone complex
GO:0031414	Y	N-terminal protein acetyltransferase complex
GO:0031414	N	NAT complex
GO:0031415	Y	NatA complex
GO:0031415	N	N-terminal acetyltransferase A complex
GO:0031416	Y	NatB complex
GO:0031416	N	N-terminal acetyltransferase B complex
GO:0031417	Y	NatC complex
GO:0031417	N	N-terminal acetyltransferase C complex
GO:0031421	Y	invertasome
GO:0031422	Y	RecQ helicase-Topo III complex
GO:0031422	N	Sgs1-Top3 complex
GO:0031428	Y	box C/D snoRNP complex
GO:0031429	Y	box H/ACA snoRNP complex
GO:0031431	Y	Dbf4-dependent protein kinase complex
GO:0031431	N	Cdc7-Dbf4 complex
GO:0031431	N	DDK
GO:0031431	N	Hsk1-Dfp1 kinase complex
GO:0031436	Y	BRCA1-BARD1 complex
GO:0031461	Y	cullin-RING ubiquitin ligase complex
GO:0031461	N	CRL complex
GO:0031461	N	cullin complex
GO:0031461	N	cullin-RING ligase
GO:0031462	Y	Cul2-RING ubiquitin ligase complex
GO:0031462	N	CBC complex
GO:0031462	N	CDL2 complex
GO:0031462	N	CRL2 complex
GO:0031462	N	cullin-RING ligase 2
GO:0031462	N	EC2S complex
GO:0031462	N	ECS complex
GO:0031462	N	SCF2 complex
GO:0031462	N	VBC complex
GO:0031463	Y	Cul3-RING ubiquitin ligase complex
GO:0031463	N	BC3B complex
GO:0031463	N	BCR3 complex
GO:0031463	N	CDL3 complex
GO:0031463	N	CRL3 complex
GO:0031463	N	cullin-RING ligase 3
GO:0031463	N	SCF3 complex
GO:0031464	Y	Cul4A-RING ubiquitin ligase complex
GO:0031464	N	CDL4 complex
GO:0031464	N	CRL4 complex
GO:0031464	N	cullin-RING ligase 4A
GO:0031464	N	DCX complex
GO:0031464	N	SCF4 complex
GO:0031464	N	VDC complex
GO:0031465	Y	Cul4B-RING ubiquitin ligase complex
GO:0031465	N	cullin-RING ligase 4B
GO:0031466	Y	Cul5-RING ubiquitin ligase complex
GO:0031466	N	CDL5 complex
GO:0031466	N	CRL5 complex
GO:0031466	N	cullin-RING ligase 5
GO:0031466	N	EC2S complex
GO:0031466	N	SCF5 complex
GO:0031467	Y	Cul7-RING ubiquitin ligase complex
GO:0031467	N	CDL7 complex
GO:0031467	N	CRL7 complex
GO:0031467	N	cullin-RING ligase 7
GO:0031467	N	SCF7 complex
GO:0031474	Y	myosin IV complex
GO:0031475	Y	myosin V complex
GO:0031476	Y	myosin VI complex
GO:0031477	Y	myosin VII complex
GO:0031478	Y	myosin VIII complex
GO:0031479	Y	myosin IX complex
GO:0031480	Y	myosin X complex
GO:0031481	Y	myosin XI complex
GO:0031482	Y	myosin XII complex
GO:0031483	Y	myosin XIII complex
GO:0031484	Y	myosin XIV complex
GO:0031485	Y	myosin XV complex
GO:0031486	Y	myosin XVI complex
GO:0031487	Y	myosin XVII complex
GO:0031488	Y	myosin XVIII complex
GO:0031499	Y	TRAMP complex
GO:0031499	N	TRAMP4 complex
GO:0031499	N	TRAMP5 complex
GO:0031499	N	Trf4 complex
GO:0031499	N	Trf4 poly(A) polymerase complex
GO:0031499	N	Trf4p-Air2p-Mtr4p polyadenylation complex
GO:0031500	Y	Tea1 cell-end complex
GO:0031501	Y	mannosyltransferase complex
GO:0031502	Y	dolichyl-phosphate-mannose-protein mannosyltransferase complex
GO:0031502	N	PMT family mannosyltransferase complex
GO:0031502	N	protein O-mannosyltransferase complex
GO:0031510	Y	SUMO activating enzyme complex
GO:0031510	N	SAE
GO:0031510	N	SUMO E1 activator enzyme complex
GO:0031511	Y	Mis6-Sim4 complex
GO:0031511	N	Mis6 centromere subcomplex
GO:0031511	N	Sim4 complex
GO:0031515	Y	tRNA (m1A) methyltransferase complex
GO:0031518	Y	CBF3 complex
GO:0031519	Y	PcG protein complex
GO:0031519	N	Polycomb Group protein complex
GO:0031521	Y	spitzenkorper
GO:0031522	Y	cell envelope Sec protein transport complex
GO:0031522	N	plasma membrane Sec complex
GO:0031522	N	Sec complex
GO:0031522	N	Sec secretion complex
GO:0031522	N	Sec translocation complex
GO:0031523	Y	Myb complex
GO:0031523	N	Myeloblastosis proto-oncogene protein complex
GO:0031533	Y	mRNA cap methyltransferase complex
GO:0031533	N	mRNA (guanine-N7) methyltransferase complex
GO:0031533	N	mRNA capping enzyme complex
GO:0031560	Y	cellular bud neck polarisome
GO:0031561	Y	cellular bud tip polarisome
GO:0031562	Y	hyphal tip polarisome
GO:0031563	Y	mating projection tip polarisome
GO:0031588	Y	AMP-activated protein kinase complex
GO:0031588	N	5'-AMP-activated protein kinase complex
GO:0031588	N	Snf1 kinase complex
GO:0031588	N	Snf1 serine/threonine protein kinase complex
GO:0031595	Y	nuclear proteasome complex
GO:0031596	Y	ER proteasome complex
GO:0031597	Y	cytosolic proteasome complex
GO:0031598	Y	nuclear proteasome regulatory particle
GO:0031599	Y	ER proteasome regulatory particle
GO:0031600	Y	cytosolic proteasome regulatory particle
GO:0031601	Y	nuclear proteasome core complex
GO:0031602	Y	ER proteasome core complex
GO:0031603	Y	cytosolic proteasome core complex
GO:0031604	Y	nuclear proteasome core complex, alpha-subunit complex
GO:0031605	Y	ER proteasome core complex, alpha-subunit complex
GO:0031606	Y	cytosolic proteasome core complex, alpha-subunit complex
GO:0031607	Y	nuclear proteasome core complex, beta-subunit complex
GO:0031608	Y	ER proteasome core complex, beta-subunit complex
GO:0031609	Y	cytosolic proteasome core complex, beta-subunit complex
GO:0031610	Y	nuclear proteasome regulatory particle, base subcomplex
GO:0031611	Y	ER proteasome regulatory particle, base subcomplex
GO:0031612	Y	cytosolic proteasome regulatory particle, base subcomplex
GO:0031613	Y	nuclear proteasome regulatory particle, lid subcomplex
GO:0031614	Y	ER proteasome regulatory particle, lid subcomplex
GO:0031615	Y	cytosolic proteasome regulatory particle, lid subcomplex
GO:0031617	Y	NMS complex
GO:0031617	N	Ndc80-MIND-Spc7 complex
GO:0031676	Y	plasma membrane-derived thylakoid membrane
GO:0031676	N	plasma membrane thylakoid membrane
GO:0031680	Y	G-protein beta/gamma-subunit complex
GO:0031680	N	G-beta/G-gamma complex
GO:0031680	N	heterotrimeric G-protein GTPase, beta-subunit
GO:0031838	Y	haptoglobin-hemoglobin complex
GO:0031897	Y	Tic complex
GO:0031897	N	chloroplast inner membrane translocase complex
GO:0031899	Y	chromoplast inner membrane
GO:0031900	Y	chromoplast outer membrane
GO:0031901	Y	early endosome membrane
GO:0031902	Y	late endosome membrane
GO:0031903	Y	microbody membrane
GO:0031913	Y	contractile vacuole pore
GO:0031931	Y	TORC1 complex
GO:0031931	N	nutrient sensitive complex
GO:0031931	N	TOR complex 1
GO:0031931	N	TORC 1 complex
GO:0031932	Y	TORC2 complex
GO:0031932	N	TOR complex 2
GO:0031932	N	TORC 2 complex
GO:0031941	Y	filamentous actin
GO:0031941	N	F-actin
GO:0031942	Y	i-AAA complex
GO:0031965	Y	nuclear membrane
GO:0031966	Y	mitochondrial membrane
GO:0031968	Y	organelle outer membrane
GO:0031969	Y	chloroplast membrane
GO:0032002	Y	interleukin-28 receptor complex
GO:0032002	N	IL-28 receptor complex
GO:0032021	Y	NELF complex
GO:0032021	N	negative elongation factor complex
GO:0032039	Y	integrator complex
GO:0032040	Y	small-subunit processome
GO:0032040	N	small subunit processome
GO:0032040	N	SSU processome
GO:0032044	Y	DSIF complex
GO:0032044	N	5,6-Dichloro-1-beta-D-ribofuranosylbenzimidazole sensitivity inducing factor complex
GO:0032044	N	DRB sensitivity inducing factor complex
GO:0032044	N	Spt4-Spt5 complex
GO:0032044	N	Spt5-Spt4 complex
GO:0032045	Y	guanyl-nucleotide exchange factor complex
GO:0032068	Y	Type IV site-specific deoxyribonuclease complex
GO:0032068	N	Type IV restriction enzyme complex
GO:0032116	Y	cohesin loading complex
GO:0032126	Y	eisosome
GO:0032127	Y	dense core granule membrane
GO:0032133	Y	chromosome passenger complex
GO:0032133	N	chromosomal passenger complex
GO:0032144	Y	4-aminobutyrate transaminase complex
GO:0032144	N	ABAT complex
GO:0032144	N	GABA transaminase complex
GO:0032144	N	GABA-T complex
GO:0032151	Y	mitotic septin complex
GO:0032152	Y	meiotic septin complex
GO:0032221	Y	Rpd3S complex
GO:0032221	N	Clr6 histone deacetylase complex II'
GO:0032221	N	Clr6S complex
GO:0032221	N	Rpd3C(S)
GO:0032281	Y	alpha-amino-3-hydroxy-5-methyl-4-isoxazolepropionic acid selective glutamate receptor complex
GO:0032281	N	AMPA receptor
GO:0032281	N	AMPA-selective glutamate receptor complex
GO:0032282	Y	plastid acetyl-CoA carboxylase complex
GO:0032282	N	plastid ACCase complex
GO:0032283	Y	plastid acetate CoA-transferase complex
GO:0032284	Y	plastid biotin carboxylase complex
GO:0032299	Y	ribonuclease H2 complex
GO:0032299	N	RNase H2 complex
GO:0032300	Y	mismatch repair complex
GO:0032301	Y	MutSalpha complex
GO:0032301	N	MMR complex
GO:0032301	N	MSH2/MSH6 complex
GO:0032302	Y	MutSbeta complex
GO:0032302	N	MMR complex
GO:0032302	N	MSH2/MSH3 complex
GO:0032311	Y	angiogenin-PRI complex
GO:0032311	N	angiogenin-placental ribonuclease inhibitor complex
GO:0032389	Y	MutLalpha complex
GO:0032389	N	MLH1/PMS2 complex
GO:0032389	N	MMR complex
GO:0032389	N	MutL-alpha complex
GO:0032390	Y	MutLbeta complex
GO:0032390	N	MLH1/PMS1 complex
GO:0032390	N	MMR complex
GO:0032398	Y	MHC class Ib protein complex
GO:0032444	Y	activin responsive factor complex
GO:0032444	N	ARF complex
GO:0032449	Y	CBM complex
GO:0032449	N	CARMA1-BCL10-Malt1 complex
GO:0032476	Y	decaprenyl diphosphate synthase complex
GO:0032477	Y	homodimeric decaprenyl diphosphate synthase complex
GO:0032478	Y	heterotetrameric decaprenyl diphosphate synthase complex
GO:0032517	Y	SOD1-calcineurin complex
GO:0032545	Y	CURI complex
GO:0032578	Y	aleurone grain membrane
GO:0032580	Y	Golgi cisterna membrane
GO:0032580	N	Golgi stack membrane
GO:0032585	Y	multivesicular body membrane
GO:0032585	N	multivesicular endosome membrane
GO:0032585	N	MVB membrane
GO:0032585	N	MVE membrane
GO:0032586	Y	protein storage vacuole membrane
GO:0032588	Y	trans-Golgi network membrane
GO:0032588	N	Golgi trans face membrane
GO:0032588	N	trans Golgi network membrane
GO:0032592	Y	integral to mitochondrial membrane
GO:0032766	Y	NHE3/E3KARP/ACTN4 complex
GO:0032766	N	NHE3/E3KARP/alpha-actinin complex
GO:0032777	Y	Piccolo NuA4 histone acetyltransferase complex
GO:0032783	Y	ELL-EAF complex
GO:0032797	Y	SMN complex
GO:0032797	N	SMN core complex
GO:0032797	N	survival motor neuron complex
GO:0032798	Y	Swi5-Sfr1 complex
GO:0032798	N	Sae3-Mei5 complex
GO:0032798	N	Swi5 complex
GO:0032806	Y	carboxy-terminal domain protein kinase complex
GO:0032806	N	CTDK complex
GO:0032807	Y	DNA ligase IV complex
GO:0032807	N	DNA ligase IV-XRCC4 complex
GO:0032865	Y	Mdm10/Mdm12/Mmm1 complex
GO:0032921	Y	sarcosine oxidase complex
GO:0032936	Y	SREBP-SCAP complex
GO:0032936	N	Sre1-Scp1 complex
GO:0032937	Y	SREBP-SCAP-Insig complex
GO:0032969	Y	endosomal scaffold complex
GO:0032982	Y	myosin filament
GO:0032982	N	myosin thick filament
GO:0032982	N	thick filament
GO:0032983	Y	kainate selective glutamate receptor complex
GO:0032991	Y	macromolecular complex
GO:0032991	N	macromolecule complex
GO:0032992	Y	protein-carbohydrate complex
GO:0032993	Y	protein-DNA complex
GO:0032993	N	DNA-protein complex
GO:0032994	Y	protein-lipid complex
GO:0032996	Y	Bcl3-Bcl10 complex
GO:0032997	Y	Fc receptor complex
GO:0032997	N	Fc-receptor complex
GO:0032997	N	FcR complex
GO:0032997	N	immunoglobulin receptor complex
GO:0032998	Y	Fc-epsilon receptor I complex
GO:0032998	N	FceRI complex
GO:0032998	N	IgE receptor complex
GO:0032998	N	immunoglobulin E receptor complex
GO:0032999	Y	Fc-alpha receptor I complex
GO:0032999	N	FcaRI complex
GO:0032999	N	IgA receptor complex
GO:0032999	N	immunoglobulin A receptor complex
GO:0033000	Y	Fc-gamma receptor I complex
GO:0033000	N	FcgRI complex
GO:0033000	N	IgG receptor complex
GO:0033000	N	immunoglobulin G receptor complex
GO:0033001	Y	Fc-gamma receptor III complex
GO:0033001	N	FcgRIII complex
GO:0033001	N	IgG receptor complex
GO:0033001	N	immunoglobulin G receptor complex
GO:0033016	Y	rhoptry membrane
GO:0033017	Y	sarcoplasmic reticulum membrane
GO:0033061	Y	DNA recombinase mediator complex
GO:0033062	Y	Rhp55-Rhp57 complex
GO:0033062	N	Rad55-Rad57 complex
GO:0033063	Y	Rad51B-Rad51C-Rad51D-XRCC2 complex
GO:0033063	N	BCDX2 complex
GO:0033064	Y	XRCC2-RAD51D complex
GO:0033064	N	DX2 complex
GO:0033065	Y	Rad51C-XRCC3 complex
GO:0033065	N	CX3 complex
GO:0033066	Y	Rad51B-Rad51C complex
GO:0033066	N	BC complex
GO:0033097	Y	amyloplast membrane
GO:0033098	Y	amyloplast inner membrane
GO:0033100	Y	NuA3 histone acetyltransferase complex
GO:0033102	Y	acidocalcisome membrane
GO:0033104	Y	type VI protein secretion system complex
GO:0033104	N	T6SS complex
GO:0033106	Y	cis-Golgi network membrane
GO:0033106	N	cis Golgi network membrane
GO:0033106	N	Golgi cis face membrane
GO:0033110	Y	CVT vesicle membrane
GO:0033111	Y	attachment organelle membrane
GO:0033113	Y	cyanelle membrane
GO:0033115	Y	cyanelle thylakoid membrane
GO:0033116	Y	ER-Golgi intermediate compartment membrane
GO:0033118	Y	esterosome membrane
GO:0033162	Y	melanosome membrane
GO:0033163	Y	microneme membrane
GO:0033167	Y	ARC complex
GO:0033167	N	argonaute siRNA chaperone complex
GO:0033174	Y	chloroplast proton-transporting ATP synthase complex, catalytic core CF(1)
GO:0033174	N	chloroplast proton-transporting F-type ATPase complex, catalytic core CF(1)
GO:0033175	Y	chloroplast proton-transporting ATP synthase complex, coupling factor CF(o)
GO:0033175	N	chloroplast proton-transporting ATP synthase complex, coupling factor CF(0)
GO:0033175	N	chloroplast proton-transporting F-type ATPase complex, coupling factor CF(o)
GO:0033176	Y	proton-transporting V-type ATPase complex
GO:0033176	N	hydrogen-translocating V-type ATPase complex
GO:0033177	Y	proton-transporting two-sector ATPase complex, proton-transporting domain
GO:0033178	Y	proton-transporting two-sector ATPase complex, catalytic domain
GO:0033179	Y	proton-transporting V-type ATPase, V0 domain
GO:0033180	Y	proton-transporting V-type ATPase, V1 domain
GO:0033181	Y	plasma membrane proton-transporting V-type ATPase complex
GO:0033181	N	plasma membrane hydrogen ion-transporting ATPase
GO:0033185	Y	dolichol-phosphate-mannose synthase complex
GO:0033185	N	dolichyl-phosphate beta-D-mannosyltransferase complex
GO:0033185	N	DPM synthase complex
GO:0033186	Y	CAF-1 complex
GO:0033186	N	chromatin assembly factor 1 complex
GO:0033193	Y	Lsd1/2 complex
GO:0033193	N	SAPHIRE complex
GO:0033193	N	Swm complex
GO:0033193	N	Swm1/2 complex
GO:0033202	Y	DNA helicase complex
GO:0033203	Y	DNA helicase A complex
GO:0033254	Y	vacuolar transporter chaperone complex
GO:0033254	N	VTC complex
GO:0033255	Y	SAS acetyltransferase complex
GO:0033255	N	SAS-I complex
GO:0033256	Y	I-kappaB/NF-kappaB complex
GO:0033257	Y	Bcl3/NF-kappaB2 complex
GO:0033257	N	Bcl3-NFKB2 complex
GO:0033257	N	Bcl3-p52 complex
GO:0033263	Y	CORVET complex
GO:0033276	Y	transcription factor TFTC complex
GO:0033279	Y	ribosomal subunit
GO:0033281	Y	TAT protein transport complex
GO:0033281	N	TAT protein secretion complex
GO:0033281	N	TAT protein translocation system complex
GO:0033281	N	Twin-arginine translocation complex
GO:0033282	Y	protein C inhibitor-acrosin complex
GO:0033282	N	PCI-ACR complex
GO:0033282	N	PCI-acrosin complex
GO:0033289	Y	intraconoid microtubule
GO:0033290	Y	eukaryotic 48S preinitiation complex
GO:0033290	N	eukaryotic 48S initiation complex
GO:0033290	N	eukaryotic 48S pre-initiation complex
GO:0033291	Y	eukaryotic 80S initiation complex
GO:0033309	Y	SBF transcription complex
GO:0033391	Y	chromatoid body
GO:0033503	Y	HULC complex
GO:0033551	Y	monopolin complex
GO:0033551	N	monopolin subcomplex Csm1/Lrs4
GO:0033551	N	Pcs1/Mde4 complex
GO:0033557	Y	Slx1-Slx4 complex
GO:0033565	Y	ESCRT-0 complex
GO:0033565	N	Hrs/STAM complex
GO:0033565	N	Vps27p-Hse1p complex
GO:0033573	Y	high affinity iron permease complex
GO:0033588	Y	Elongator holoenzyme complex
GO:0033588	N	Elongator core complex
GO:0033593	Y	BRCA2-MAGE-D1 complex
GO:0033596	Y	TSC1-TSC2 complex
GO:0033596	N	tuberin-hamartin complex
GO:0033596	N	tuberous sclerosis complex
GO:0033597	Y	mitotic checkpoint complex
GO:0033597	N	MCC
GO:0033607	Y	SOD1-Bcl-2 complex
GO:0033698	Y	Rpd3L complex
GO:0033698	N	Clr6 histone deacetylase complex I/I'
GO:0033698	N	Clr6L complex
GO:0033698	N	Rpd3C(L)
GO:0033768	Y	SUMO-targeted ubiquitin ligase complex
GO:0034044	Y	exomer complex
GO:0034045	Y	pre-autophagosomal structure membrane
GO:0034045	N	isolation membrane
GO:0034045	N	PAS membrane
GO:0034064	Y	Tor2-Mei2-Ste11 complex
GO:0034066	Y	Ric1p-Rgp1p complex
GO:0034081	Y	polyketide synthase complex
GO:0034081	N	PKS
GO:0034081	N	PKS complex
GO:0034082	Y	type II polyketide synthase complex
GO:0034082	N	type II PKS
GO:0034082	N	type II PKS complex
GO:0034082	N	type II polyketide synthase
GO:0034083	Y	type III polyketide synthase complex
GO:0034083	N	type III PKS
GO:0034083	N	type III PKS complex
GO:0034083	N	type III polyketide synthase
GO:0034098	Y	Cdc48p-Npl4p-Ufd1p AAA ATPase complex
GO:0034099	Y	luminal surveillance complex
GO:0034206	Y	enhanceosome
GO:0034245	Y	mitochondrial DNA-directed RNA polymerase complex
GO:0034245	N	mitochondrial RNA polymerase complex
GO:0034245	N	mitochondrial RNA polymerase holoenzyme complex
GO:0034270	Y	CVT complex
GO:0034271	Y	phosphatidylinositol 3-kinase complex I
GO:0034271	N	PtdIns-3-kinase complex I
GO:0034272	Y	phosphatidylinositol 3-kinase complex II
GO:0034272	N	PtdIns-3-kinase complex II
GO:0034273	Y	Atg1p signaling complex
GO:0034273	N	Atg1p signalling complex
GO:0034274	Y	Atg12-Atg5-Atg16 complex
GO:0034357	Y	photosynthetic membrane
GO:0034358	Y	plasma lipoprotein particle
GO:0034359	Y	mature chylomicron
GO:0034360	Y	chylomicron remnant
GO:0034361	Y	very-low-density lipoprotein particle
GO:0034361	N	very-low-density lipoprotein complex
GO:0034361	N	VLDL complex
GO:0034361	N	VLDL particle
GO:0034362	Y	low-density lipoprotein particle
GO:0034362	N	LDL complex
GO:0034362	N	LDL particle
GO:0034362	N	low-density lipoprotein complex
GO:0034363	Y	intermediate-density lipoprotein particle
GO:0034363	N	IDL complex
GO:0034363	N	IDL particle
GO:0034363	N	intermediate-density lipoprotein complex
GO:0034364	Y	high-density lipoprotein particle
GO:0034364	N	HDL complex
GO:0034364	N	HDL particle
GO:0034364	N	HDL2
GO:0034364	N	HDL3
GO:0034364	N	high-density lipoprotein class complex
GO:0034365	Y	discoidal high-density lipoprotein particle
GO:0034365	N	discoidal HDL
GO:0034365	N	nascent HDL
GO:0034365	N	nascent high-density lipoprotein particle
GO:0034366	Y	spherical high-density lipoprotein particle
GO:0034366	N	mature HDL
GO:0034366	N	mature high-density lipoprotein particle
GO:0034366	N	spherical HDL
GO:0034385	Y	triglyceride-rich lipoprotein particle
GO:0034385	N	triacylglycerol-rich lipoprotein particle
GO:0034388	Y	Pwp2p-containing subcomplex of 90S preribosome
GO:0034388	N	25-30 S subcomplex of 90S preribosome
GO:0034388	N	UTP-B complex
GO:0034424	Y	Vps55/Vps68 complex
GO:0034426	Y	etioplast membrane
GO:0034448	Y	EGO complex
GO:0034449	Y	GSE complex
GO:0034449	N	GTPase-containing complex for Gap1p sorting in the endosome
GO:0034455	Y	t-UTP complex
GO:0034455	N	Nan1p-containing subcomplex of 90S preribosome
GO:0034456	Y	UTP-C complex
GO:0034456	N	Rrp7p-containing subcomplex of 90S preribosome
GO:0034457	Y	Mpp10 complex
GO:0034464	Y	BBSome
GO:0034464	N	Bardet-Biedl syndrome complex
GO:0034515	Y	proteasome storage granule
GO:0034515	N	PSG
GO:0034518	Y	RNA cap binding complex
GO:0034519	Y	cytoplasmic RNA cap binding complex
GO:0034615	Y	GCH1 complex
GO:0034615	N	GTP cyclohydrolase I complex
GO:0034657	Y	GID complex
GO:0034662	Y	CFTR-NHERF-ezrin complex
GO:0034663	Y	endoplasmic reticulum chaperone complex
GO:0034663	N	endoplasmic reticulum network complex
GO:0034663	N	ER chaperone complex
GO:0034663	N	ER network complex
GO:0034664	Y	Ig heavy chain-bound endoplasmic reticulum chaperone complex
GO:0034664	N	Ig heavy chain-bound ER chaperone complex
GO:0034664	N	immunoglobulin heavy chain-bound endoplasmic reticulum chaperone complex
GO:0034665	Y	alpha1-beta1 integrin complex
GO:0034665	N	ITGA1-ITGB1 complex
GO:0034665	N	VLA-1 complex
GO:0034666	Y	alpha2-beta1 integrin complex
GO:0034666	N	ITGA2-ITGB1 complex
GO:0034666	N	VLA-2 complex
GO:0034667	Y	alpha3-beta1 integrin complex
GO:0034667	N	ITGA3-ITGB1 complex
GO:0034667	N	VLA-3 complex
GO:0034668	Y	alpha4-beta1 integrin complex
GO:0034668	N	ITGA4-ITGB1 complex
GO:0034668	N	VLA-4 complex
GO:0034669	Y	alpha4-beta7 integrin complex
GO:0034669	N	ITGA4-ITGB7 complex
GO:0034673	Y	inhibin-betaglycan-ActRII complex
GO:0034674	Y	alpha5-beta1 integrin complex
GO:0034674	N	ITGA5-ITGB1 complex
GO:0034674	N	VLA-5 complex
GO:0034675	Y	alpha6-beta1 integrin complex
GO:0034675	N	ITGA6-ITGB1 complex
GO:0034675	N	VLA-6 complex
GO:0034676	Y	alpha6-beta4 integrin complex
GO:0034676	N	ITGA6-ITGB4 complex
GO:0034677	Y	alpha7-beta1 integrin complex
GO:0034677	N	ITGA7-ITGB1 complex
GO:0034678	Y	alpha8-beta1 integrin complex
GO:0034678	N	ITGA8-ITGB1 complex
GO:0034679	Y	alpha9-beta1 integrin complex
GO:0034679	N	ITGA9-ITGB1 complex
GO:0034680	Y	alpha10-beta1 integrin complex
GO:0034680	N	ITGA10-ITGB1 complex
GO:0034681	Y	alpha11-beta1 integrin complex
GO:0034681	N	ITGA11-ITGB1 complex
GO:0034682	Y	alphav-beta1 integrin complex
GO:0034682	N	ITGAV-ITGB1 complex
GO:0034683	Y	alphav-beta3 integrin complex
GO:0034683	N	ITGAV-ITGB3 complex
GO:0034684	Y	alphav-beta5 integrin complex
GO:0034684	N	ITGAV-ITGB5 complex
GO:0034685	Y	alphav-beta6 integrin complex
GO:0034685	N	ITGAV-ITGB6 complex
GO:0034686	Y	alphav-beta8 integrin complex
GO:0034686	N	ITGAV-ITGB8 complex
GO:0034687	Y	alphaL-beta2 integrin complex
GO:0034687	N	Itgal-Itgb2 complex
GO:0034688	Y	alphaM-beta2 integrin complex
GO:0034688	N	Itgam-Itgb2 complex
GO:0034689	Y	alphaX-beta2 integrin complex
GO:0034689	N	Itgax-Itgb2 complex
GO:0034690	Y	alphaD-beta2 integrin complex
GO:0034690	N	Itgad-Itgb2 complex
GO:0034691	Y	alphaE-beta7 integrin complex
GO:0034691	N	Itgae-Itgb7 complex
GO:0034692	Y	E.F.G complex
GO:0034693	Y	U11/U12 snRNP
GO:0034693	N	18S U11/U12 snRNP
GO:0034693	N	snRNP U11/U12
GO:0034702	Y	ion channel complex
GO:0034703	Y	cation channel complex
GO:0034704	Y	calcium channel complex
GO:0034705	Y	potassium channel complex
GO:0034706	Y	sodium channel complex
GO:0034707	Y	chloride channel complex
GO:0034708	Y	methyltransferase complex
GO:0034709	Y	methylosome
GO:0034709	N	20S methylosome
GO:0034709	N	20S methyltransferase complex
GO:0034715	Y	pICln-Sm protein complex
GO:0034715	N	6S pICln complex
GO:0034716	Y	Gemin3-Gemin4-Gemin5 complex
GO:0034717	Y	Gemin6-Gemin7-unrip complex
GO:0034718	Y	SMN-Gemin2 complex
GO:0034719	Y	SMN-Sm protein complex
GO:0034719	N	SMN-containing protein complex
GO:0034730	Y	SmD-containing SMN-Sm protein complex
GO:0034730	N	SMN-containing protein complex
GO:0034731	Y	Lsm-containing SMN-Sm protein complex
GO:0034731	N	SMN-containing protein complex
GO:0034732	Y	transcription factor TFIIIB-alpha complex
GO:0034733	Y	transcription factor TFIIIB-beta complex
GO:0034734	Y	transcription factor TFIIIC1 complex
GO:0034735	Y	transcription factor TFIIIC2 complex
GO:0034740	Y	TFIIIC-TOP1-SUB1 complex
GO:0034740	N	TFIIIC-Topoisomerase 1-PC4 complex
GO:0034741	Y	APC-tubulin-IQGAP1 complex
GO:0034741	N	60S APC complex
GO:0034742	Y	APC-Axin-1-beta-catenin complex
GO:0034742	N	23S APC complex
GO:0034743	Y	APC-IQGAP complex
GO:0034744	Y	APC-IQGAP1-Cdc42 complex
GO:0034745	Y	APC-IQGAP1-Rac1 complex
GO:0034746	Y	APC-IQGAP1-CLIP-170 complex
GO:0034747	Y	Axin-APC-beta-catenin-GSK3B complex
GO:0034748	Y	Par3-APC-KIF3A complex
GO:0034749	Y	Scrib-APC complex
GO:0034749	N	hScrib-APC complex
GO:0034750	Y	Scrib-APC-beta-catenin complex
GO:0034750	N	hScrib-APC-beta-catenin complex
GO:0034751	Y	aryl hydrocarbon receptor complex
GO:0034751	N	AhR complex
GO:0034751	N	AHRC
GO:0034752	Y	cytosolic aryl hydrocarbon receptor complex
GO:0034752	N	9S-cytosolic aryl hydrocarbon (Ah) receptor non-ligand activated complex
GO:0034752	N	cytosolic AhR complex
GO:0034752	N	cytosolic AHRC
GO:0034753	Y	nuclear aryl hydrocarbon receptor complex
GO:0034753	N	6S-nuclear aryl hydrocarbon (Ah) receptor ligand-activated complex
GO:0034753	N	nuclear AhR complex
GO:0034753	N	nuclear AHRC
GO:0034967	Y	Set3 complex
GO:0034967	N	HDAC3 complex
GO:0034967	N	SET3C
GO:0034973	Y	Sid2-Mob1 complex
GO:0034973	N	Dbf2p-Mob1p complex
GO:0034973	N	Sid2-Mob1 kinase complex
GO:0034973	N	Sid2p-Mob1p complex
GO:0034974	Y	Swi5-Swi2 complex
GO:0034974	N	Swi5 complex
GO:0034977	Y	ABIN2-NFKB1-MAP3K8 complex
GO:0034977	N	ABIN2-NFKB1-TPL-1 complex
GO:0034978	Y	PDX1-PBX1b-MRG1 complex
GO:0034978	N	acinar cell-specific C complex
GO:0034980	Y	FHL2-CREB complex
GO:0034981	Y	FHL3-CREB complex
GO:0034985	Y	Ecsit-NDUFAF1 complex
GO:0034990	Y	nuclear mitotic cohesin complex
GO:0034991	Y	nuclear meiotic cohesin complex
GO:0034993	Y	SUN-KASH complex
GO:0034995	Y	SC5b-7 complex
GO:0034996	Y	RasGAP-Fyn-Lyn-Yes complex
GO:0034996	N	p21(ras)GAP-Fyn-Lyn-Yes complex, thrombin stimulated
GO:0034997	Y	alphav-beta5 integrin-vitronectin complex
GO:0034997	N	ITGAV-ITGB5-VTN complex
GO:0034998	Y	oligosaccharyltransferase I complex
GO:0034998	N	OSTCI
GO:0034999	Y	oligosaccharyltransferase II complex
GO:0034999	N	OSTCII
GO:0035000	Y	oligosaccharyltransferase III complex
GO:0035000	N	OSTCIII
GO:0035032	Y	phosphoinositide 3-kinase complex, class III
GO:0035032	N	class III PI3K complex
GO:0035059	Y	RCAF complex
GO:0035059	N	replication-coupling assembly factor complex
GO:0035060	Y	brahma complex
GO:0035060	N	BRM complex
GO:0035068	Y	micro-ribonucleoprotein complex
GO:0035068	N	miRNP complex
GO:0035097	Y	histone methyltransferase complex
GO:0035098	Y	ESC/E(Z) complex
GO:0035098	N	Extra Sex Combs/Enhancer of Zeste complex
GO:0035101	Y	FACT complex
GO:0035101	N	Facilitates chromatin transcription complex
GO:0035102	Y	PRC1 complex
GO:0035102	N	Polycomb repressive complex 1
GO:0035145	Y	exon-exon junction complex
GO:0035145	N	EJC
GO:0035189	Y	Rb-E2F complex
GO:0035189	N	retinoblastoma-E2F complex
GO:0035267	Y	NuA4 histone acetyltransferase complex
GO:0035267	N	TIP60 histone acetylase complex
GO:0035267	N	TIP60 histone acetyltransferase complex
GO:0035301	Y	Hedgehog signaling complex
GO:0035301	N	Hedgehog signalling complex
GO:0035301	N	HSC
GO:0042022	Y	interleukin-12 receptor complex
GO:0042022	N	IL-12 receptor complex
GO:0042022	N	IL12RB1-IL12RB2 complex
GO:0042101	Y	T cell receptor complex
GO:0042101	N	T lymphocyte receptor complex
GO:0042101	N	T-cell receptor complex
GO:0042101	N	T-lymphocyte receptor complex
GO:0042101	N	TCR
GO:0042105	Y	alpha-beta T cell receptor complex
GO:0042105	N	alpha-beta T lymphocyte receptor complex
GO:0042105	N	alpha-beta T-cell receptor complex
GO:0042105	N	alpha-beta T-lymphocyte receptor complex
GO:0042105	N	alpha-beta TCR complex
GO:0042106	Y	gamma-delta T cell receptor complex
GO:0042106	N	gamma-delta T lymphocyte receptor complex
GO:0042106	N	gamma-delta T-cell receptor complex
GO:0042106	N	gamma-delta T-lymphocyte receptor complex
GO:0042106	N	gamma-delta TCR complex
GO:0042170	Y	plastid membrane
GO:0042175	Y	nuclear envelope-endoplasmic reticulum network
GO:0042175	N	NE-ER continuum
GO:0042175	N	NE-ER network
GO:0042175	N	nuclear envelope-endoplasmic reticulum continuum
GO:0042175	N	nuclear envelope-ER network
GO:0042272	Y	nuclear RNA export factor complex
GO:0042272	N	Mex67-Mtr2 complex
GO:0042272	N	NXF1-NXT1 complex
GO:0042272	N	TAP-p15 complex
GO:0042383	Y	sarcolemma
GO:0042385	Y	myosin III complex
GO:0042555	Y	MCM complex
GO:0042555	N	mini-chromosome maintenance complex
[truncated: 766 more rows]
