# Supplementary material for: Named Entity Recognition for Bacterial Type IV Secretion Systems
Source: PLoS One. 2011 Mar 29;6(3):e14780. doi: 10.1371/journal.pone.0014780 (PMC3066171; doi:10.1371/journal.pone.0014780)
Supplement: Supporting Information S2 — Source document extracts and scripts. The results described in this paper can be recreated by following the workflow described in the file entitled "Instructions for Executing T4SS Named Entity Recognition Workflow.docx." (4.93 MB ZIP) [file pone.0014780.s002.zip › Revised Instructions and Data/T4SS/dictionaries/go_subset_molecular_function_ids.txt]

GO:0000014	Y	single-stranded DNA specific endodeoxyribonuclease activity
GO:0000014	N	ssDNA-specific endodeoxyribonuclease activity
GO:0000016	Y	lactase activity
GO:0000016	N	lactase-phlorizin hydrolase activity
GO:0000016	N	lactose galactohydrolase activity
GO:0000034	Y	adenine deaminase activity
GO:0000034	N	ADase activity
GO:0000034	N	adenase activity
GO:0000034	N	adenine aminase activity
GO:0000034	N	adenine aminohydrolase activity
GO:0000035	Y	acyl binding
GO:0000035	N	acyl-CoA or acyl binding
GO:0000049	Y	tRNA binding
GO:0000062	Y	acyl-CoA binding
GO:0000062	N	acyl-CoA or acyl binding
GO:0000121	Y	glycerol-1-phosphatase activity
GO:0000121	N	alpha-glycerol phosphatase activity
GO:0000121	N	alpha-glycerophosphatase activity
GO:0000121	N	glycerol 3-phosphatase activity
GO:0000121	N	glycerol 3-phosphate phosphohydrolase activity
GO:0000121	N	glycerol-1-phosphate phosphohydrolase activity
GO:0000121	N	glycerol-3-phosphate phosphatase activity
GO:0000146	Y	microfilament motor activity
GO:0000146	N	actin filament motor activity
GO:0000146	N	actin-filament motor activity
GO:0000146	N	muscle motor activity
GO:0000146	N	myosin ATPase activity
GO:0000149	Y	SNARE binding
GO:0000149	N	SNAP receptor binding
GO:0000166	Y	nucleotide binding
GO:0000171	Y	ribonuclease MRP activity
GO:0000171	N	RNase MRP
GO:0000175	Y	3'-5'-exoribonuclease activity
GO:0000175	N	3'-5' exoribonuclease activity
GO:0000182	Y	rDNA binding
GO:0000182	N	ribosomal DNA binding
GO:0000210	Y	NAD+ diphosphatase activity
GO:0000210	N	NAD diphosphatase activity
GO:0000210	N	NAD pyrophosphatase activity
GO:0000210	N	NAD(+) pyrophosphatase activity
GO:0000210	N	NAD+ phosphohydrolase activity
GO:0000210	N	NAD+ pyrophosphatase activity
GO:0000210	N	NADH pyrophosphatase activity
GO:0000210	N	NADP pyrophosphatase activity
GO:0000210	N	nicotinamide adenine dinucleotide pyrophosphatase activity
GO:0000213	Y	tRNA-intron endonuclease activity
GO:0000213	N	splicing endonuclease activity
GO:0000213	N	transfer ribonucleate intron endoribonuclease activity
GO:0000213	N	transfer splicing endonuclease activity
GO:0000213	N	tRNA splicing endonuclease activity
GO:0000213	N	tRNA-intron endoribonuclease activity
GO:0000213	N	tRNA-splicing endonuclease activity
GO:0000213	N	tRNATRPintron endonuclease activity
GO:0000217	Y	DNA secondary structure binding
GO:0000224	Y	peptide-N4-(N-acetyl-beta-glucosaminyl)asparagine amidase activity
GO:0000224	N	glycopeptidase activity
GO:0000224	N	glycopeptide N-glycosidase activity
GO:0000224	N	jack-bean glycopeptidase
GO:0000224	N	N-glycanase activity
GO:0000224	N	N-linked-glycopeptide-(N-acetyl-beta-D-glucosaminyl)-L-asparagine amidohydrolase activity
GO:0000224	N	N-oligosaccharide glycopeptidase activity
GO:0000224	N	peptide:N-glycanase
GO:0000224	N	PNGase
GO:0000224	N	PNGase A
GO:0000224	N	PNGase F
GO:0000225	Y	N-acetylglucosaminylphosphatidylinositol deacetylase activity
GO:0000225	N	6-(N-acetyl-alpha-D-glucosaminyl)-1-phosphatidyl-1D-myo-inositol acetylhydrolase activity
GO:0000225	N	acetylglucosaminylphosphatidylinositol deacetylase activity
GO:0000225	N	GlcNAc-PI de-N-acetylase activity
GO:0000225	N	GlcNAc-PI deacetylase activity
GO:0000225	N	N-acetyl-D-glucosaminylphosphatidylinositol acetylhydrolase activity
GO:0000225	N	N-acetylglucosaminylphosphatidylinositol de-N-acetylase activity
GO:0000257	Y	nitrilase activity
GO:0000257	N	acetonitrilase activity
GO:0000257	N	benzonitrilase activity
GO:0000257	N	nitrile aminohydrolase activity
GO:0000268	Y	peroxisome targeting sequence binding
GO:0000268	N	peroxisome targeting signal receptor
GO:0000268	N	PTS binding
GO:0000268	N	PTS receptor
GO:0000287	Y	magnesium ion binding
GO:0000287	N	magnesium binding
GO:0000298	Y	endopolyphosphatase activity
GO:0000298	N	metaphosphatase activity
GO:0000298	N	polymetaphosphatase activity
GO:0000298	N	polyphosphatase activity
GO:0000298	N	polyphosphate depolymerase activity
GO:0000298	N	polyphosphate polyphosphohydrolase activity
GO:0000332	Y	template for synthesis of G-rich strand of telomere DNA activity
GO:0000332	N	telomerase RNA
GO:0000332	N	telomerase, template
GO:0000339	Y	RNA cap binding
GO:0000339	N	binding to mRNA cap
GO:0000339	N	mRNA cap binding
GO:0000339	N	snRNA cap binding
GO:0000340	Y	RNA 7-methylguanosine cap binding
GO:0000340	N	RNA m7G cap binding
GO:0000341	Y	RNA trimethylguanosine cap binding
GO:0000341	N	RNA m2,2,7G cap binding
GO:0000342	Y	RNA cap 4 binding
GO:0000400	Y	four-way junction DNA binding
GO:0000400	N	forked DNA binding
GO:0000400	N	Holliday junction binding
GO:0000401	Y	open form four-way junction DNA binding
GO:0000401	N	open form Holliday junction binding
GO:0000402	Y	crossed form four-way junction DNA binding
GO:0000402	N	crossed form Holliday junction binding
GO:0000403	Y	Y-form DNA binding
GO:0000403	N	forked DNA binding
GO:0000403	N	splayed Y-form DNA binding
GO:0000404	Y	loop DNA binding
GO:0000405	Y	bubble DNA binding
GO:0000406	Y	double-strand/single-strand DNA junction binding
GO:0000496	Y	base pairing
GO:0000497	Y	base pairing with DNA
GO:0000498	Y	base pairing with RNA
GO:0000499	Y	base pairing with mRNA
GO:0000700	Y	mismatch base pair DNA N-glycosylase activity
GO:0000701	Y	purine-specific mismatch base pair DNA N-glycosylase activity
GO:0000701	N	A/G-specific adenine DNA glycosylase activity
GO:0000702	Y	oxidized base lesion DNA N-glycosylase activity
GO:0000703	Y	oxidized pyrimidine base lesion DNA N-glycosylase activity
GO:0000703	N	bifunctional DNA glycosylase
GO:0000703	N	DNA glycosylase/AP-lyase
GO:0000703	N	DNA glycosylase/beta-lyase
GO:0000703	N	endodeoxyribonuclease III
GO:0000703	N	endonuclease III
GO:0000703	N	endonuclease VIII activity
GO:0000703	N	pyrimidine-specific oxidized base lesion DNA N-glycosylase activity
GO:0000704	Y	pyrimidine dimer DNA N-glycosylase activity
GO:0000739	Y	DNA strand annealing activity
GO:0000772	Y	mating pheromone activity
GO:0000774	Y	adenyl-nucleotide exchange factor activity
GO:0000810	Y	diacylglycerol pyrophosphate phosphatase activity
GO:0000810	N	DGPP phosphatase activity
GO:0000810	N	DGPP phosphohydrolase activity
GO:0000822	Y	inositol hexakisphosphate binding
GO:0000822	N	InsP6 binding
GO:0000822	N	IP6 binding
GO:0000900	Y	translation repressor activity, nucleic acid binding
GO:0000944	Y	base pairing with rRNA
GO:0000945	Y	base pairing with snRNA
GO:0000946	Y	base pairing with tRNA
GO:0001515	Y	opioid peptide activity
GO:0001530	Y	lipopolysaccharide binding
GO:0001530	N	endotoxin binding
GO:0001530	N	LPS binding
GO:0001531	Y	interleukin-21 receptor binding
GO:0001531	N	IL-21
GO:0001531	N	interleukin-21 receptor ligand
GO:0001532	Y	interleukin-21 receptor activity
GO:0001532	N	IL-21 receptor activity
GO:0001532	N	IL-21R
GO:0001540	Y	beta-amyloid binding
GO:0001588	Y	dopamine receptor activity, coupled via Gs
GO:0001589	Y	dopamine D5 receptor activity
GO:0001590	Y	dopamine D1 receptor activity
GO:0001591	Y	dopamine receptor activity, coupled via Gi/Go
GO:0001592	Y	dopamine D3 receptor activity
GO:0001593	Y	dopamine D4 receptor activity
GO:0001595	Y	angiotensin receptor activity
GO:0001596	Y	angiotensin type I receptor activity
GO:0001599	Y	endothelin-A receptor activity
GO:0001600	Y	endothelin-B receptor activity
GO:0001601	Y	peptide YY receptor activity
GO:0001602	Y	pancreatic polypeptide receptor activity
GO:0001604	Y	urotensin II receptor activity
GO:0001605	Y	adrenomedullin receptor activity
GO:0001605	N	G10D receptor
GO:0001607	Y	neuromedin U receptor activity
GO:0001607	N	NMUR activity
GO:0001637	Y	G-protein chemoattractant receptor activity
GO:0001637	N	G protein chemoattractant receptor activity
GO:0001646	Y	cAMP receptor activity
GO:0001646	N	3',5' cAMP receptor activity
GO:0001646	N	3',5'-cAMP receptor activity
GO:0001646	N	adenosine 3',5'-cyclophosphate receptor activity
GO:0001646	N	class E G protein coupled receptor
GO:0001646	N	class E G-protein coupled receptor
GO:0001646	N	class E GPCR
GO:0001646	N	cyclic AMP receptor activity
GO:0001648	Y	proteinase activated receptor activity
GO:0001653	Y	peptide receptor activity
GO:0001653	N	endogenous peptide receptor activity
GO:0001653	N	exogenous peptide receptor activity
GO:0001664	Y	G-protein-coupled receptor binding
GO:0001664	N	G protein coupled receptor binding
GO:0001664	N	G protein coupled receptor ligand
GO:0001664	N	G-protein-coupled receptor ligand
GO:0001670	Y	dopamine D2 receptor activity
GO:0001681	Y	sialate O-acetylesterase activity
GO:0001681	N	N-acetylneuraminate acetyltransferase activity
GO:0001681	N	N-acyl-O-acetylneuraminate O-acetylhydrolase activity
GO:0001681	N	sialate 9(4)-O-acetylesterase activity
GO:0001784	Y	phosphotyrosine binding
GO:0001786	Y	phosphatidylserine binding
GO:0001790	Y	polymeric immunoglobulin binding
GO:0001791	Y	IgM binding
GO:0001792	Y	polymeric immunoglobulin receptor activity
GO:0001793	Y	IgM receptor activity
GO:0001846	Y	opsonin binding
GO:0001847	Y	opsonin receptor activity
GO:0001848	Y	complement binding
GO:0001849	Y	complement component C1q binding
GO:0001850	Y	complement component C3a binding
GO:0001851	Y	complement component C3b binding
GO:0001852	Y	complement component iC3b binding
GO:0001853	Y	complement component C3dg binding
GO:0001854	Y	complement component C3d binding
GO:0001855	Y	complement component C4b binding
GO:0001856	Y	complement component C5a binding
GO:0001857	Y	complement component C1q receptor activity
GO:0001858	Y	complement component iC3b receptor activity
GO:0001859	Y	complement component C3dg receptor activity
GO:0001860	Y	complement component C3d receptor activity
GO:0001861	Y	complement component C4b receptor activity
GO:0001862	Y	collectin binding
GO:0001863	Y	collectin receptor activity
GO:0001864	Y	pentraxin binding
GO:0001871	Y	pattern binding
GO:0001871	N	pattern recognition activity
GO:0001872	Y	zymosan binding
GO:0001873	Y	polysaccharide receptor activity
GO:0001874	Y	zymosan receptor activity
GO:0001875	Y	lipopolysaccharide receptor activity
GO:0001875	N	endotoxin receptor activity
GO:0001875	N	LPS receptor activity
GO:0001876	Y	lipoarabinomannan binding
GO:0001876	N	LAM binding
GO:0001877	Y	lipoarabinomannan receptor activity
GO:0001877	N	LAM receptor activity
GO:0001882	Y	nucleoside binding
GO:0001883	Y	purine nucleoside binding
GO:0001884	Y	pyrimidine nucleoside binding
GO:0001918	Y	farnesylated protein binding
GO:0001948	Y	glycoprotein binding
GO:0001965	Y	G-protein alpha-subunit binding
GO:0001965	N	G-alpha protein subunit binding
GO:0001968	Y	fibronectin binding
GO:0001972	Y	retinoic acid binding
GO:0002020	Y	protease binding
GO:0002039	Y	p53 binding
GO:0002046	Y	opsin binding
GO:0002054	Y	nucleobase binding
GO:0002055	Y	adenine binding
GO:0002055	N	6-aminopurine binding
GO:0002056	Y	cytosine binding
GO:0002057	Y	guanine binding
GO:0002058	Y	uracil binding
GO:0002059	Y	thymine binding
GO:0002060	Y	purine binding
GO:0002061	Y	pyrimidine binding
GO:0002061	N	1,3-diazine binding
GO:0002112	Y	interleukin-33 receptor binding
GO:0002112	N	IL-33
GO:0002112	N	interleukin-33 receptor ligand
GO:0002113	Y	interleukin-33 binding
GO:0002113	N	IL-33 binding
GO:0002114	Y	interleukin-33 receptor activity
GO:0002114	N	IL-33 receptor activity
GO:0002114	N	IL-33R
GO:0002134	Y	UTP binding
GO:0002135	Y	CTP binding
GO:0002145	Y	4-amino-5-hydroxymethyl-2-methylpyrimidine diphosphatase activity
GO:0002145	N	HMP-PP diphosphatase
GO:0002145	N	HMP-PP pyrophosphatase
GO:0003676	Y	nucleic acid binding
GO:0003677	Y	DNA binding
GO:0003677	N	microtubule/chromatin interaction
GO:0003677	N	plasmid binding
GO:0003678	Y	DNA helicase activity
GO:0003680	Y	AT DNA binding
GO:0003680	N	AT binding
GO:0003681	Y	bent DNA binding
GO:0003682	Y	chromatin binding
GO:0003682	N	lamin/chromatin binding
GO:0003682	N	microtubule/chromatin interaction
GO:0003682	N	nuclear membrane vesicle binding to chromatin
GO:0003684	Y	damaged DNA binding
GO:0003684	N	DNA repair enzyme
GO:0003684	N	DNA repair protein
GO:0003688	Y	DNA replication origin binding
GO:0003688	N	ARS binding
GO:0003689	Y	DNA clamp loader activity
GO:0003689	N	DNA clamp loading ATPase activity
GO:0003689	N	PCNA loading activity
GO:0003689	N	PCNA loading complex activity
GO:0003690	Y	double-stranded DNA binding
GO:0003691	Y	double-stranded telomeric DNA binding
GO:0003692	Y	left-handed Z-DNA binding
GO:0003693	Y	P-element binding
GO:0003695	Y	random coil DNA binding
GO:0003695	N	random coil binding
GO:0003696	Y	satellite DNA binding
GO:0003697	Y	single-stranded DNA binding
GO:0003697	N	ssDNA binding
GO:0003700	Y	transcription factor activity
GO:0003705	Y	RNA polymerase II transcription factor activity, enhancer binding
GO:0003712	Y	transcription cofactor activity
GO:0003712	N	transcriptional co-regulator
GO:0003712	N	transcriptional cofactor activity
GO:0003713	Y	transcription coactivator activity
GO:0003713	N	transcription co-activator activity
GO:0003714	Y	transcription corepressor activity
GO:0003714	N	transcription co-repressor activity
GO:0003723	Y	RNA binding
GO:0003724	Y	RNA helicase activity
GO:0003725	Y	double-stranded RNA binding
GO:0003726	Y	double-stranded RNA adenosine deaminase activity
GO:0003726	N	double-stranded RNA specific editase activity
GO:0003727	Y	single-stranded RNA binding
GO:0003727	N	ssRNA binding
GO:0003729	Y	mRNA binding
GO:0003730	Y	mRNA 3'-UTR binding
GO:0003730	N	mRNA 3' UTR binding
GO:0003743	Y	translation initiation factor activity
GO:0003746	Y	translation elongation factor activity
GO:0003747	Y	translation release factor activity
GO:0003774	Y	motor activity
GO:0003777	Y	microtubule motor activity
GO:0003777	N	axonemal motor activity
GO:0003777	N	dynein
GO:0003777	N	dynein ATPase activity
GO:0003777	N	kinesin
GO:0003777	N	kinesin motor activity
GO:0003777	N	kinetochore motor activity
GO:0003779	Y	actin binding
GO:0003779	N	membrane associated actin binding
GO:0003785	Y	actin monomer binding
GO:0003785	N	G actin binding
GO:0003786	Y	actin lateral binding
GO:0003796	Y	lysozyme activity
GO:0003796	N	1,4-N-acetylmuramidase activity
GO:0003796	N	globulin G
GO:0003796	N	globulin G1
GO:0003796	N	L-7001
GO:0003796	N	lysozyme g
GO:0003796	N	mucopeptide glucohydrolase activity
GO:0003796	N	mucopeptide N-acetylmuramoylhydrolase activity
GO:0003796	N	muramidase activity
GO:0003796	N	N,O-diacetylmuramidase activity
GO:0003796	N	peptidoglycan N-acetylmuramoylhydrolase activity
GO:0003796	N	PR1-lysozyme
GO:0003823	Y	antigen binding
GO:0003823	N	antibody
GO:0003823	N	B cell receptor activity
GO:0003823	N	immunoglobulin
GO:0003823	N	opsonin activity
GO:0003832	Y	beta-alanyl-dopamine hydrolase activity
GO:0003832	N	N-beta-alanyl-dopamine hydrolase activity
GO:0003832	N	NBAD hydrolase activity
GO:0003837	Y	beta-ureidopropionase activity
GO:0003837	N	N-carbamoyl-beta-alanine amidohydrolase activity
GO:0003847	Y	1-alkyl-2-acetylglycerophosphocholine esterase activity
GO:0003847	N	1-alkyl-2-acetyl-sn-glycero-3-phosphocholine acetohydrolase activity
GO:0003847	N	1-alkyl-2-acetyl-sn-glycero-3-phosphocholine acetylhydrolase activity
GO:0003847	N	2-acetyl-1-alkylglycerophosphocholine esterase activity
GO:0003847	N	alkylacetyl-GPC:acetylhydrolase activity
GO:0003847	N	LDL-associated phospholipase A(2) activity
GO:0003847	N	LDL-associated phospholipase A2
GO:0003847	N	LDL-PLA(2) activity
GO:0003847	N	LDL-PLA2
GO:0003847	N	PAF 2-acylhydrolase activity
GO:0003847	N	PAF acetylhydrolase activity
GO:0003847	N	platelet-activating factor acetylhydrolase activity
GO:0003850	Y	2-deoxyglucose-6-phosphatase activity
GO:0003850	N	2-deoxy-D-glucose-6-phosphate phosphohydrolase activity
GO:0003850	N	2-deoxyglucose-6-phosphate phosphatase activity
GO:0003860	Y	3-hydroxyisobutyryl-CoA hydrolase activity
GO:0003860	N	3-hydroxy-2-methylpropanoyl-CoA hydrolase activity
GO:0003860	N	3-hydroxy-isobutyryl CoA hydrolase activity
GO:0003860	N	HIB CoA deacylase activity
GO:0003869	Y	4-nitrophenylphosphatase activity
GO:0003869	N	4-nitrophenylphosphate phosphohydrolase activity
GO:0003869	N	ecto-p-nitrophenyl phosphatase activity
GO:0003869	N	K-pNPPase activity
GO:0003869	N	nitrophenyl phosphatase activity
GO:0003869	N	NPPase activity
GO:0003869	N	p-nitrophenylphosphatase activity
GO:0003869	N	p-nitrophenylphosphate phosphohydrolase activity
GO:0003869	N	para-nitrophenyl phosphatase activity
GO:0003869	N	PNPPase activity
GO:0003875	Y	ADP-ribosylarginine hydrolase activity
GO:0003875	N	ADP-ribose-L-arginine cleavage enzyme activity
GO:0003875	N	ADP-ribose-L-arginine cleaving enzyme activity
GO:0003875	N	ADPribosylarginine hydrolase activity
GO:0003875	N	N(omega)-(ADP-D-ribosyl)-L-arginine ADP-ribosylhydrolase activity
GO:0003875	N	nomega-(ADP-D-ribosyl)-L-arginine ADP-ribosylhydrolase activity
GO:0003875	N	omega-protein-N-(ADP-D-ribosyl)-L-arginine ADP-ribosylhydrolase activity
GO:0003875	N	protein ADP-ribosylarginine hydrolase activity
GO:0003875	N	protein-nomega-(ADP-D-ribosyl)-L-arginine ADP-ribosylhydrolase activity
GO:0003876	Y	AMP deaminase activity
GO:0003876	N	5-adenylate deaminase activity
GO:0003876	N	5-adenylic acid deaminase activity
GO:0003876	N	5-AMP deaminase activity
GO:0003876	N	adenosine 5-monophosphate deaminase activity
GO:0003876	N	adenosine 5-phosphate aminohydrolase activity
GO:0003876	N	adenosine monophosphate deaminase activity
GO:0003876	N	adenyl deaminase activity
GO:0003876	N	adenylate aminohydrolase activity
GO:0003876	N	adenylate deaminase activity
GO:0003876	N	adenylate deaminase reaction
GO:0003876	N	adenylate desaminase activity
GO:0003876	N	adenylic acid deaminase activity
GO:0003876	N	adenylic deaminase activity
GO:0003876	N	AMP aminase activity
GO:0003876	N	AMP aminohydrolase activity
GO:0003876	N	myoadenylate deaminase activity
GO:0003905	Y	alkylbase DNA N-glycosylase activity
GO:0003905	N	3-methyladenine DNA glycosylase II
GO:0003905	N	AlkA
GO:0003905	N	alkylated-DNA glycohydrolase (releasing methyladenine and methylguanine)
GO:0003905	N	alkylbase DNA glycosidase activity
GO:0003905	N	deoxyribonucleate 3-methyladenine glycosidase II
GO:0003905	N	DNA glycosidase II activity
GO:0003905	N	DNA-3-methyladenine glycosidase II activity
GO:0003905	N	DNA-3-methyladenine glycosylase II
GO:0003916	Y	DNA topoisomerase activity
GO:0003917	Y	DNA topoisomerase type I activity
GO:0003917	N	deoxyribonucleate topoisomerase
GO:0003917	N	DNA topoisomerase I activity
GO:0003917	N	nicking-closing enzyme activity
GO:0003917	N	omega-protein activity
GO:0003917	N	relaxing enzyme activity
GO:0003917	N	swivelase activity
GO:0003917	N	topoisomerase
GO:0003917	N	type I DNA topoisomerase activity
GO:0003917	N	type I topoisomerase activity
GO:0003917	N	untwisting enzyme activity
GO:0003918	Y	DNA topoisomerase (ATP-hydrolyzing) activity
GO:0003918	N	deoxyribonucleate topoisomerase
GO:0003918	N	deoxyribonucleic topoisomerase activity
GO:0003918	N	DNA gyrase activity
GO:0003918	N	DNA topoisomerase (ATP-hydrolysing)
GO:0003918	N	DNA topoisomerase II
GO:0003918	N	DNA topoisomerase IV activity
GO:0003918	N	DNA topoisomerase type II activity
GO:0003918	N	DNA-gyrase activity
GO:0003918	N	topoisomerase
GO:0003918	N	topoisomerase II
GO:0003918	N	type II DNA topoisomerase activity
GO:0003923	Y	GPI-anchor transamidase activity
GO:0003924	Y	GTPase activity
GO:0003924	N	ARF small monomeric GTPase activity
GO:0003924	N	dynamin GTPase activity
GO:0003924	N	heterotrimeric G-protein GTPase activity
GO:0003924	N	heterotrimeric G-protein GTPase, alpha-subunit
GO:0003924	N	heterotrimeric G-protein GTPase, beta-subunit
GO:0003924	N	heterotrimeric G-protein GTPase, gamma-subunit
GO:0003924	N	hydrolase activity, acting on acid anhydrides, acting on GTP, involved in cellular and subcellular movement
GO:0003924	N	protein-synthesizing GTPase activity
GO:0003924	N	protein-synthesizing GTPase activity, elongation
GO:0003924	N	protein-synthesizing GTPase activity, initiation
GO:0003924	N	protein-synthesizing GTPase activity, termination
GO:0003924	N	Rab small monomeric GTPase activity
GO:0003924	N	Ran small monomeric GTPase activity
GO:0003924	N	Ras small monomeric GTPase activity
GO:0003924	N	RHEB small monomeric GTPase activity
GO:0003924	N	Rho small monomeric GTPase activity
GO:0003924	N	Sar small monomeric GTPase activity
GO:0003924	N	signal-recognition-particle GTPase activity
GO:0003924	N	small monomeric GTPase activity
GO:0003924	N	tubulin GTPase activity
GO:0003933	Y	GTP cyclohydrolase activity
GO:0003934	Y	GTP cyclohydrolase I activity
GO:0003934	N	dihydroneopterin triphosphate synthase activity
GO:0003934	N	GTP 7,8-8,9-dihydrolase activity
GO:0003934	N	GTP 8-formylhydrolase activity
GO:0003934	N	guanosine triphosphate 8-deformylase activity
GO:0003934	N	guanosine triphosphate cyclohydrolase activity
GO:0003935	Y	GTP cyclohydrolase II activity
GO:0003935	N	GTP 7,8-8,9-dihydrolase (diphosphate-forming)
GO:0003935	N	GTP-8-formylhydrolase activity
GO:0003935	N	guanosine triphosphate cyclohydrolase II
GO:0003937	Y	IMP cyclohydrolase activity
GO:0003937	N	IMP 1,2-hydrolase (decyclizing)
GO:0003937	N	IMP synthetase activity
GO:0003937	N	inosinate cyclohydrolase activity
GO:0003937	N	inosinicase activity
GO:0003940	Y	L-iduronidase activity
GO:0003940	N	alpha-L-iduronidase activity
GO:0003940	N	glycosaminoglycan alpha-L-iduronohydrolase activity
GO:0003943	Y	N-acetylgalactosamine-4-sulfatase activity
GO:0003943	N	acetylgalactosamine 4-sulfatase activity
GO:0003943	N	arylsulfatase B
GO:0003943	N	chondroitinsulfatase
GO:0003943	N	N-acetyl-D-galactosamine-4-sulfate 4-sulfohydrolase activity
GO:0003943	N	N-acetylgalactosamine 4-sulfate sulfohydrolase activity
GO:0003943	N	N-acetylgalactosamine-4-sulphatase activity
GO:0003944	Y	N-acetylglucosamine-1-phosphodiester alpha-N-acetylglucosaminidase activity
GO:0003944	N	2-acetamido-2-deoxy-alpha-D-glucose 1-phosphodiester acetamidodeoxyglucohydrolase activity
GO:0003944	N	alpha-N-acetyl-D-glucosamine-1-phosphodiester N-acetylglucosaminidase activity
GO:0003944	N	alpha-N-acetylglucosaminyl phosphodiesterase activity
GO:0003944	N	glycoprotein-N-acetyl-D-glucosaminyl-phospho-D-mannose N-acetyl-D-glucosaminylphosphohydrolase activity
GO:0003944	N	lysosomal alpha-N-acetylglucosaminidase activity
GO:0003944	N	phosphodiester glycosidase activity
GO:0003948	Y	N4-(beta-N-acetylglucosaminyl)-L-asparaginase activity
GO:0003948	N	4-N-(beta-N-acetyl-D-glucosaminyl)-L-asparagine amidohydrolase activity
GO:0003948	N	aspartylglucosaminidase activity
GO:0003948	N	aspartylglucosylaminase activity
GO:0003948	N	aspartylglucosylamine deaspartylase activity
GO:0003948	N	aspartylglucosylaminidase activity
GO:0003948	N	aspartylglycosylamine amidohydrolase activity
GO:0003948	N	beta-aspartylglucosylamine amidohydrolase activity
GO:0003948	N	glucosylamidase activity
GO:0003948	N	glycosylasparaginase activity
GO:0003948	N	N-aspartyl-beta-glucosaminidase activity
GO:0003948	N	N4-(beta-N-acetyl-D-glucosaminyl)-L-asparagine amidohydrolase activity
GO:0003953	Y	NAD+ nucleosidase activity
GO:0003953	N	ADP-ribosyl cyclase activity
GO:0003953	N	diphosphopyridine nucleosidase activity
GO:0003953	N	DPN hydrolase activity
GO:0003953	N	DPNase activity
GO:0003953	N	NAD glycohydrolase activity
GO:0003953	N	NAD hydrolase activity
GO:0003953	N	NAD nucleosidase activity
GO:0003953	N	NAD+ glycohydrolase activity
GO:0003953	N	NADase activity
GO:0003953	N	nicotinamide adenine dinucleotide glycohydrolase activity
GO:0003953	N	nicotinamide adenine dinucleotide nucleosidase activity
GO:0003986	Y	acetyl-CoA hydrolase activity
GO:0003986	N	acetyl coenzyme A acylase activity
GO:0003986	N	acetyl coenzyme A deacylase activity
GO:0003986	N	acetyl coenzyme A hydrolase activity
GO:0003986	N	acetyl-CoA acylase activity
GO:0003986	N	acetyl-CoA deacylase activity
GO:0003986	N	acetyl-CoA thiol esterase activity
GO:0003990	Y	acetylcholinesterase activity
GO:0003990	N	AcCholE
GO:0003990	N	acetyl.beta-methylcholinesterase activity
GO:0003990	N	acetylcholine acetylhydrolase activity
GO:0003990	N	acetylcholine hydrolase activity
GO:0003990	N	acetylthiocholinesterase activity
GO:0003990	N	choline esterase I activity
GO:0003990	N	true cholinesterase activity
GO:0003993	Y	acid phosphatase activity
GO:0003993	N	acid monophosphatase activity
GO:0003993	N	acid nucleoside diphosphate phosphatase activity
GO:0003993	N	acid phosphohydrolase activity
GO:0003993	N	acid phosphomonoester hydrolase activity
GO:0003993	N	acid phosphomonoesterase activity
GO:0003993	N	glycerophosphatase activity
GO:0003993	N	orthophosphoric-monoester phosphohydrolase (acid optimum)
GO:0003993	N	phosphate-monoester phosphohydrolase (acid optimum)
GO:0003993	N	phosphomonoesterase activity
GO:0003993	N	uteroferrin
GO:0003998	Y	acylphosphatase activity
GO:0003998	N	1,3-diphosphoglycerate phosphatase activity
GO:0003998	N	acetic phosphatase activity
GO:0003998	N	acetylphosphatase activity
GO:0003998	N	acylphosphate phosphohydrolase activity
GO:0003998	N	GP 1-3
GO:0003998	N	Ho 1-3
GO:0004000	Y	adenosine deaminase activity
GO:0004000	N	adenosine aminohydrolase activity
GO:0004000	N	adenosine deaminase reaction
GO:0004003	Y	ATP-dependent DNA helicase activity
GO:0004004	Y	ATP-dependent RNA helicase activity
GO:0004008	Y	copper-exporting ATPase activity
GO:0004008	N	ATP phosphohydrolase (Cu2+-exporting)
GO:0004008	N	copper exporting ATPase activity
GO:0004008	N	copper-translocating P-type ATPase activity
GO:0004008	N	Cu(2+)-exporting ATPase activity
GO:0004008	N	Cu2+-exporting ATPase activity
GO:0004008	N	cu2+-exporting ATPase activity
GO:0004012	Y	phospholipid-translocating ATPase activity
GO:0004012	N	aminophospholipid-transporting ATPase
GO:0004012	N	ATP phosphohydrolase (phospholipid-flipping)
GO:0004012	N	flippase activity
GO:0004012	N	magnesium-ATPase activity
GO:0004012	N	Mg(2+)-ATPase activity
GO:0004012	N	Mg2+-ATPase activity
GO:0004012	N	phospholipid translocating ATPase activity
GO:0004012	N	phospholipid-transporting ATPase activity
GO:0004013	Y	adenosylhomocysteinase activity
GO:0004013	N	adenosylhomocysteine hydrolase activity
GO:0004013	N	AdoHcyase activity
GO:0004013	N	S-adenosyl-L-homocysteine hydrolase activity
GO:0004013	N	S-adenosylhomocysteinase activity
GO:0004013	N	S-adenosylhomocysteine hydrolase activity
GO:0004013	N	S-adenosylhomocysteine synthase activity
GO:0004013	N	SAHase activity
GO:0004035	Y	alkaline phosphatase activity
GO:0004035	N	alkaline phenyl phosphatase activity
GO:0004035	N	alkaline phosphohydrolase activity
GO:0004035	N	alkaline phosphomonoesterase activity
GO:0004035	N	glycerophosphatase activity
GO:0004035	N	orthophosphoric-monoester phosphohydrolase (alkaline optimum)
GO:0004035	N	phosphate-monoester phosphohydrolase (alkaline optimum)
GO:0004035	N	phosphomonoesterase activity
GO:0004037	Y	allantoicase activity
GO:0004037	N	allantoate amidinohydrolase activity
GO:0004037	N	allantoine amidinohydrolase activity
GO:0004038	Y	allantoinase activity
GO:0004038	N	(S)-allantoin amidohydrolase activity
GO:0004039	Y	allophanate hydrolase activity
GO:0004039	N	allophanate lyase activity
GO:0004039	N	urea-1-carboxylate amidohydrolase activity
GO:0004040	Y	amidase activity
GO:0004040	N	acetamidase activity
GO:0004040	N	acylamidase activity
GO:0004040	N	acylamide amidohydrolase activity
GO:0004040	N	acylase activity
GO:0004040	N	amidohydrolase activity
GO:0004040	N	fatty acylamidase activity
GO:0004040	N	N-acetylaminohydrolase activity
GO:0004045	Y	aminoacyl-tRNA hydrolase activity
GO:0004045	N	aminoacyl-transfer ribonucleate hydrolase activity
GO:0004045	N	aminoacyl-tRNA aminoacylhydrolase activity
GO:0004045	N	aminoacyl-tRNA hydrolase reaction
GO:0004045	N	D-tyrosyl-tRNA hydrolase activity
GO:0004045	N	N-substituted aminoacyl transfer RNA hydrolase activity
GO:0004045	N	peptidyl-tRNA hydrolase activity
GO:0004046	Y	aminoacylase activity
GO:0004046	N	acylase I activity
GO:0004046	N	alpha-N-acylaminoacid hydrolase activity
GO:0004046	N	amido acid deacylase activity
GO:0004046	N	aminoacylase I activity
GO:0004046	N	benzamidase activity
GO:0004046	N	dehydropeptidase II activity
GO:0004046	N	hippurase activity
GO:0004046	N	histozyme activity
GO:0004046	N	L-amino-acid acylase activity
GO:0004046	N	L-aminoacylase activity
GO:0004046	N	long acyl amidoacylase activity
GO:0004046	N	N-acyl-L-amino-acid amidohydrolase activity
GO:0004046	N	short acyl amidoacylase activity
GO:0004053	Y	arginase activity
GO:0004053	N	arginine amidinase activity
GO:0004053	N	arginine transamidinase activity
GO:0004053	N	canavanase activity
GO:0004053	N	L-arginase activity
GO:0004053	N	L-arginine amidinohydrolase activity
GO:0004061	Y	arylformamidase activity
GO:0004061	N	aryl-formylamine amidohydrolase activity
GO:0004061	N	formamidase I
GO:0004061	N	formamidase II
GO:0004061	N	formylase activity
GO:0004061	N	formylkynureninase activity
GO:0004061	N	formylkynurenine formamidase activity
GO:0004061	N	kynurenine formamidase activity
GO:0004063	Y	aryldialkylphosphatase activity
GO:0004063	N	A-esterase activity
GO:0004063	N	aryltriphosphatase activity
GO:0004063	N	aryltriphosphate dialkylphosphohydrolase activity
GO:0004063	N	esterase B1
GO:0004063	N	esterase E4
GO:0004063	N	OPH
GO:0004063	N	organophosphate esterase activity
GO:0004063	N	organophosphate hydrolase activity
GO:0004063	N	organophosphorus acid anhydrase activity
GO:0004063	N	organophosphorus hydrolase activity
GO:0004063	N	paraoxon esterase activity
GO:0004063	N	paraoxon hydrolase activity
GO:0004063	N	paraoxonase activity
GO:0004063	N	phosphotriesterase activity
GO:0004063	N	pirimiphos-methyloxon esterase activity
GO:0004064	Y	arylesterase activity
GO:0004064	N	A-esterase activity
GO:0004064	N	aromatic esterase
GO:0004064	N	aryl-ester hydrolase
GO:0004064	N	paraoxonase activity
GO:0004065	Y	arylsulfatase activity
GO:0004065	N	4-methylumbelliferyl sulfatase activity
GO:0004065	N	aryl-sulfate sulfohydrolase activity
GO:0004065	N	aryl-sulfate sulphohydrolase activity
GO:0004065	N	aryl-sulphate sulphohydrolase activity
GO:0004065	N	arylsulfohydrolase activity
GO:0004065	N	arylsulphatase activity
GO:0004065	N	estrogen sulfatase activity
GO:0004065	N	nitrocatechol sulfatase activity
GO:0004065	N	p-nitrophenyl sulfatase activity
GO:0004065	N	phenolsulfatase activity
GO:0004065	N	phenylsulfatase activity
GO:0004065	N	sulfatase activity
GO:0004067	Y	asparaginase activity
GO:0004067	N	alpha-asparaginase activity
GO:0004067	N	asparaginase II
GO:0004067	N	colaspase activity
GO:0004067	N	crasnitin
GO:0004067	N	elspar
GO:0004067	N	L-asparaginase activity
GO:0004067	N	L-asparagine amidohydrolase activity
GO:0004067	N	leunase activity
GO:0004081	Y	bis(5'-nucleosyl)-tetraphosphatase (asymmetrical) activity
GO:0004081	N	1-P,4-P-bis(5'-nucleosyl)-tetraphosphate nucleotidohydrolase activity
GO:0004081	N	Ap(4)A hydrolase activity
GO:0004081	N	Ap(4)Aase activity
GO:0004081	N	Ap4A hydrolase activity
GO:0004081	N	Ap4Aase activity
GO:0004081	N	bis(5'-adenosyl)-tetraphosphatase activity
GO:0004081	N	bis(5'-guanosyl)-tetraphosphatase activity
GO:0004081	N	diadenosine 5',5'''-P(1),P(4)-tetraphosphate asymmetrical hydrolase activity
GO:0004081	N	diadenosine 5',5'''-P1,P4-tetraphosphate asymmetrical hydrolase activity
GO:0004081	N	diadenosine 5',5'''-P1,P4-tetraphosphate hydrolase
GO:0004081	N	diadenosine P1,P4-tetraphosphatase activity
GO:0004081	N	diadenosinetetraphosphatase (asymmetrical) activity
GO:0004081	N	diguanosinetetraphosphatase (asymmetrical) activity
GO:0004081	N	dinucleoside tetraphosphatase activity
GO:0004081	N	dinucleosidetetraphosphatase (asymmetrical) activity
GO:0004081	N	P1,P4-bis(5'-nucleosyl)-tetraphosphate nucleotidohydrolase activity
GO:0004083	Y	2,3-bisphospho-D-glycerate 2-phosphohydrolase activity
GO:0004083	N	bisphosphoglycerate 2-phosphatase activity
GO:0004091	Y	carboxylesterase activity
GO:0004091	N	Ali-esterase activity
GO:0004091	N	ali-esterase activity
GO:0004091	N	alpha-carboxylesterase activity
GO:0004091	N	B-esterase activity
GO:0004091	N	carboxyesterase activity
GO:0004091	N	carboxyl ester hydrolase activity
GO:0004091	N	carboxylate esterase activity
GO:0004091	N	carboxylic acid esterase activity
GO:0004091	N	carboxylic ester hydrolase activity
GO:0004091	N	carboxylic esterase activity
GO:0004091	N	carboxylic-ester hydrolase activity
GO:0004091	N	cocaine esterase activity
GO:0004091	N	esterase A
GO:0004091	N	esterase B
GO:0004091	N	nonspecific carboxylesterase activity
GO:0004091	N	procaine esterase activity
GO:0004091	N	serine esterase activity
GO:0004091	N	triacetin esterase
GO:0004091	N	vitamin A esterase
GO:0004098	Y	cerebroside-sulfatase activity
GO:0004098	N	arylsulfatase A activity
GO:0004098	N	cerebroside sulfate sulfatase activity
GO:0004098	N	cerebroside-3-sulfate 3-sulfohydrolase activity
GO:0004098	N	cerebroside-sulphatase activity
GO:0004099	Y	chitin deacetylase activity
GO:0004099	N	chitin amidohydrolase activity
GO:0004104	Y	cholinesterase activity
GO:0004104	N	acylcholine acylhydrolase activity
GO:0004104	N	anticholineesterase activity
GO:0004104	N	benzoylcholinesterase activity
GO:0004104	N	BtChoEase activity
GO:0004104	N	butyrylcholine esterase activity
GO:0004104	N	butyrylcholinesterase activity
GO:0004104	N	choline esterase activity
GO:0004104	N	choline esterase II (unspecific) activity
GO:0004104	N	non-specific cholinesterase activity
GO:0004104	N	propionylcholinesterase activity
GO:0004104	N	pseudocholinesterase activity
GO:0004112	Y	cyclic-nucleotide phosphodiesterase activity
GO:0004113	Y	2',3'-cyclic-nucleotide 3'-phosphodiesterase activity
GO:0004113	N	2',3'-cyclic AMP phosphodiesterase activity
GO:0004113	N	2',3'-cyclic nucleoside monophosphate phosphodiesterase
GO:0004113	N	2',3'-cyclic nucleotide 3'-phosphodiesterase activity
GO:0004113	N	2',3'-cyclic nucleotide 3'-phosphohydrolase activity
GO:0004113	N	2',3'-cyclic nucleotide phosphohydrolase
GO:0004113	N	2':3'-CNMP-3'-ase activity
GO:0004113	N	2':3'-cyclic nucleotide 3'-phosphodiesterase activity
GO:0004113	N	CNPase activity
GO:0004113	N	cyclic 2',3'-nucleotide 3'-phosphodiesterase activity
GO:0004113	N	cyclic 2',3'-nucleotide phosphodiesterase
GO:0004113	N	cyclic-CMP phosphodiesterase activity
GO:0004113	N	nucleoside-2',3'-cyclic-phosphate 2'-nucleotidohydrolase activity
GO:0004114	Y	3',5'-cyclic-nucleotide phosphodiesterase activity
GO:0004114	N	3', 5'-cyclic nucleoside monophosphate phosphodiesterase activity
GO:0004114	N	3',5' cyclic-nucleotide phosphodiesterase activity
GO:0004114	N	3',5'-cyclic-nucleotide 5'-nucleotidohydrolase activity
GO:0004114	N	3',5'-cyclonucleotide phosphodiesterase activity
GO:0004114	N	3',5'-nucleotide phosphodiesterase activity
GO:0004114	N	3':5'-cyclic nucleotide 5'-nucleotidohydrolase activity
GO:0004114	N	cyclic 3',5'-mononucleotide phosphodiesterase activity
GO:0004114	N	cyclic 3',5'-nucleotide phosphodiesterase activity
GO:0004114	N	cyclic 3',5'-phosphodiesterase activity
GO:0004114	N	cyclic 3',5-nucleotide monophosphate phosphodiesterase activity
GO:0004114	N	cyclic AMP phosphodiesterase activity
GO:0004114	N	cyclic nucleotide phosphodiesterase activity
GO:0004114	N	cytidine 3':5'-monophosphate phosphodiesterase (cyclic CMP) activity
GO:0004114	N	nucleoside 3',5'-cyclic phosphate diesterase activity
GO:0004114	N	nucleoside-3',5-monophosphate phosphodiesterase activity
GO:0004114	N	PDE
GO:0004115	Y	3',5'-cyclic-AMP phosphodiesterase activity
GO:0004115	N	3',5' cAMP-specific phosphodiesterase activity
GO:0004115	N	3',5'-cAMP-specific phosphodiesterase activity
GO:0004115	N	3',5'-cyclic-AMP-specific phosphodiesterase activity
GO:0004115	N	adenosine 3',5'-cyclophosphate-specific phosphodiesterase activity
GO:0004115	N	cAMP-specific phosphodiesterase activity
GO:0004115	N	cyclic AMP-specific phosphodiesterase activity
GO:0004117	Y	calmodulin-dependent cyclic-nucleotide phosphodiesterase activity
GO:0004118	Y	cGMP-stimulated cyclic-nucleotide phosphodiesterase activity
GO:0004119	Y	cGMP-inhibited cyclic-nucleotide phosphodiesterase activity
GO:0004120	Y	photoreceptor cyclic-nucleotide phosphodiesterase activity
GO:0004126	Y	cytidine deaminase activity
GO:0004126	N	cytidine aminohydrolase activity
GO:0004126	N	cytosine nucleoside deaminase activity
GO:0004131	Y	cytosine deaminase activity
GO:0004131	N	cytosine aminohydrolase activity
GO:0004131	N	isocytosine deaminase activity
GO:0004132	Y	dCMP deaminase activity
GO:0004132	N	dCMP aminohydrolase activity
GO:0004132	N	deoxy-CMP-deaminase activity
GO:0004132	N	deoxycytidine monophosphate deaminase activity
GO:0004132	N	deoxycytidine-5'-monophosphate aminohydrolase activity
GO:0004132	N	deoxycytidine-5'-phosphate deaminase activity
GO:0004132	N	deoxycytidylate aminohydrolase activity
GO:0004132	N	deoxycytidylate deaminase activity
GO:0004135	Y	amylo-alpha-1,6-glucosidase activity
GO:0004135	N	amylo-1,6-glucosidase activity
GO:0004135	N	amylopectin 1,6-glucosidase activity
GO:0004135	N	dextrin 6-alpha-D-glucosidase activity
GO:0004135	N	dextrin-1,6-glucosidase activity
GO:0004135	N	glycogen phosphorylase-limit dextrin alpha-1,6-glucohydrolase activity
GO:0004151	Y	dihydroorotase activity
GO:0004151	N	(S)-dihydroorotate amidohydrolase activity
GO:0004151	N	carbamoylaspartic dehydrase activity
GO:0004151	N	DHOase activity
GO:0004151	N	dihydroorotate hydrolase activity
GO:0004157	Y	dihydropyrimidinase activity
GO:0004157	N	5,6-dihydropyrimidine amidohydrolase activity
GO:0004157	N	D-hydantoinase activity
GO:0004157	N	hydantoin peptidase activity
GO:0004157	N	hydantoinase activity
GO:0004157	N	hydropyrimidine hydrase activity
GO:0004157	N	pyrimidine hydrase activity
GO:0004170	Y	dUTP diphosphatase activity
GO:0004170	N	deoxyuridine-triphosphatase activity
GO:0004170	N	desoxyuridine 5'-triphosphatase activity
GO:0004170	N	desoxyuridine 5'-triphosphate nucleotidohydrolase activity
GO:0004170	N	dUTP nucleotidohydrolase activity
GO:0004170	N	dUTP pyrophosphatase activity
GO:0004170	N	dUTPase activity
GO:0004175	Y	endopeptidase activity
GO:0004175	N	endoprotease activity
GO:0004175	N	proteasome endopeptidase activity
GO:0004175	N	proteasome endopeptidase regulator
GO:0004175	N	proteinase
GO:0004176	Y	ATP-dependent peptidase activity
GO:0004176	N	ATP-dependent proteolysis
GO:0004177	Y	aminopeptidase activity
GO:0004180	Y	carboxypeptidase activity
GO:0004181	Y	metallocarboxypeptidase activity
GO:0004185	Y	serine-type carboxypeptidase activity
GO:0004185	N	serine carboxypeptidase activity
GO:0004190	Y	aspartic-type endopeptidase activity
GO:0004190	N	aspartic endopeptidase activity
GO:0004190	N	aspartic protease activity
GO:0004190	N	aspartyl protease activity
GO:0004190	N	carboxyl protease activity
GO:0004197	Y	cysteine-type endopeptidase activity
GO:0004197	N	lysosomal cysteine-type endopeptidase
GO:0004197	N	thiol endopeptidase activity
GO:0004198	Y	calcium-dependent cysteine-type endopeptidase activity
GO:0004198	N	calpain activity
GO:0004221	Y	ubiquitin thiolesterase activity
GO:0004221	N	ubiquitin C-terminal hydrolase activity
GO:0004221	N	ubiquitin carboxy-terminal esterase activity
GO:0004221	N	ubiquitin carboxy-terminal hydrolase activity
GO:0004221	N	ubiquitin thioesterase activity
GO:0004221	N	ubiquitin-C-terminal-thioester hydrolase activity
GO:0004221	N	ubiquitinyl hydrolase 1 activity
GO:0004222	Y	metalloendopeptidase activity
GO:0004222	N	metalloendoprotease activity
GO:0004222	N	metalloendoproteinase activity
GO:0004252	Y	serine-type endopeptidase activity
GO:0004252	N	blood coagulation factor activity
GO:0004298	Y	threonine-type endopeptidase activity
GO:0004298	N	26S protease
GO:0004298	N	alkaline protease
GO:0004298	N	ingensin
GO:0004298	N	large multicatalytic protease
GO:0004298	N	lens neutral proteinase
GO:0004298	N	MCP
GO:0004298	N	multicatalytic endopeptidase complex
GO:0004298	N	multicatalytic proteinase
GO:0004298	N	multicatalytic proteinase (complex)
GO:0004298	N	prosome
GO:0004298	N	proteasome endopeptidase complex
GO:0004298	N	threonine endopeptidase activity
GO:0004298	N	tricorn protease
GO:0004298	N	tricorn proteinase
GO:0004301	Y	epoxide hydrolase activity
GO:0004301	N	arene-oxide hydratase activity
GO:0004301	N	aryl epoxide hydrase activity
GO:0004301	N	cytosolic epoxide hydrolase activity
GO:0004301	N	epoxide hydrase activity
GO:0004301	N	epoxide hydratase activity
GO:0004301	N	sEH
GO:0004301	N	soluble epoxide hydrolase activity
GO:0004301	N	trans-stilbene oxide hydrolase activity
GO:0004308	Y	exo-alpha-sialidase activity
GO:0004308	N	acetylneuraminidase activity
GO:0004308	N	acetylneuraminyl hydrolase activity
GO:0004308	N	alpha-neuraminidase activity
GO:0004308	N	N-acylneuraminate glycohydrolase activity
GO:0004308	N	neuraminidase activity
GO:0004308	N	sialidase activity
GO:0004309	Y	exopolyphosphatase activity
GO:0004309	N	acid phosphoanhydride phosphohydrolase activity
GO:0004309	N	exopolypase activity
GO:0004309	N	Gra-Pase activity
GO:0004309	N	metaphosphatase activity
GO:0004309	N	polyphosphate phosphohydrolase activity
GO:0004320	Y	oleoyl-[acyl-carrier-protein] hydrolase activity
GO:0004320	N	oleoyl-[acyl-carrier protein] hydrolase activity
GO:0004320	N	oleoyl-ACP hydrolase activity
GO:0004320	N	oleoyl-ACP thioesterase activity
GO:0004320	N	oleoyl-acyl carrier protein thioesterase activity
GO:0004320	N	oleoyl-acyl-carrier-protein hydrolase
GO:0004328	Y	formamidase activity
GO:0004328	N	formamide amidohydrolase activity
GO:0004331	Y	fructose-2,6-bisphosphate 2-phosphatase activity
GO:0004331	N	beta-D-fructose-2,6-bisphosphate 2-phosphohydrolase activity
GO:0004331	N	D-fructose-2,6-bisphosphate 2-phosphohydrolase activity
GO:0004331	N	fructose-2,6-bisphosphatase activity
GO:0004334	Y	fumarylacetoacetase activity
GO:0004334	N	4-fumarylacetoacetate fumarylhydrolase activity
GO:0004334	N	beta-diketonase activity
GO:0004334	N	fumarylacetoacetate hydrolase activity
GO:0004336	Y	galactosylceramidase activity
GO:0004336	N	beta-galactocerebrosidase activity
GO:0004336	N	beta-galactosylceramidase activity
GO:0004336	N	ceramide galactosidase activity
GO:0004336	N	cerebroside beta-galactosidase activity
GO:0004336	N	cerebroside galactosidase activity
GO:0004336	N	D-galactosyl-N-acylsphingosine galactohydrolase activity
GO:0004336	N	galactocerebrosidase activity
GO:0004336	N	galactocerebroside beta-galactosidase activity
GO:0004336	N	galactocerebroside galactosidase activity
GO:0004336	N	galactocerebroside-beta-D-galactosidase activity
GO:0004336	N	galactocerebroside.beta-galactosidase activity
GO:0004336	N	galactosylceramidase I
GO:0004336	N	galactosylceramide beta-galactosidase activity
GO:0004336	N	galactosylceramide.beta-galactosidase activity
GO:0004336	N	galactosylcerebrosidase activity
GO:0004336	N	galcerase activity
GO:0004336	N	lactosylceramidase activity
GO:0004336	N	lactosylceramidase I
GO:0004338	Y	glucan 1,3-beta-glucosidase activity
GO:0004338	N	1,3-beta-glucan glucohydrolase activity
GO:0004338	N	beta-1,3-glucan exo-hydrolase activity
GO:0004338	N	exo (1->3)-beta-glucanase activity
GO:0004338	N	exo-1,3-beta-D-glucanase activity
GO:0004338	N	exo-1,3-beta-glucanase activity
GO:0004338	N	exo-1,3-beta-glucosidase activity
GO:0004338	N	exo-beta-(1->3)-D-glucanase activity
GO:0004338	N	exo-beta-(1->3)-glucanohydrolase activity
GO:0004338	N	exo-beta-1,3-D-glucanase activity
GO:0004338	N	exo-beta-1,3-glucanase activity
GO:0004339	Y	glucan 1,4-alpha-glucosidase activity
GO:0004339	N	1,4-alpha-D-glucan glucohydrolase activity
GO:0004339	N	amyloglucosidase activity
GO:0004339	N	exo-1,4-alpha-glucosidase activity
GO:0004339	N	gamma-1,4-glucan glucohydrolase activity
GO:0004339	N	gamma-amylase activity
GO:0004339	N	glucoamylase activity
GO:0004339	N	glucose amylase activity
GO:0004339	N	lysosomal alpha-glucosidase activity
GO:0004341	Y	gluconolactonase activity
GO:0004341	N	aldonolactonase activity
GO:0004341	N	D-glucono-1,5-lactone lactonohydrolase activity
GO:0004341	N	glucono-delta-lactonase activity
GO:0004341	N	gulonolactonase activity
GO:0004341	N	lactonase activity
GO:0004346	Y	glucose-6-phosphatase activity
GO:0004346	N	D-glucose-6-phosphate phosphohydrolase activity
GO:0004346	N	glucose 6-phosphate phosphatase activity
GO:0004348	Y	glucosylceramidase activity
GO:0004348	N	acid beta-glucosidase activity
GO:0004348	N	beta-D-glucocerebrosidase activity
GO:0004348	N	beta-glucocerebrosidase activity
GO:0004348	N	beta-glucosylceramidase activity
GO:0004348	N	ceramide glucosidase activity
GO:0004348	N	D-glucosyl-N-acylsphingosine glucohydrolase activity
GO:0004348	N	GlcCer-beta-glucosidase activity
GO:0004348	N	glucocerebrosidase activity
GO:0004348	N	glucosphingosine glucosylhydrolase activity
GO:0004348	N	glucosylcerebrosidase activity
GO:0004348	N	glucosylsphingosine beta-D-glucosidase activity
GO:0004348	N	glucosylsphingosine beta-glucosidase activity
GO:0004348	N	psychosine hydrolase activity
GO:0004359	Y	glutaminase activity
GO:0004359	N	glutaminase I
GO:0004359	N	glutamine aminohydrolase activity
GO:0004359	N	L-glutaminase activity
GO:0004359	N	L-glutamine amidohydrolase activity
GO:0004382	Y	guanosine-diphosphatase activity
GO:0004382	N	GDP phosphohydrolase activity
GO:0004382	N	GDPase activity
GO:0004382	N	guanosine 5'-diphosphatase activity
GO:0004382	N	guanosine diphosphatase activity
GO:0004386	Y	helicase activity
GO:0004401	Y	histidinol-phosphatase activity
GO:0004401	N	histidinol phosphate phosphatase activity
GO:0004401	N	histidinolphosphatase activity
GO:0004401	N	histidinolphosphate phosphatase activity
GO:0004401	N	HPpase activity
GO:0004401	N	L-histidinol phosphate phosphatase activity
GO:0004401	N	L-histidinol-phosphate phosphohydrolase activity
GO:0004407	Y	histone deacetylase activity
GO:0004415	Y	hyalurononglucosaminidase activity
GO:0004415	N	chondroitinase activity
GO:0004415	N	chondroitinase I activity
GO:0004415	N	hyaluronate 4-glycanohydrolase activity
GO:0004415	N	hyaluronidase activity
GO:0004415	N	hyaluronoglucosaminidase activity
GO:0004415	N	hyaluronoglucosidase activity
GO:0004416	Y	hydroxyacylglutathione hydrolase activity
GO:0004416	N	acetoacetylglutathione hydrolase activity
GO:0004416	N	glyoxalase II activity
GO:0004416	N	S-(2-hydroxyacyl)glutathione hydrolase activity
GO:0004416	N	S-2-hydroxylacylglutathione hydrolase activity
GO:0004423	Y	iduronate-2-sulfatase activity
GO:0004423	N	2-sulfo-L-iduronate 2-sulfatase activity
GO:0004423	N	chondroitinsulfatase
GO:0004423	N	iduronate sulfatase activity
GO:0004423	N	iduronate sulfate sulfatase activity
GO:0004423	N	iduronate-2-sulfate sulfatase activity
GO:0004423	N	iduronate-2-sulphatase activity
GO:0004423	N	iduronide-2-sulfate sulfatase activity
GO:0004423	N	idurono-2-sulfatase activity
GO:0004423	N	L-iduronate 2-sulfate sulfatase activity
GO:0004423	N	L-iduronate-2-sulfate 2-sulfohydrolase activity
GO:0004423	N	L-idurono sulfate sulfatase activity
GO:0004423	N	L-iduronosulfatase activity
GO:0004423	N	sulfo-L-iduronate sulfatase activity
GO:0004423	N	sulfoiduronate sulfohydrolase activity
GO:0004427	Y	inorganic diphosphatase activity
GO:0004427	N	diphosphate phosphohydrolase activity
GO:0004427	N	inorganic pyrophosphatase activity
GO:0004427	N	pyrophosphate phosphohydrolase activity
GO:0004434	Y	inositol or phosphatidylinositol phosphodiesterase activity
GO:0004434	N	inositol/phosphatidylinositol phosphodiesterase activity
GO:0004435	Y	phosphoinositide phospholipase C activity
GO:0004435	N	1-phosphatidyl-1D-myo-inositol-4,5-bisphosphate inositoltrisphosphohydrolase activity
GO:0004435	N	1-phosphatidyl-D-myo-inositol-4,5-bisphosphate inositoltrisphosphohydrolase activity
GO:0004435	N	1-phosphatidylinositol-4,5-bisphosphate phosphodiesterase activity
GO:0004435	N	monophosphatidylinositol phosphodiesterase activity
GO:0004435	N	phosphatidylinositol phospholipase C activity
GO:0004435	N	phosphatidylinositol-4,5-bisphosphate hydrolysis
GO:0004435	N	phosphoinositidase C activity
GO:0004435	N	PI-PLC activity
GO:0004435	N	triphosphoinositide phosphodiesterase activity
GO:0004437	Y	inositol or phosphatidylinositol phosphatase activity
GO:0004437	N	inositol/phosphatidylinositol phosphatase activity
GO:0004438	Y	phosphatidylinositol-3-phosphatase activity
GO:0004438	N	1-phosphatidyl-1D-myo-inositol-3-phosphate 3-phosphohydrolase activity
GO:0004438	N	D-myo-inositol-1,3-bisphosphate 3-phosphohydrolase activity
GO:0004438	N	inositol 1,3-bisphosphate phosphatase activity
GO:0004438	N	inositol-1,3-bisphosphate 3-phosphatase activity
GO:0004438	N	inositol-1,4,-bisphosphate 3-phosphatase activity
GO:0004438	N	inositol-polyphosphate 3-phosphatase activity
GO:0004438	N	phosphatidyl-3-phosphate 3-phosphohydrolase activity
GO:0004439	Y	phosphatidylinositol-4,5-bisphosphate 5-phosphatase activity
GO:0004439	N	inositol 1,4,5-triphosphate 5-phosphomonoesterase activity
GO:0004439	N	phosphatidyl-myo-inositol-4,5-bisphosphate phosphatase activity
GO:0004439	N	phosphatidylinositol 4,5-bisphosphate phosphatase activity
GO:0004439	N	phosphatidylinositol-bisphosphatase activity
GO:0004439	N	PtdIns(4,5)P(2) phosphatase activity
GO:0004439	N	PtdIns(4,5)P2 phosphatase activity
GO:0004439	N	triphosphoinositide phosphatase activity
GO:0004439	N	triphosphoinositide phosphomonoesterase activity
GO:0004441	Y	inositol-1,4-bisphosphate 1-phosphatase activity
GO:0004441	N	1D-myo-inositol-1,4-bisphosphate 1-phosphohydrolase activity
GO:0004441	N	inositol polyphosphate 1-phosphatase activity
GO:0004441	N	inositol-polyphosphate 1-phosphatase activity
GO:0004445	Y	inositol-polyphosphate 5-phosphatase activity
GO:0004445	N	1D-myo-inositol-1,4,5-trisphosphate 5-phosphohydrolase activity
GO:0004445	N	5PTase activity
GO:0004445	N	D-myo-inositol 1,4,5-triphosphate 5-phosphatase activity
GO:0004445	N	D-myo-inositol 1,4,5-trisphosphate 5-phosphatase activity
GO:0004445	N	D-myo-inositol(1,4,5)/(1,3,4,5)-polyphosphate 5-phosphatase activity
GO:0004445	N	inosine triphosphatase activity
GO:0004445	N	inositol 1,4,5-trisphosphate phosphatase activity
GO:0004445	N	inositol phosphate 5-phosphomonoesterase activity
GO:0004445	N	inositol polyphosphate-5-phosphatase activity
GO:0004445	N	inositol triphosphate 5-phosphomonoesterase activity
GO:0004445	N	inositol trisphosphate phosphomonoesterase activity
GO:0004445	N	inositol-1,4,5-trisphosphate 5-phosphatase activity
GO:0004445	N	inositol-1,4,5-trisphosphate/1,3,4,5-tetrakisphosphate 5-phosphatase activity
GO:0004445	N	Ins(1,4,5)P(3) 5-phosphatase activity
GO:0004445	N	Ins(1,4,5)P3 5-phosphatase activity
GO:0004445	N	Ins(1,4,5)P3/Ins(1,3,4,5)P4 5-phosphatase activity
GO:0004445	N	InsP(3)/Ins(1,3,4,5)P(4) 5-phosphatase activity
GO:0004445	N	InsP3/Ins(1,3,4,5)P4 5-phosphatase activity
GO:0004445	N	L-myo-inositol 1,4,5-trisphosphate-monoesterase activity
GO:0004445	N	myo-inositol-1,4,5-trisphosphate 5-phosphatase activity
GO:0004445	N	type I inositol-polyphosphate phosphatase activity
GO:0004445	N	type II inositol polyphosphate 5-phosphatase activity
GO:0004445	N	type II inositol-1,4,5-trisphosphate 5-phosphatase activity
GO:0004446	Y	multiple inositol-polyphosphate phosphatase activity
GO:0004446	N	1D-myo-inositol-hexakisphosphate 5-phosphohydrolase activity
GO:0004446	N	inositol tetrakisphosphate phosphomonoesterase activity
GO:0004446	N	MIPP activity
GO:0004453	Y	juvenile-hormone esterase activity
GO:0004453	N	JH esterase activity
GO:0004453	N	JH-esterase activity
GO:0004453	N	juvenile hormone analog esterase activity
GO:0004453	N	juvenile hormone carboxyesterase activity
GO:0004453	N	methyl-(2E,6E)-(10R,11S)-10,11-epoxy-3,7,11-trimethyltrideca-2,6-dienoate acylhydrolase activity
GO:0004463	Y	leukotriene-A4 hydrolase activity
GO:0004463	N	(7E,9E,11Z,14Z)-(5S,6S)-5,6-epoxyicosa-7,9,11,14-tetraenoate hydrolase activity
GO:0004463	N	leukotriene A(4) hydrolase activity
GO:0004463	N	leukotriene A4 hydrolase activity
GO:0004463	N	LTA-4 hydrolase activity
GO:0004463	N	LTA4 hydrolase activity
GO:0004463	N	LTA4H
GO:0004465	Y	lipoprotein lipase activity
GO:0004465	N	clearing factor lipase activity
GO:0004465	N	diacylglycerol hydrolase activity
GO:0004465	N	diacylglycerol lipase activity
GO:0004465	N	diglyceride lipase activity
GO:0004465	N	lipemia-clearing factor
GO:0004465	N	postheparin esterase activity
GO:0004465	N	postheparin lipase activity
GO:0004465	N	triacylglycero-protein acylhydrolase activity
GO:0004477	Y	methenyltetrahydrofolate cyclohydrolase activity
GO:0004477	N	5,10-methenyl-THF cyclohydrolase activity
GO:0004477	N	5,10-methenyltetrahydrofolate 5-hydrolase (decyclizing)
GO:0004477	N	citrovorum factor cyclodehydrase activity
GO:0004477	N	formyl-methenyl-methylenetetrahydrofolate synthetase (combined)
GO:0004518	Y	nuclease activity
GO:0004519	Y	endonuclease activity
GO:0004520	Y	endodeoxyribonuclease activity
GO:0004520	N	endonuclease G activity
GO:0004521	Y	endoribonuclease activity
GO:0004521	N	endonuclease G activity
GO:0004522	Y	pancreatic ribonuclease activity
GO:0004522	N	alkaline ribonuclease activity
GO:0004522	N	ceratitis capitata alkaline ribonuclease activity
GO:0004522	N	endoribonuclease I
GO:0004522	N	gene S glycoproteins
GO:0004522	N	gene S locus-specific glycoproteins
GO:0004522	N	pancreatic RNase activity
GO:0004522	N	ribonuclease A
GO:0004522	N	ribonuclease I activity
GO:0004522	N	ribonucleate 3'-pyrimidino-oligonucleotidohydrolase activity
GO:0004522	N	ribonucleic phosphatase activity
GO:0004522	N	RNase A activity
GO:0004522	N	RNase activity
GO:0004522	N	RNase I activity
GO:0004522	N	S-genotype-assocd. glycoproteins
GO:0004522	N	SLSG glycoproteins
GO:0004523	Y	ribonuclease H activity
GO:0004523	N	calf thymus ribonuclease H activity
GO:0004523	N	endoribonuclease H
GO:0004523	N	endoribonuclease H (calf thymus)
GO:0004523	N	endoribonuclease0 H activity
GO:0004523	N	hybrid nuclease activity
GO:0004523	N	hybrid ribonuclease activity
GO:0004523	N	hybridase (ribonuclease H)
GO:0004523	N	hybridase activity
GO:0004523	N	ribonuclease H1 activity
GO:0004523	N	ribonuclease H2 activity
GO:0004523	N	ribonuclease H3 activity
GO:0004523	N	RNA*DNA hybrid ribonucleotidohydrolase activity
GO:0004523	N	RNase H activity
GO:0004523	N	RNase H1 activity
GO:0004523	N	RNase H2 activity
GO:0004523	N	RNase H3 activity
GO:0004525	Y	ribonuclease III activity
GO:0004525	N	pre-mRNA 3'-end processing endonuclease
GO:0004525	N	ribonuclease 3 activity
GO:0004525	N	RNase III activity
GO:0004526	Y	ribonuclease P activity
GO:0004526	N	RNase P
GO:0004526	N	tRNA 5' leader endonuclease activity
GO:0004527	Y	exonuclease activity
GO:0004528	Y	phosphodiesterase I activity
GO:0004528	N	5' nucleotide phosphodiesterase/alkaline phosphodiesterase I activity
GO:0004528	N	5'-exonuclease activity
GO:0004528	N	5'-NPDase activity
GO:0004528	N	5'-nucleotide phosphodiesterase activity
GO:0004528	N	5'-PDase activity
GO:0004528	N	5'-PDE activity
GO:0004528	N	5'-phosphodiesterase activity
GO:0004528	N	5'NPDE activity
GO:0004528	N	alkaline phosphodiesterase activity
GO:0004528	N	exonuclease I activity
GO:0004528	N	nucleotide pyrophosphatase/phosphodiesterase I activity
GO:0004528	N	oligonucleate 5'-nucleotidohydrolase activity
GO:0004528	N	orthophosphoric diester phosphohydrolase activity
GO:0004528	N	PDE I activity
GO:0004528	N	phosphodiesterase activity
GO:0004529	Y	exodeoxyribonuclease activity
GO:0004530	Y	deoxyribonuclease I activity
GO:0004530	N	alkaline deoxyribonuclease activity
GO:0004530	N	alkaline DNase activity
GO:0004530	N	deoxyribonuclease (pancreatic)
GO:0004530	N	deoxyribonuclease A
GO:0004530	N	deoxyribonucleic phosphatase activity
GO:0004530	N	DNA depolymerase activity
GO:0004530	N	DNA endonuclease activity
GO:0004530	N	DNA nuclease activity
GO:0004530	N	DNAase activity
GO:0004530	N	DNase activity
GO:0004530	N	DNase I
GO:0004530	N	dornava
GO:0004530	N	dornavac
GO:0004530	N	endodeoxyribonuclease I
GO:0004530	N	Escherichia coli endonuclease I
GO:0004530	N	pancreatic deoxyribonuclease
GO:0004530	N	pancreatic DNase activity
GO:0004530	N	pancreatic dornase
GO:0004530	N	thymonuclease activity
GO:0004530	N	thymonuclease, dornase activity
GO:0004531	Y	deoxyribonuclease II activity
GO:0004531	N	acid deoxyribonuclease activity
GO:0004531	N	acid DNase activity
GO:0004531	N	deoxyribonucleate 3'-nucleotidohydrolase activity
GO:0004531	N	DNase II activity
GO:0004531	N	lysosomal DNase II activity
GO:0004531	N	pancreatic DNase II
GO:0004532	Y	exoribonuclease activity
GO:0004533	Y	exoribonuclease H activity
GO:0004533	N	retroviral reverse transcriptase RNaseH
GO:0004534	Y	5'-3' exoribonuclease activity
GO:0004535	Y	poly(A)-specific ribonuclease activity
GO:0004535	N	2',3'-exoribonuclease activity
GO:0004535	N	3'-exoribonuclease activity
GO:0004535	N	poly(A)-specific RNase activity
GO:0004536	Y	deoxyribonuclease activity
GO:0004537	Y	caspase-activated deoxyribonuclease activity
GO:0004540	Y	ribonuclease activity
GO:0004549	Y	tRNA-specific ribonuclease activity
GO:0004549	N	tRNA-specific RNase activity
GO:0004551	Y	nucleotide diphosphatase activity
GO:0004551	N	dinucleotide nucleotidohydrolase activity
GO:0004551	N	nucleotide pyrophosphatase activity
GO:0004551	N	nucleotide-sugar pyrophosphatase activity
GO:0004553	Y	hydrolase activity, hydrolyzing O-glycosyl compounds
GO:0004553	N	O-glucosyl hydrolase activity
GO:0004555	Y	alpha,alpha-trehalase activity
GO:0004555	N	alpha,alpha-trehalose glucohydrolase activity
GO:0004556	Y	alpha-amylase activity
GO:0004556	N	1,4-alpha-D-glucan glucanohydrolase activity
GO:0004556	N	alpha amylase activity
GO:0004556	N	endoamylase activity
GO:0004556	N	glycogenase activity
GO:0004556	N	taka-amylase A
GO:0004557	Y	alpha-galactosidase activity
GO:0004557	N	alpha-D-galactosidase activity
GO:0004557	N	alpha-D-galactoside galactohydrolase activity
GO:0004557	N	alpha-galactosidase A
GO:0004557	N	alpha-galactoside galactohydrolase activity
GO:0004557	N	melibiase activity
GO:0004558	Y	alpha-glucosidase activity
GO:0004558	N	acid maltase activity
GO:0004558	N	alpha-1,4-glucosidase activity
GO:0004558	N	alpha-D-glucosidase activity
GO:0004558	N	alpha-D-glucoside glucohydrolase activity
GO:0004558	N	alpha-glucopyranosidase activity
GO:0004558	N	alpha-glucosidase II
GO:0004558	N	alpha-glucoside hydrolase activity
GO:0004558	N	glucoinvertase activity
GO:0004558	N	glucosidoinvertase activity
GO:0004558	N	glucosidosucrase activity
GO:0004558	N	lysosomal alpha-glucosidase activity
GO:0004558	N	maltase-glucoamylase activity
GO:0004559	Y	alpha-mannosidase activity
GO:0004559	N	1,2-alpha-D-mannosidase activity
GO:0004559	N	1,2-alpha-mannosidase
GO:0004559	N	alpha-D-mannopyranosidase activity
GO:0004559	N	alpha-D-mannosidase activity
GO:0004559	N	alpha-D-mannoside mannohydrolase activity
GO:0004559	N	exo-alpha-mannosidase activity
GO:0004559	N	p-nitrophenyl-alpha-mannosidase activity
GO:0004560	Y	alpha-L-fucosidase activity
GO:0004560	N	alpha-fucosidase activity
GO:0004560	N	alpha-L-fucoside fucohydrolase activity
GO:0004561	Y	alpha-N-acetylglucosaminidase activity
GO:0004561	N	alpha-acetylglucosaminidase activity
GO:0004561	N	alpha-D-2-acetamido-2-deoxyglucosidase activity
GO:0004561	N	alpha-N-acetyl-D-glucosaminide N-acetylglucosaminohydrolase activity
GO:0004561	N	N-acetyl-alpha-D-glucosaminidase activity
GO:0004561	N	N-acetyl-alpha-glucosaminidase activity
GO:0004561	N	NAG activity
GO:0004563	Y	beta-N-acetylhexosaminidase activity
GO:0004563	N	beta-acetylaminodeoxyhexosidase activity
GO:0004563	N	beta-acetylhexosaminidinase activity
GO:0004563	N	beta-D-hexosaminidase activity
GO:0004563	N	beta-D-N-acetylhexosaminidase activity
GO:0004563	N	beta-hexosaminidase activity
GO:0004563	N	beta-N-acetyl-D-hexosaminidase activity
GO:0004563	N	beta-N-acetyl-D-hexosaminide N-acetylhexosaminohydrolase activity
GO:0004563	N	hexosaminidase A
GO:0004563	N	N-acetyl-beta-D-hexosaminidase activity
GO:0004563	N	N-acetyl-beta-glucosaminidase activity
GO:0004563	N	N-acetyl-beta-hexosaminidase activity
GO:0004563	N	N-acetylhexosaminidase activity
GO:0004564	Y	beta-fructofuranosidase activity
GO:0004564	N	acid invertase activity
GO:0004564	N	alkaline invertase activity
GO:0004564	N	beta-D-fructofuranoside fructohydrolase activity
GO:0004564	N	beta-fructosidase activity
GO:0004564	N	beta-h-fructosidase activity
GO:0004564	N	fructosylinvertase activity
GO:0004564	N	glucosucrase activity
GO:0004564	N	invertase activity
GO:0004564	N	invertin activity
GO:0004564	N	maxinvert L 1000 activity
GO:0004564	N	saccharase activity
GO:0004564	N	sucrase activity
GO:0004565	Y	beta-galactosidase activity
GO:0004565	N	beta-D-galactanase activity
GO:0004565	N	beta-D-galactoside galactohydrolase activity
GO:0004565	N	beta-D-lactosidase activity
GO:0004565	N	beta-lactosidase activity
GO:0004565	N	exo-(1->4)-beta-D-galactanase activity
GO:0004565	N	hydrolact
GO:0004565	N	lactose hydrolysis
GO:0004565	N	lactozym
GO:0004565	N	maxilact
GO:0004565	N	oryzatym
GO:0004565	N	S 2107
GO:0004565	N	sumiklat
GO:0004565	N	trilactase activity
GO:0004566	Y	beta-glucuronidase activity
GO:0004566	N	beta-D-glucuronoside glucuronosohydrolase activity
GO:0004566	N	beta-glucuronide glucuronohydrolase activity
GO:0004566	N	exo-beta-D-glucuronidase activity
GO:0004566	N	glucuronidase activity
GO:0004566	N	ketodase activity
GO:0004567	Y	beta-mannosidase activity
GO:0004567	N	beta-D-mannosidase activity
GO:0004567	N	beta-D-mannoside mannohydrolase activity
GO:0004567	N	beta-mannoside mannohydrolase activity
GO:0004567	N	exo-beta-D-mannanase activity
GO:0004567	N	mannanase activity
GO:0004567	N	mannase activity
GO:0004568	Y	chitinase activity
GO:0004568	N	1,4-beta-poly-N-acetylglucosaminidase activity
GO:0004568	N	beta-1,4-poly-N-acetyl glucosamidinase activity
GO:0004568	N	chitodextrinase activity
GO:0004568	N	poly-beta-glucosaminidase activity
GO:0004568	N	poly[1,4-(N-acetyl-beta-D-glucosaminide)] glycanohydrolase activity
GO:0004569	Y	glycoprotein endo-alpha-1,2-mannosidase activity
GO:0004569	N	endo-alpha-mannosidase activity
GO:0004569	N	endomannosidase activity
GO:0004569	N	glucosyl mannosidase activity
GO:0004569	N	glucosylmannosidase activity
GO:0004569	N	glycoprotein glucosylmannohydrolase activity
GO:0004571	Y	mannosyl-oligosaccharide 1,2-alpha-mannosidase activity
GO:0004571	N	1,2-alpha-mannosidase
GO:0004571	N	1,2-alpha-mannosyl-oligosaccharide alpha-D-mannohydrolase activity
GO:0004571	N	exo-alpha-1,2-mannanase activity
GO:0004571	N	glycoprotein processing mannosidase I
GO:0004571	N	man9-mannosidase activity
GO:0004571	N	Man9-mannosidase activity
GO:0004571	N	ManI activity
GO:0004571	N	mannose-9 processing alpha-mannosidase activity
GO:0004571	N	mannosidase 1A activity
GO:0004571	N	mannosidase 1B activity
GO:0004571	N	mannosidase I
GO:0004572	Y	mannosyl-oligosaccharide 1,3-1,6-alpha-mannosidase activity
GO:0004572	N	1,3-(1,6-)mannosyl-oligosaccharide alpha-D-mannohydrolase activity
GO:0004572	N	alpha-D-mannosidase II
GO:0004572	N	alpha-mannosidase II
GO:0004572	N	alpha1-3,6-mannosidase activity
GO:0004572	N	exo-1,3-1,6-alpha-mannosidase activity
GO:0004572	N	GlcNAc transferase I-dependent alpha1,3[alpha1,6]mannosidase activity
GO:0004572	N	Golgi alpha-mannosidase II
GO:0004572	N	ManII activity
GO:0004572	N	mannosidase II activity
GO:0004573	Y	mannosyl-oligosaccharide glucosidase activity
GO:0004573	N	Glc3Man9NAc2 oligosaccharide glucosidase activity
GO:0004573	N	mannosyl-oligosaccharide glucohydrolase activity
GO:0004573	N	mannosyl-oligosaccharide glucosidase (processing A-glucosidase I) activity
GO:0004573	N	processing A-glucosidase I activity
GO:0004573	N	trimming glucosidase I
GO:0004574	Y	oligo-1,6-glucosidase activity
GO:0004574	N	alpha-limit dextrinase activity
GO:0004574	N	dextrin 6-glucanohydrolase activity
GO:0004574	N	dextrin 6alpha-glucanohydrolase activity
GO:0004574	N	exo-oligo-1,6-glucosidase activity
GO:0004574	N	isomaltase activity
GO:0004574	N	limit dextrinase (erroneous)
GO:0004574	N	oligosaccharide alpha-1,6-glucohydrolase activity
GO:0004574	N	oligosaccharide alpha-1,6-glucosidase activity
GO:0004574	N	sucrase-isomaltase activity
GO:0004575	Y	sucrose alpha-glucosidase activity
GO:0004575	N	intestinal sucrase activity
GO:0004575	N	sucrase activity
GO:0004575	N	sucrase(invertase)
GO:0004575	N	sucrase-isomaltase activity
GO:0004575	N	sucrose alpha-D-glucohydrolase activity
GO:0004575	N	sucrose alpha-glucohydrolase activity
GO:0004575	N	sucrose-alpha-D-glucohydrolase activity
GO:0004575	N	sucrose.alpha.-glucohydrolase activity
GO:0004593	Y	pantothenase activity
GO:0004593	N	(R)-pantothenate amidohydrolase activity
GO:0004593	N	pantothenate amidohydrolase activity
GO:0004593	N	pantothenate hydrolase activity
GO:0004620	Y	phospholipase activity
GO:0004621	Y	glycosylphosphatidylinositol phospholipase D activity
GO:0004621	N	glycoprotein phospholipase D activity
GO:0004621	N	glycoprotein-phosphatidylinositol phosphatidohydrolase activity
GO:0004621	N	GPI-PLD activity
GO:0004621	N	phosphatidylinositol phospholipase D activity
GO:0004621	N	phosphatidylinositol-glycan-specific phospholipase D activity
GO:0004621	N	phosphatidylinositol-specific phospholipase D activity
GO:0004622	Y	lysophospholipase activity
GO:0004622	N	2-lysophosphatidylcholine acylhydrolase activity
GO:0004622	N	lecithinase B activity
GO:0004622	N	lecitholipase activity
GO:0004622	N	lysolecithinase activity
GO:0004622	N	lysophopholipase L2
GO:0004622	N	lysophosphatidase activity
GO:0004622	N	lysophosphatidylcholine hydrolase activity
GO:0004622	N	lysophospholipase A1
GO:0004622	N	phosphatidase B
GO:0004622	N	phospholipase B activity
GO:0004623	Y	phospholipase A2 activity
GO:0004623	N	cytosolic phospholipase A2 activity
GO:0004623	N	lecithinase A activity
GO:0004623	N	phosphatidase activity
GO:0004623	N	phosphatidolipase activity
GO:0004623	N	phosphatidylcholine 2-acylhydrolase activity
GO:0004623	N	phospholipase A
GO:0004623	N	secreted phospholipase A2 activity
GO:0004629	Y	phospholipase C activity
GO:0004629	N	lecithinase C activity
GO:0004629	N	lipophosphodiesterase C
GO:0004629	N	phosphatidase C
GO:0004630	Y	phospholipase D activity
GO:0004630	N	choline phosphatase activity
GO:0004630	N	lecithinase D activity
GO:0004630	N	lipophosphodiesterase II activity
GO:0004630	N	phosphatidylcholine phosphatidohydrolase activity
GO:0004635	Y	phosphoribosyl-AMP cyclohydrolase activity
GO:0004635	N	1-(5-phospho-D-ribosyl)-AMP 1,6-hydrolase activity
GO:0004635	N	phosphoribosyladenosine monophosphate cyclohydrolase activity
GO:0004635	N	PRAMP-cyclohydrolase activity
GO:0004636	Y	phosphoribosyl-ATP diphosphatase activity
GO:0004636	N	1-(5-phosphoribosyl)-ATP diphosphohydrolase activity
GO:0004636	N	phosphoribosyl-ATP pyrophosphatase activity
GO:0004636	N	phosphoribosyladenosine triphosphate pyrophosphatase activity
GO:0004647	Y	phosphoserine phosphatase activity
GO:0004647	N	O-phosphoserine phosphohydrolase activity
GO:0004649	Y	poly(ADP-ribose) glycohydrolase activity
GO:0004650	Y	polygalacturonase activity
GO:0004650	N	endo-D-galacturonase activity
GO:0004650	N	endo-polygalacturonase activity
GO:0004650	N	endogalacturonase activity
GO:0004650	N	endopolygalacturonase activity
GO:0004650	N	pectin depolymerase activity
GO:0004650	N	pectin hydrolase activity
GO:0004650	N	pectin polygalacturonase activity
GO:0004650	N	pectinase activity
GO:0004650	N	pectolase activity
GO:0004650	N	poly(1,4-alpha-D-galacturonide) glycanohydrolase activity
GO:0004650	N	poly-alpha-1,4-galacturonide glycanohydrolase activity
GO:0004651	Y	polynucleotide 5'-phosphatase activity
GO:0004651	N	5'-polynucleotidase activity
GO:0004651	N	polynucleotide 5'-phosphohydrolase activity
GO:0004651	N	polynucleotide 5'-triphosphatase activity
GO:0004668	Y	protein-arginine deiminase activity
GO:0004668	N	peptidylarginine deiminase activity
GO:0004668	N	protein-L-arginine iminohydrolase activity
GO:0004721	Y	phosphoprotein phosphatase activity
GO:0004721	N	phosphoprotein phosphohydrolase activity
GO:0004721	N	protein phosphatase activity
GO:0004721	N	protein phosphatase-1 activity
GO:0004721	N	protein phosphatase-2A activity
GO:0004721	N	protein phosphatase-2B activity
GO:0004721	N	protein phosphatase-2C activity
GO:0004722	Y	protein serine/threonine phosphatase activity
GO:0004722	N	3-hydroxy 3-methylglutaryl coenzymeA reductase phosphatase
GO:0004722	N	Aspergillus awamori acid protein phosphatase
GO:0004722	N	BCKDH phosphatase
GO:0004722	N	branched-chain alpha-keto acid dehydrogenase phosphatase
GO:0004722	N	calcineurin
GO:0004722	N	casein phosphatase
GO:0004722	N	HMG-CoA reductase phosphatase
GO:0004722	N	phosphatase 2A
GO:0004722	N	phosphatase 2B
GO:0004722	N	phosphatase C-II
GO:0004722	N	phosphatase H-II
GO:0004722	N	phosphatase I
GO:0004722	N	phosphatase IB
GO:0004722	N	phosphatase II
GO:0004722	N	phosphatase III
GO:0004722	N	phosphatase IV
GO:0004722	N	phosphatase SP
GO:0004722	N	phosphopyruvate dehydrogenase phosphatase
GO:0004722	N	phosphospectrin phosphatase
GO:0004722	N	polycation modulated (PCM-) phosphatase
GO:0004722	N	protein D phosphatase
GO:0004722	N	protein phosphatase type 1 activity
GO:0004722	N	protein phosphatase type 1, intrinsic catalyst activity
GO:0004722	N	protein phosphatase type 2A activity
GO:0004722	N	protein phosphatase type 2A, intrinsic catalyst activity
GO:0004722	N	protein phosphatase type 2B activity
GO:0004722	N	protein phosphatase type 2B, intrinsic catalyst activity
GO:0004722	N	protein phosphatase type 2C activity
GO:0004722	N	protein phosphatase type 4 activity
GO:0004722	N	protein phosphatase type 4, intrinsic catalyst activity
GO:0004722	N	protein phosphatase X
GO:0004722	N	serine/threonine specific protein phosphatase activity
GO:0004723	Y	calcium-dependent protein serine/threonine phosphatase activity
GO:0004723	N	calcineurin
GO:0004723	N	calcium-dependent protein serine/threonine phosphatase, intrinsic catalyst activity
GO:0004724	Y	magnesium-dependent protein serine/threonine phosphatase activity
GO:0004725	Y	protein tyrosine phosphatase activity
GO:0004725	N	[phosphotyrosine]protein phosphatase activity
GO:0004725	N	phosphoprotein phosphatase (phosphotyrosine) activity
GO:0004725	N	phosphotyrosine histone phosphatase activity
GO:0004725	N	phosphotyrosine phosphatase activity
GO:0004725	N	phosphotyrosine protein phosphatase activity
GO:0004725	N	phosphotyrosylprotein phosphatase activity
GO:0004725	N	PPT-phosphatase activity
GO:0004725	N	protein phosphotyrosine phosphatase activity
GO:0004725	N	protein-tyrosine-phosphatase activity
GO:0004725	N	protein-tyrosine-phosphate phosphohydrolase activity
GO:0004725	N	PTP-phosphatase activity
GO:0004725	N	PTPase activity
GO:0004725	N	tyrosine O-phosphate phosphatase activity
GO:0004725	N	tyrosylprotein phosphatase activity
GO:0004726	Y	non-membrane spanning protein tyrosine phosphatase activity
GO:0004727	Y	prenylated protein tyrosine phosphatase activity
GO:0004728	Y	receptor signaling protein tyrosine phosphatase activity
GO:0004728	N	receptor signalling protein tyrosine phosphatase activity
GO:0004741	Y	[pyruvate dehydrogenase (lipoamide)] phosphatase activity
GO:0004741	N	[pyruvate dehydrogenase (lipoamide)] phosphatase, intrinsic catalyst activity
GO:0004741	N	phosphopyruvate dehydrogenase phosphatase activity
GO:0004741	N	pyruvate dehydrogenase (lipoamide) phosphatase activity
GO:0004741	N	pyruvate dehydrogenase (lipoamide)-phosphatase activity
GO:0004741	N	pyruvate dehydrogenase (lipoamide)-phosphate phosphohydrolase activity
GO:0004741	N	pyruvate dehydrogenase phosphatase activity
GO:0004767	Y	sphingomyelin phosphodiesterase activity
GO:0004767	N	acid sphingomyelin phosphodiesterase
GO:0004767	N	acid sphingomyelinase activity
GO:0004767	N	neutral sphingomyelin phosphodiesterase
GO:0004767	N	neutral sphingomyelinase activity
GO:0004767	N	sphingomyelin cholinephosphohydrolase activity
GO:0004767	N	sphingomyelinase activity
GO:0004771	Y	sterol esterase activity
GO:0004771	N	acylcholesterol lipase activity
GO:0004771	N	cholesterase activity
GO:0004771	N	cholesterol ester hydrolase activity
GO:0004771	N	cholesterol ester synthase activity
GO:0004771	N	cholesterol esterase activity
GO:0004771	N	cholesteryl ester hydrolase activity
GO:0004771	N	cholesteryl ester synthase activity
GO:0004771	N	cholesteryl esterase activity
GO:0004771	N	sterol ester hydrolase activity
GO:0004771	N	steryl-ester acylhydrolase activity
GO:0004771	N	triterpenol esterase activity
GO:0004773	Y	steryl-sulfatase activity
GO:0004773	N	3-beta-hydroxysteroid sulfate sulfatase activity
GO:0004773	N	arylsulfatase C activity
GO:0004773	N	dehydroepiandrosterone sulfatase activity
GO:0004773	N	dehydroepiandrosterone sulfate sulfatase activity
GO:0004773	N	phenolic steroid sulfatase activity
GO:0004773	N	pregnenolone sulfatase activity
GO:0004773	N	steroid 3-sulfatase activity
GO:0004773	N	steroid sulfatase activity
GO:0004773	N	steroid sulfate sulfohydrolase activity
GO:0004773	N	sterol sulfatase activity
GO:0004773	N	steryl-sulfate sulfohydrolase activity
GO:0004773	N	steryl-sulphatase activity
GO:0004778	Y	succinyl-CoA hydrolase activity
GO:0004778	N	succinyl coenzyme A deacylase activity
GO:0004778	N	succinyl coenzyme A hydrolase activity
GO:0004778	N	succinyl-CoA acylase activity
GO:0004787	Y	thiamin-pyrophosphatase activity
GO:0004787	N	thiamin pyrophosphatase activity
GO:0004787	N	thiamine pyrophosphatase activity
GO:0004787	N	thiaminpyrophosphatase activity
GO:0004787	N	TPPase activity
GO:0004805	Y	trehalose-phosphatase activity
GO:0004805	N	trehalose 6-phosphatase activity
GO:0004805	N	trehalose 6-phosphate phosphatase activity
GO:0004805	N	trehalose phosphatase activity
GO:0004805	N	trehalose-6-phosphate phosphohydrolase activity
GO:0004806	Y	triacylglycerol lipase activity
GO:0004806	N	amano AP
GO:0004806	N	amano B
GO:0004806	N	amano CE
GO:0004806	N	amano CES
GO:0004806	N	amano P
GO:0004806	N	amno N-AP
GO:0004806	N	butyrinase activity
GO:0004806	N	cacordase activity
GO:0004806	N	capalase L
GO:0004806	N	GA 56
GO:0004806	N	GEH
GO:0004806	N	glycerol ester hydrolase activity
GO:0004806	N	glycerol-ester hydrolase activity
GO:0004806	N	heparin releasable hepatic lipase
GO:0004806	N	hepatic lipase
GO:0004806	N	hepatic monoacylglycerol acyltransferase
GO:0004806	N	lipazin
GO:0004806	N	liver lipase
GO:0004806	N	meito MY 30
GO:0004806	N	meito sangyo OF lipase
GO:0004806	N	post-heparin plasma protamine-resistant lipase
GO:0004806	N	PPL
GO:0004806	N	salt-resistant post-heparin lipase
GO:0004806	N	steapsin
GO:0004806	N	takedo 1969-4-9
GO:0004806	N	triacetinase activity
GO:0004806	N	triacylglycerol acylhydrolase activity
GO:0004806	N	triacylglycerol ester hydrolase activity
GO:0004806	N	tributyrase activity
GO:0004806	N	tributyrin esterase activity
GO:0004806	N	tributyrinase activity
GO:0004806	N	triglyceridase activity
GO:0004806	N	triglyceride hydrolase activity
GO:0004806	N	triglyceride lipase activity
GO:0004806	N	triolein hydrolase activity
GO:0004806	N	tween hydrolase activity
GO:0004806	N	tween-hydrolyzing esterase activity
GO:0004806	N	tweenase activity
GO:0004806	N	tweenesterase activity
GO:0004843	Y	ubiquitin-specific protease activity
GO:0004843	N	UBP
GO:0004843	N	UCH2
GO:0004844	Y	uracil DNA N-glycosylase activity
GO:0004844	N	uracil-DNA glycosylase activity
GO:0004848	Y	ureidoglycolate hydrolase activity
GO:0004848	N	(S)-ureidoglycolate amidohydrolase (decarboxylating)
GO:0004875	Y	complement receptor activity
GO:0004876	Y	complement component C3a receptor activity
GO:0004877	Y	complement component C3b receptor activity
GO:0004878	Y	complement component C5a receptor activity
GO:0004896	Y	cytokine receptor activity
GO:0004896	N	hematopoietin/interferon-class (D200-domain) cytokine receptor activity
GO:0004896	N	IL receptor
GO:0004896	N	interleukin receptor activity
GO:0004897	Y	ciliary neurotrophic factor receptor activity
GO:0004897	N	gp130
GO:0004899	Y	leukemia inhibitory factor receptor beta-protein activity
GO:0004900	Y	erythropoietin receptor activity
GO:0004901	Y	granulocyte macrophage colony-stimulating factor receptor activity
GO:0004901	N	CSF-2
GO:0004901	N	GM-CSF receptor activity
GO:0004901	N	GMC-SF receptor activity
GO:0004902	Y	granulocyte colony-stimulating factor receptor activity
GO:0004903	Y	growth hormone receptor activity
GO:0004904	Y	interferon receptor activity
GO:0004905	Y	type I interferon receptor activity
GO:0004905	N	interferon-alpha receptor activity
GO:0004905	N	interferon-alpha/beta receptor activity
GO:0004905	N	interferon-beta receptor activity
GO:0004905	N	interferon-delta receptor activity
GO:0004905	N	interferon-epsilon receptor activity
GO:0004905	N	interferon-kappa receptor activity
GO:0004905	N	interferon-omega receptor activity
GO:0004905	N	interferon-tau receptor activity
GO:0004905	N	interferon-zeta receptor activity
GO:0004906	Y	interferon-gamma receptor activity
GO:0004906	N	type II interferon receptor activity
GO:0004908	Y	interleukin-1 receptor activity
GO:0004908	N	IL-1 receptor activity
GO:0004908	N	IL-1R
GO:0004909	Y	interleukin-1, Type I, activating receptor activity
GO:0004909	N	IL-1 type I, activating binding
GO:0004909	N	IL-1 type I, activating receptor
GO:0004909	N	interleukin-1 activating receptor activity
GO:0004909	N	interleukin-1 Type I receptor activity
GO:0004909	N	interleukin-1, Type I, activating binding
GO:0004910	Y	interleukin-1, Type II, blocking receptor activity
GO:0004910	N	IL-1 type II, blocking binding
GO:0004910	N	IL-1 type II, blocking receptor
GO:0004910	N	interleukin-1 blocking receptor activity
GO:0004910	N	interleukin-1 Type II receptor activity
GO:0004910	N	interleukin-1, Type II, blocking binding
GO:0004911	Y	interleukin-2 receptor activity
GO:0004911	N	IL-2 receptor activity
GO:0004911	N	IL-2R
GO:0004912	Y	interleukin-3 receptor activity
GO:0004912	N	IL-3 receptor activity
GO:0004912	N	IL-3R
GO:0004913	Y	interleukin-4 receptor activity
GO:0004913	N	IL-4 receptor activity
GO:0004913	N	IL-4R
GO:0004914	Y	interleukin-5 receptor activity
GO:0004914	N	IL-5 receptor activity
GO:0004914	N	IL-5R
GO:0004915	Y	interleukin-6 receptor activity
GO:0004915	N	gp130
GO:0004915	N	IL-6 receptor activity
GO:0004915	N	IL-6R
GO:0004917	Y	interleukin-7 receptor activity
GO:0004917	N	IL-7 receptor activity
GO:0004917	N	IL-7R
GO:0004918	Y	interleukin-8 receptor activity
GO:0004918	N	IL-8 receptor activity
GO:0004918	N	IL-8R
GO:0004919	Y	interleukin-9 receptor activity
GO:0004919	N	IL-9 receptor activity
GO:0004919	N	IL-9R
GO:0004920	Y	interleukin-10 receptor activity
GO:0004920	N	IL-10 receptor activity
GO:0004920	N	IL-10R
GO:0004921	Y	interleukin-11 receptor activity
GO:0004921	N	gp130
GO:0004921	N	IL-11 receptor activity
GO:0004921	N	IL-11R
GO:0004923	Y	leukemia inhibitory factor receptor activity
GO:0004924	Y	oncostatin-M receptor activity
GO:0004925	Y	prolactin receptor activity
GO:0004942	Y	anaphylatoxin receptor activity
GO:0004943	Y	C3a anaphylatoxin receptor activity
GO:0004944	Y	C5a anaphylatoxin receptor activity
GO:0004945	Y	angiotensin type II receptor activity
GO:0004946	Y	bombesin receptor activity
GO:0004947	Y	bradykinin receptor activity
GO:0004950	Y	chemokine receptor activity
GO:0004951	Y	cholecystokinin receptor activity
GO:0004952	Y	dopamine receptor activity
GO:0004962	Y	endothelin receptor activity
GO:0004966	Y	galanin receptor activity
GO:0004977	Y	melanocortin receptor activity
GO:0004978	Y	adrenocorticotropin receptor activity
GO:0004978	N	ACTH receptor activity
GO:0004978	N	adrenocorticotropic hormone receptor activity
GO:0004979	Y	beta-endorphin receptor activity
GO:0004980	Y	melanocyte stimulating hormone receptor activity
GO:0004980	N	melanophore stimulating hormone receptor activity
GO:0004980	N	MSH receptor activity
GO:0004980	N	MSHR activity
GO:0004981	Y	muscarinic acetylcholine receptor activity
GO:0004982	Y	N-formyl peptide receptor activity
GO:0004982	N	Fmet-leu-phe receptor
GO:0004983	Y	neuropeptide Y receptor activity
GO:0004985	Y	opioid receptor activity
GO:0004986	Y	delta-opioid receptor activity
GO:0004987	Y	kappa-opioid receptor activity
GO:0004988	Y	mu-opioid receptor activity
GO:0004990	Y	oxytocin receptor activity
GO:0004994	Y	somatostatin receptor activity
GO:0004995	Y	tachykinin receptor activity
GO:0005000	Y	vasopressin receptor activity
GO:0005001	Y	transmembrane receptor protein tyrosine phosphatase activity
GO:0005030	Y	neurotrophin receptor activity
GO:0005031	Y	tumor necrosis factor receptor activity
GO:0005031	N	NGF/TNF (6 C-domain) receptor activity
GO:0005031	N	TNF receptor activity
GO:0005031	N	TNF receptor activity, type I
GO:0005031	N	TNF receptor activity, type II
GO:0005031	N	tumor necrosis factor receptor activity, type I
GO:0005031	N	tumor necrosis factor receptor activity, type II
GO:0005041	Y	low-density lipoprotein receptor activity
GO:0005041	N	LDL receptor
GO:0005046	Y	KDEL sequence binding
GO:0005046	N	KDEL receptor activity
GO:0005047	Y	signal recognition particle binding
GO:0005047	N	docking protein
GO:0005047	N	signal recognition particle receptor
GO:0005048	Y	signal sequence binding
GO:0005048	N	leader sequence binding
GO:0005048	N	protein signal sequence binding
GO:0005048	N	signal sequence receptor
GO:0005049	Y	nuclear export signal receptor activity
GO:0005049	N	NES receptor
GO:0005052	Y	peroxisome matrix targeting signal-1 binding
GO:0005052	N	peroxisome targeting signal-1 binding
GO:0005052	N	peroxisome targeting signal-1 receptor
GO:0005052	N	PEX5
GO:0005052	N	PTS1 receptor
GO:0005053	Y	peroxisome matrix targeting signal-2 binding
GO:0005053	N	peroxisome targeting signal-2 binding
GO:0005053	N	peroxisome targeting signal-2 receptor
GO:0005053	N	PEX7
GO:0005053	N	PTS2 receptor
GO:0005068	Y	transmembrane receptor protein tyrosine kinase adaptor protein activity
GO:0005070	Y	SH3/SH2 adaptor activity
GO:0005070	N	SH3/SH2 adaptor protein activity
GO:0005078	Y	MAP-kinase scaffold activity
GO:0005078	N	MAP-kinase scaffold protein activity
GO:0005080	Y	protein kinase C binding
GO:0005080	N	PKC binding
GO:0005091	Y	guanyl-nucleotide exchange factor adaptor activity
GO:0005102	Y	receptor binding
GO:0005102	N	receptor ligand
GO:0005102	N	receptor-associated protein activity
GO:0005104	Y	fibroblast growth factor receptor binding
GO:0005104	N	FGF receptor binding
GO:0005104	N	FGFR binding
GO:0005104	N	FGFR ligand
GO:0005104	N	fibroblast growth factor
GO:0005104	N	fibroblast growth factor receptor ligand
GO:0005105	Y	type 1 fibroblast growth factor receptor binding
GO:0005105	N	breathless binding
GO:0005105	N	breathless ligand
GO:0005105	N	FGFR1 binding
GO:0005105	N	FGFR1 ligand
GO:0005105	N	type 1 fibroblast growth factor receptor ligand
GO:0005109	Y	frizzled binding
GO:0005109	N	frizzled ligand
GO:0005109	N	fz binding
GO:0005109	N	fz ligand
GO:0005110	Y	frizzled-2 binding
GO:0005110	N	frizzled-2 ligand
GO:0005110	N	fz2 binding
GO:0005110	N	fz2 ligand
GO:0005111	Y	type 2 fibroblast growth factor receptor binding
GO:0005111	N	FGFR2 binding
GO:0005111	N	FGFR2 ligand
GO:0005111	N	heartless binding
GO:0005111	N	heartless ligand
GO:0005111	N	type 2 fibroblast growth factor receptor ligand
GO:0005112	Y	Notch binding
GO:0005112	N	N binding
GO:0005112	N	N ligand
GO:0005112	N	Notch ligand
GO:0005112	N	Notch receptor binding
GO:0005113	Y	patched binding
GO:0005113	N	patched ligand
GO:0005113	N	ptc binding
GO:0005113	N	ptc ligand
GO:0005114	Y	type II transforming growth factor beta receptor binding
GO:0005114	N	punt binding
GO:0005114	N	punt ligand
GO:0005114	N	TGF-beta type II binding
GO:0005114	N	transforming growth factor beta ligand binding to type II receptor
GO:0005114	N	transforming growth factor beta receptor type II binding
GO:0005114	N	type II TGF-beta binding
GO:0005115	Y	receptor tyrosine kinase-like orphan receptor binding
GO:0005115	N	receptor tyrosine kinase-like orphan receptor ligand
GO:0005115	N	Ror binding
GO:0005115	N	Ror ligand
GO:0005117	Y	wishful thinking binding
GO:0005117	N	SE20 receptor binding
GO:0005117	N	wishful thinking ligand
GO:0005117	N	Wit binding
GO:0005117	N	Wit ligand
GO:0005118	Y	sevenless binding
GO:0005118	N	sev binding
GO:0005118	N	sev ligand
GO:0005118	N	sevenless ligand
GO:0005119	Y	smoothened binding
GO:0005119	N	smo binding
GO:0005119	N	smo ligand
GO:0005119	N	smoothened ligand
GO:0005121	Y	Toll binding
GO:0005121	N	Tl binding
GO:0005121	N	Toll ligand
GO:0005121	N	Toll receptor binding
GO:0005122	Y	torso binding
GO:0005122	N	tor binding
GO:0005122	N	tor ligand
GO:0005122	N	torso ligand
GO:0005123	Y	death receptor binding
GO:0005123	N	APO binding
GO:0005123	N	death receptor adaptor protein activity
GO:0005123	N	death receptor interacting protein activity
GO:0005123	N	death receptor ligand
GO:0005123	N	death receptor-associated factor activity
GO:0005123	N	DR binding
GO:0005123	N	EDAR binding
GO:0005123	N	FAS binding
GO:0005123	N	KILLER binding
GO:0005123	N	NGFR binding
GO:0005123	N	TNFR1 binding
GO:0005123	N	TRAIL binding
GO:0005124	Y	scavenger receptor binding
GO:0005124	N	scavenger receptor ligand
GO:0005125	Y	cytokine activity
GO:0005126	Y	cytokine receptor binding
GO:0005126	N	hematopoietin/interferon-class (D200-domain) cytokine receptor binding
GO:0005126	N	hematopoietin/interferon-class (D200-domain) cytokine receptor ligand
GO:0005127	Y	ciliary neurotrophic factor receptor binding
GO:0005127	N	ciliary neurotrophic factor
GO:0005127	N	ciliary neurotrophic factor receptor ligand
GO:0005128	Y	erythropoietin receptor binding
GO:0005128	N	erythropoietin
GO:0005128	N	erythropoietin receptor ligand
GO:0005129	Y	granulocyte macrophage colony-stimulating factor receptor binding
GO:0005129	N	GM-CSF receptor ligand
GO:0005129	N	GMC-SF receptor ligand
GO:0005129	N	granulocyte macrophage colony-stimulating factor receptor ligand
GO:0005129	N	granulocyte-macrophage colony stimulating factor
GO:0005130	Y	granulocyte colony-stimulating factor receptor binding
GO:0005130	N	G-CSF receptor ligand
GO:0005130	N	GC-SF receptor ligand
GO:0005130	N	granulocyte colony-stimulating factor
GO:0005130	N	granulocyte colony-stimulating factor receptor ligand
GO:0005131	Y	growth hormone receptor binding
GO:0005131	N	growth hormone
GO:0005131	N	growth hormone receptor ligand
GO:0005132	Y	interferon-alpha/beta receptor binding
GO:0005132	N	interferon-alpha/beta
GO:0005132	N	interferon-alpha/beta receptor ligand
GO:0005133	Y	interferon-gamma receptor binding
GO:0005133	N	interferon-gamma
GO:0005133	N	interferon-gamma receptor ligand
GO:0005134	Y	interleukin-2 receptor binding
GO:0005134	N	IL-2
GO:0005134	N	interleukin-2 receptor ligand
GO:0005135	Y	interleukin-3 receptor binding
GO:0005135	N	IL-3
GO:0005135	N	interleukin-3 receptor ligand
GO:0005136	Y	interleukin-4 receptor binding
GO:0005136	N	IL-4
GO:0005136	N	interleukin-4 receptor ligand
GO:0005137	Y	interleukin-5 receptor binding
GO:0005137	N	IL-5
GO:0005137	N	interleukin-5 receptor ligand
GO:0005138	Y	interleukin-6 receptor binding
GO:0005138	N	IL-6
GO:0005138	N	interleukin-6 receptor ligand
GO:0005139	Y	interleukin-7 receptor binding
GO:0005139	N	IL-7
GO:0005139	N	interleukin-7 receptor ligand
GO:0005140	Y	interleukin-9 receptor binding
GO:0005140	N	IL-9
GO:0005140	N	interleukin-9 receptor ligand
GO:0005141	Y	interleukin-10 receptor binding
GO:0005141	N	IL-10
GO:0005141	N	interleukin-10 receptor ligand
GO:0005142	Y	interleukin-11 receptor binding
GO:0005142	N	IL-11
GO:0005142	N	interleukin-11 receptor ligand
GO:0005143	Y	interleukin-12 receptor binding
GO:0005143	N	IL-12
GO:0005143	N	interleukin-12 receptor ligand
GO:0005144	Y	interleukin-13 receptor binding
GO:0005144	N	IL-13
GO:0005144	N	interleukin-13 receptor ligand
GO:0005145	Y	interleukin-14 receptor binding
GO:0005145	N	IL-14
GO:0005145	N	interleukin-14 receptor ligand
GO:0005146	Y	leukemia inhibitory factor receptor binding
GO:0005146	N	leukemia inhibitory factor
GO:0005146	N	leukemia inhibitory factor receptor ligand
GO:0005147	Y	oncostatin-M receptor binding
GO:0005147	N	oncostatin-M
GO:0005147	N	oncostatin-M receptor ligand
GO:0005148	Y	prolactin receptor binding
GO:0005148	N	prolactin
GO:0005148	N	prolactin receptor ligand
GO:0005149	Y	interleukin-1 receptor binding
GO:0005149	N	IL-1
GO:0005149	N	interleukin-1 receptor ligand
GO:0005150	Y	interleukin-1, Type I receptor binding
GO:0005150	N	IL-1 type I
GO:0005150	N	interleukin-1, Type I receptor ligand
GO:0005151	Y	interleukin-1, Type II receptor binding
GO:0005151	N	IL-1 type II
GO:0005151	N	interleukin-1, Type II receptor ligand
GO:0005152	Y	interleukin-1 receptor antagonist activity
GO:0005152	N	IL-1ra
GO:0005153	Y	interleukin-8 receptor binding
GO:0005153	N	IL-8
GO:0005153	N	interleukin-8 receptor ligand
GO:0005154	Y	epidermal growth factor receptor binding
GO:0005154	N	EGF
GO:0005154	N	EGF receptor binding
GO:0005154	N	EGF receptor ligand
GO:0005154	N	EGFR binding
GO:0005154	N	epidermal growth factor
GO:0005154	N	epidermal growth factor receptor ligand
GO:0005154	N	TGF-alpha receptor binding
GO:0005154	N	TGFalpha receptor binding
GO:0005154	N	transforming growth factor alpha
GO:0005154	N	transforming growth factor alpha receptor binding
GO:0005154	N	transforming growth factor alpha receptor ligand
GO:0005157	Y	macrophage colony stimulating factor receptor binding
GO:0005157	N	macrophage colony stimulating factor receptor ligand
GO:0005158	Y	insulin receptor binding
GO:0005158	N	insulin receptor ligand
GO:0005159	Y	insulin-like growth factor receptor binding
GO:0005159	N	IGF receptor binding
GO:0005159	N	insulin-like growth factor
GO:0005159	N	insulin-like growth factor receptor ligand
GO:0005160	Y	transforming growth factor beta receptor binding
GO:0005160	N	activin
GO:0005160	N	inhibin
GO:0005160	N	TGF-beta receptor binding
GO:0005160	N	TGFbeta receptor binding
GO:0005160	N	transforming growth factor beta
GO:0005160	N	transforming growth factor beta ligand binding to type I receptor
GO:0005160	N	transforming growth factor beta ligand binding to type II receptor
GO:0005160	N	transforming growth factor beta receptor anchoring activity
GO:0005160	N	transforming growth factor beta receptor ligand
GO:0005161	Y	platelet-derived growth factor receptor binding
GO:0005161	N	PDGF
GO:0005161	N	PDGF receptor binding
GO:0005161	N	PDGFR binding
GO:0005161	N	platelet-derived growth factor
GO:0005161	N	platelet-derived growth factor receptor ligand
GO:0005163	Y	nerve growth factor receptor binding
GO:0005163	N	nerve growth factor receptor ligand
GO:0005163	N	neurotrophin
GO:0005163	N	NGF receptor binding
GO:0005164	Y	tumor necrosis factor receptor binding
GO:0005164	N	TNF receptor binding
GO:0005164	N	tumor necrosis factor
GO:0005164	N	tumor necrosis factor receptor ligand
GO:0005165	Y	neurotrophin receptor binding
GO:0005165	N	neurotrophin
GO:0005165	N	neurotrophin receptor ligand
GO:0005166	Y	neurotrophin p75 receptor binding
GO:0005166	N	neurotrophin p75 receptor ligand
GO:0005167	Y	neurotrophin TRK receptor binding
GO:0005167	N	neurotrophin TRK receptor ligand
GO:0005168	Y	neurotrophin TRKA receptor binding
GO:0005168	N	neurotrophin TRKA receptor ligand
GO:0005169	Y	neurotrophin TRKB receptor binding
GO:0005169	N	neurotrophin TRKB receptor ligand
GO:0005170	Y	neurotrophin TRKC receptor binding
GO:0005170	N	neurotrophin TRKC receptor ligand
GO:0005171	Y	hepatocyte growth factor receptor binding
GO:0005171	N	hepatocyte growth factor
GO:0005171	N	hepatocyte growth factor receptor ligand
GO:0005171	N	HGF receptor binding
[truncated: 6,369 more rows]
