# Supplementary material for: Named Entity Recognition for Bacterial Type IV Secretion Systems
Source: PLoS One. 2011 Mar 29;6(3):e14780. doi: 10.1371/journal.pone.0014780 (PMC3066171; doi:10.1371/journal.pone.0014780)
Supplement: Supporting Information S2 — Source document extracts and scripts. The results described in this paper can be recreated by following the workflow described in the file entitled "Instructions for Executing T4SS Named Entity Recognition Workflow.docx." (4.93 MB ZIP) [file pone.0014780.s002.zip › Revised Instructions and Data/T4SS/FileNameMapping_27Extracts.xls]

## Sheet: Sheet1
	Extract File Name	Source Reference
	File_8Extract	Baron, C., O. C. D, et al. (2002). "Bacterial secrets of secretion: EuroConference on the biology of type IV secretion processes." Mol Microbiol 43(5): 1359-65.
	File_15extract	Beaupre, C. E., J. Bohne, et al. (1997). "Interactions between VirB9 and VirB10 membrane proteins involved in movement of DNA from Agrobacterium tumefaciens into plant cells." J Bacteriol 179(1): 78-89.
	File_10Extract	Berger, B. R. and P. J. Christie (1993). "The Agrobacterium tumefaciens virB4 gene product is an essential virulence protein requiring an intact nucleoside triphosphate-binding domain." J Bacteriol 175(6): 1723-34.
	File_18Extract	Blanc, G., H. Ogata, et al. (2007). "Lateral gene transfer between obligate intracellular bacteria: evidence from the Rickettsia massiliae genome." Genome Res 17(11): 1657-64.
	File_12Extract	Cao, T. B. and M. H. Saier, Jr. (2001). "Conjugal type IV macromolecular transfer systems of Gram-negative bacteria: organismal distribution, structural constraints and evolutionary conclusions." Microbiology 147(Pt 12): 3201-14.
	File_2Extract	Christie, P. J. (1997). "Agrobacterium tumefaciens T-complex transport apparatus: a paradigm for a new family of multifunctional transporters in eubacteria." J Bacteriol 179(10): 3085-94.
	File_9Extract	Christie, P. J. and J. P. Vogel (2000). "Bacterial type IV secretion: conjugation systems adapted to deliver effector molecules to host cells." Trends Microbiol 8(8): 354-60.
	File_23Extract	Citovsky, V., A. Kapelnikov, et al. (2004). "Protein interactions involved in nuclear import of the Agrobacterium VirE2 protein in vivo and in vitro." J Biol Chem 279(28): 29528-33.
	File_14Extract	Covacci, A., J. L. Telford, et al. (1999). "Helicobacter pylori virulence and genetic geography." Science 284(5418): 1328-33.
	File_16Extract	Finberg, K. E., T. R. Muth, et al. (1995). "Interactions of VirB9, -10, and -11 with the membrane fraction of Agrobacterium tumefaciens: solubility studies provide evidence for tight associations." J Bacteriol 177(17): 4881-9.
	File_6Extract	Guyon, P., M. D. Chilton, et al. (1980). "Agropine in "null-type" crown gall tumors: Evidence for generality of the opine concept." Proc Natl Acad Sci U S A 77(5): 2693-2697.
	File_4Extract	Jakubowski, S. J., E. Cascales, et al. (2005). "Agrobacterium tumefaciens VirB9, an outer-membrane-associated component of a type IV secretion system, regulates substrate selection and T-pilus biogenesis." J Bacteriol 187(10): 3486-95.
	File_21Extract	Jones, A. L., K. Shirasu, et al. (1994). "The product of the virB4 gene of Agrobacterium tumefaciens promotes accumulation of VirB3 protein." J Bacteriol 176(17): 5255-61.
	File_22Extract	Medini, D., A. Covacci, et al. (2006). "Protein homology network families reveal step-wise diversification of Type III and Type IV secretion systems." PLoS Comput Biol 2(12): e173.
	File_1Extract	Nagai, H., J. C. Kagan, et al. (2002). "A bacterial guanine nucleotide exchange factor activates ARF on Legionella phagosomes." Science 295(5555): 679-82.
	File_27Extract	Ogata, H., S. Audic, et al. (2000). "Selfish DNA in protein-coding genes of Rickettsia." Science 290(5490): 347-50.
	File_25Extract	Roy, C. R. and L. G. Tilney (2002). "The road less traveled: transport of Legionella to the endoplasmic reticulum." J Cell Biol 158(3): 415-9.
	File_7Extract	Segal, E. D., J. Cha, et al. (1999). "Altered states: involvement of phosphorylated CagA in the induction of host cellular growth changes by Helicobacter pylori." Proc Natl Acad Sci U S A 96(25): 14559-64.
	File_24Extract	Segal, G., J. J. Russo, et al. (1999). "Relationships between a new type IV secretion system and the icm/dot virulence system of Legionella pneumophila." Mol Microbiol 34(4): 799-809.
	File_3Extract	Stephens, K. M., C. Roush, et al. (1995). "Agrobacterium tumefaciens VirB11 protein requires a consensus nucleotide-binding site for function in virulence." J Bacteriol 177(1): 27-36.
	File_19Extract	Tzfira, T. and V. Citovsky (2002). "Partners-in-infection: host proteins involved in the transformation of plant cells by Agrobacterium." Trends Cell Biol 12(3): 121-9.
	File_17Extract	Tzfira, T., M. Vaidya, et al. (2004). "Involvement of targeted proteolysis in plant genetic transformation by Agrobacterium." Nature 431(7004): 87-92.
	File_5Extract	Ward, D. V., J. R. Zupan, et al. (2002). "Agrobacterium VirE2 gets the VIP1 treatment in plant nuclear import." Trends Plant Sci 7(1): 1-3.
	File_11Extract	Ward, J. E., D. E. Akiyoshi, et al. (1988). "Characterization of the virB operon from an Agrobacterium tumefaciens Ti plasmid." J Biol Chem 263(12): 5804-14.
	File_13Extract	Ward, J. E., D. E. Akiyoshi, et al. (1990). "Correction: characterization of the virB operon from Agrobacterium tumefaciens Ti plasmid." J Biol Chem 265(8): 4768.
	File_20Extract	Weisburg, W. G., M. E. Dobson, et al. (1989). "Phylogenetic diversity of the Rickettsiae." J Bacteriol 171(8): 4202-6.
	File_26Extract	Williams, K. P., B. W. Sobral, et al. (2007). "A robust species tree for the Alphaproteobacteria." J Bacteriol 189(13): 4578-86.
