# Supplementary material for: Named Entity Recognition for Bacterial Type IV Secretion Systems
Source: PLoS One. 2011 Mar 29;6(3):e14780. doi: 10.1371/journal.pone.0014780 (PMC3066171; doi:10.1371/journal.pone.0014780)
Supplement: Supporting Information S2 — Source document extracts and scripts. The results described in this paper can be recreated by following the workflow described in the file entitled "Instructions for Executing T4SS Named Entity Recognition Workflow.docx." (4.93 MB ZIP) [file pone.0014780.s002.zip › Revised Instructions and Data/T4SS/scripts/computeFeatures.py]

#! /usr/bin/python
# Computes orthographic and context features for T4SS
#
# Usage: $0 infile outfile dictfile1 dictfile2 mode
#   Assumes infile one wd/line: three columns: word, POS, tag
#   Outfile has multiple columns ends in tag
#     Pre, post context by word, POS, orthography
#    edited by bk date 24 Sep 2010
#    kollurub@cs.man.ac.uk
# If infile == '1', use stdin

import os, sys, re, glob

# Globals
orgdict = []
habdict = []
habposdict = []
orgposdict = []
stoplist = ['the','a','in','of','was','in','on','for','from','to','at','an',':',',','.','is']

class PorterStemmer:

    def __init__(self):
        """The main part of the stemming algorithm starts here.
        b is a buffer holding a word to be stemmed. The letters are in b[k0],
        b[k0+1] ... ending at b[k]. In fact k0 = 0 in this demo program. k is
        readjusted downwards as the stemming progresses. Zero termination is
        not in fact used in the algorithm.

        Note that only lower case sequences are stemmed. Forcing to lower case
        should be done before stem(...) is called.
        """

        self.b = ""  # buffer for word to be stemmed
        self.k = 0
        self.k0 = 0
        self.j = 0   # j is a general offset into the string

    def cons(self, i):
        """cons(i) is TRUE <=> b[i] is a consonant."""
        if self.b[i] == 'a' or self.b[i] == 'e' or self.b[i] == 'i' or self.b[i] == 'o' or self.b[i] == 'u':
            return 0
        if self.b[i] == 'y':
            if i == self.k0:
                return 1
            else:
                return (not self.cons(i - 1))
        return 1

    def m(self):
        """m() measures the number of consonant sequences between k0 and j.
        if c is a consonant sequence and v a vowel sequence, and <..>
        indicates arbitrary presence,

           <c><v>       gives 0
           <c>vc<v>     gives 1
           <c>vcvc<v>   gives 2
           <c>vcvcvc<v> gives 3
           ....
        """
        n = 0
        i = self.k0
        while 1:
            if i > self.j:
                return n
            if not self.cons(i):
                break
            i = i + 1
        i = i + 1
        while 1:
            while 1:
                if i > self.j:
                    return n
                if self.cons(i):
                    break
                i = i + 1
            i = i + 1
            n = n + 1
            while 1:
                if i > self.j:
                    return n
                if not self.cons(i):
                    break
                i = i + 1
            i = i + 1

    def vowelinstem(self):
        """vowelinstem() is TRUE <=> k0,...j contains a vowel"""
        for i in range(self.k0, self.j + 1):
            if not self.cons(i):
                return 1
        return 0

    def doublec(self, j):
        """doublec(j) is TRUE <=> j,(j-1) contain a double consonant."""
        if j < (self.k0 + 1):
            return 0
        if (self.b[j] != self.b[j-1]):
            return 0
        return self.cons(j)

    def cvc(self, i):
        """cvc(i) is TRUE <=> i-2,i-1,i has the form consonant - vowel - consonant
        and also if the second c is not w,x or y. this is used when trying to
        restore an e at the end of a short  e.g.

           cav(e), lov(e), hop(e), crim(e), but
           snow, box, tray.
        """
        if i < (self.k0 + 2) or not self.cons(i) or self.cons(i-1) or not self.cons(i-2):
            return 0
        ch = self.b[i]
        if ch == 'w' or ch == 'x' or ch == 'y':
            return 0
        return 1

    def ends(self, s):
        """ends(s) is TRUE <=> k0,...k ends with the string s."""
        length = len(s)
        if s[length - 1] != self.b[self.k]: # tiny speed-up
            return 0
        if length > (self.k - self.k0 + 1):
            return 0
        if self.b[self.k-length+1:self.k+1] != s:
            return 0
        self.j = self.k - length
        return 1

    def setto(self, s):
        """setto(s) sets (j+1),...k to the characters in the string s, readjusting k."""
        length = len(s)
        self.b = self.b[:self.j+1] + s + self.b[self.j+length+1:]
        self.k = self.j + length

    def r(self, s):
        """r(s) is used further down."""
        if self.m() > 0:
            self.setto(s)

    def step1ab(self):
        """step1ab() gets rid of plurals and -ed or -ing. e.g.

           caresses  ->  caress
           ponies    ->  poni
           ties      ->  ti
           caress    ->  caress
           cats      ->  cat

           feed      ->  feed
           agreed    ->  agree
           disabled  ->  disable

           matting   ->  mat
           mating    ->  mate
           meeting   ->  meet
           milling   ->  mill
           messing   ->  mess

           meetings  ->  meet
        """
        if self.b[self.k] == 's':
            if self.ends("sses"):
                self.k = self.k - 2
            elif self.ends("ies"):
                self.setto("i")
            elif self.b[self.k - 1] != 's':
                self.k = self.k - 1
        if self.ends("eed"):
            if self.m() > 0:
                self.k = self.k - 1
        elif (self.ends("ed") or self.ends("ing")) and self.vowelinstem():
            self.k = self.j
            if self.ends("at"):   self.setto("ate")
            elif self.ends("bl"): self.setto("ble")
            elif self.ends("iz"): self.setto("ize")
            elif self.doublec(self.k):
                self.k = self.k - 1
                ch = self.b[self.k]
                if ch == 'l' or ch == 's' or ch == 'z':
                    self.k = self.k + 1
            elif (self.m() == 1 and self.cvc(self.k)):
                self.setto("e")

    def step1c(self):
        """step1c() turns terminal y to i when there is another vowel in the stem."""
        if (self.ends("y") and self.vowelinstem()):
            self.b = self.b[:self.k] + 'i' + self.b[self.k+1:]

    def step2(self):
        """step2() maps double suffices to single ones.
        so -ization ( = -ize plus -ation) maps to -ize etc. note that the
        string before the suffix must give m() > 0.
        """
        if self.b[self.k - 1] == 'a':
            if self.ends("ational"):   self.r("ate")
            elif self.ends("tional"):  self.r("tion")
        elif self.b[self.k - 1] == 'c':
            if self.ends("enci"):      self.r("ence")
            elif self.ends("anci"):    self.r("ance")
        elif self.b[self.k - 1] == 'e':
            if self.ends("izer"):      self.r("ize")
        elif self.b[self.k - 1] == 'l':
            if self.ends("bli"):       self.r("ble") # --DEPARTURE--
            # To match the published algorithm, replace this phrase with
            #   if self.ends("abli"):      self.r("able")
            elif self.ends("alli"):    self.r("al")
            elif self.ends("entli"):   self.r("ent")
            elif self.ends("eli"):     self.r("e")
            elif self.ends("ousli"):   self.r("ous")
        elif self.b[self.k - 1] == 'o':
            if self.ends("ization"):   self.r("ize")
            elif self.ends("ation"):   self.r("ate")
            elif self.ends("ator"):    self.r("ate")
        elif self.b[self.k - 1] == 's':
            if self.ends("alism"):     self.r("al")
            elif self.ends("iveness"): self.r("ive")
            elif self.ends("fulness"): self.r("ful")
            elif self.ends("ousness"): self.r("ous")
        elif self.b[self.k - 1] == 't':
            if self.ends("aliti"):     self.r("al")
            elif self.ends("iviti"):   self.r("ive")
            elif self.ends("biliti"):  self.r("ble")
        elif self.b[self.k - 1] == 'g': # --DEPARTURE--
            if self.ends("logi"):      self.r("log")
        # To match the published algorithm, delete this phrase

    def step3(self):
        """step3() dels with -ic-, -full, -ness etc. similar strategy to step2."""
        if self.b[self.k] == 'e':
            if self.ends("icate"):     self.r("ic")
            elif self.ends("ative"):   self.r("")
            elif self.ends("alize"):   self.r("al")
        elif self.b[self.k] == 'i':
            if self.ends("iciti"):     self.r("ic")
        elif self.b[self.k] == 'l':
            if self.ends("ical"):      self.r("ic")
            elif self.ends("ful"):     self.r("")
        elif self.b[self.k] == 's':
            if self.ends("ness"):      self.r("")

    def step4(self):
        """step4() takes off -ant, -ence etc., in context <c>vcvc<v>."""
        if self.b[self.k - 1] == 'a':
            if self.ends("al"): pass
            else: return
        elif self.b[self.k - 1] == 'c':
            if self.ends("ance"): pass
            elif self.ends("ence"): pass
            else: return
        elif self.b[self.k - 1] == 'e':
            if self.ends("er"): pass
            else: return
        elif self.b[self.k - 1] == 'i':
            if self.ends("ic"): pass
            else: return
        elif self.b[self.k - 1] == 'l':
            if self.ends("able"): pass
            elif self.ends("ible"): pass
            else: return
        elif self.b[self.k - 1] == 'n':
            if self.ends("ant"): pass
            elif self.ends("ement"): pass
            elif self.ends("ment"): pass
            elif self.ends("ent"): pass
            else: return
        elif self.b[self.k - 1] == 'o':
            if self.ends("ion") and (self.b[self.j] == 's' or self.b[self.j] == 't'): pass
            elif self.ends("ou"): pass
            # takes care of -ous
            else: return
        elif self.b[self.k - 1] == 's':
            if self.ends("ism"): pass
            else: return
        elif self.b[self.k - 1] == 't':
            if self.ends("ate"): pass
            elif self.ends("iti"): pass
            else: return
        elif self.b[self.k - 1] == 'u':
            if self.ends("ous"): pass
            else: return
        elif self.b[self.k - 1] == 'v':
            if self.ends("ive"): pass
            else: return
        elif self.b[self.k - 1] == 'z':
            if self.ends("ize"): pass
            else: return
        else:
            return
        if self.m() > 1:
            self.k = self.j

    def step5(self):
        """step5() removes a final -e if m() > 1, and changes -ll to -l if
        m() > 1.
        """
        self.j = self.k
        if self.b[self.k] == 'e':
            a = self.m()
            if a > 1 or (a == 1 and not self.cvc(self.k-1)):
                self.k = self.k - 1
        if self.b[self.k] == 'l' and self.doublec(self.k) and self.m() > 1:
            self.k = self.k -1

    def stem(self, p, i, j):
        """In stem(p,i,j), p is a char pointer, and the string to be stemmed
        is from p[i] to p[j] inclusive. Typically i is zero and j is the
        offset to the last character of a string, (p[j+1] == '\0'). The
        stemmer adjusts the characters p[i] ... p[j] and returns the new
        end-point of the string, k. Stemming never increases word length, so
        i <= k <= j. To turn the stemmer into a module, declare 'stem' as
        extern, and delete the remainder of this file.
        """
        # copy the parameters into statics
        self.b = p
        self.k = j
        self.k0 = i
        if self.k <= self.k0 + 1:
            return self.b # --DEPARTURE--

        # With this line, strings of length 1 or 2 don't go through the
        # stemming process, although no mention is made of this in the
        # published algorithm. Remove the line to match the published
        # algorithm.

        self.step1ab()
        self.step1c()
        self.step2()
        self.step3()
        self.step4()
        self.step5()
        return self.b[self.k0:self.k+1]


# Assumes dictionaries in 3 column format
# Puts all single words from dictionary into a single list
def makedict(dictfilename):
    dictlist = []
    dictfile = open(dictfilename,'r')

    for dictline in dictfile.readlines():
        dictline = dictline[:-1]
        (id, preferred, entry) = re.split('\t',dictline)
        words = entry.split(' ')
        for wd in words:
            wd_lc = wd.lower()
            wd_lc_inflected = re.sub('us$','i',wd_lc)
            wd_inflected = re.sub('us$','i',wd)
            if (wd in dictlist) or (wd in stoplist) or (wd_lc in stoplist):
                okay = 1
            else:
                dictlist.append(wd)
                if wd_lc != wd:
                    dictlist.append(wd_lc)
                    if wd_lc_inflected != wd_lc:
                        dictlist.append(wd_lc_inflected)
                if wd_inflected != wd:
                    dictlist.append(wd_inflected)
                
    dictfile.close()
    return dictlist


# #############################
# mkposdict:
#     Input: dictfilename - textname of dictionary file
#     Output: array of position-based word lists
#
# Stores words by position in named-entities in dictionaries, i.e. first in NE, 3rd in NE
# GAL: should it be pos or last/first/mid..??
##############################################

def mkposdict(dictfilename):
    posdictlist = []
    dictfile = open(dictfilename,'r')

    ct = 0
    while ct < 4:
        if len(posdictlist) <= ct:
            posdictlist.append([])
        ct += 1
    for dictline in dictfile.readlines():
        dictline = dictline[:-1]
        (id, preferred, entry) = re.split('\t',dictline)
        words = entry.split(' ')
        ct = 0
        for wd in words:
            wd_lc = wd.lower()
            wd_lc_inflected = re.sub('us$','i',wd_lc)
            wd_inflected = re.sub('us$','i',wd)
            if ct == 0:
                pt = 0
            if ct > 0:
                pt = 1
            if ct == len(words) -1:
                if ct == 0:
                    pt = 3
                else:
                    pt = 2
            if (wd in posdictlist[pt]) or (wd in stoplist) or (wd_lc in stoplist):
                okay = 1
            else:
                
                posdictlist[pt].append(wd)
                if wd_lc != wd:
                    posdictlist[pt].append(wd_lc)
                    if wd_lc_inflected != wd_lc:
                        posdictlist[pt].append(wd_lc_inflected)
                if wd_inflected != wd:
                    posdictlist[pt].append(wd_inflected)
            ct += 1
    dictfile.close()
    return posdictlist


class basevector:
    def __init__(self,  word, POS, label):
        self.label = label
        self.POS = POS
        self.word = word
        wordform = re.sub('[a-z]','a',word)
        wordform = re.sub('[A-Z]','A',wordform)
        wordform = re.sub('[0-9]','0',wordform)
        self.wordform = wordform
        self.first = word[0]
        self.lastfour = word[-4:]
        self.lasttwo = word[-2:]
        self.wflastfour = wordform[-4:]
        self.wflasttwo = wordform[-2:]
        self.wffirst = wordform[0]
        self.habitat_word = 0
        self.organism_word  = 0 
        self.org_nepos = [-1]
        self.hab_nepos = [-1]

def main():
  
    if sys.argv[1] == '1':
        in_f = sys.stdin
    else:
        infile = sys.argv[1]
        in_f = open(infile,'r')
    outfile = sys.argv[2]

    mode=sys.argv[5]
    if sys.argv[5] == ' ':
        print "No feature mode. Please use one of HAB, CC, BP or MF as the 5th argument."
        sys.exit(0)
    vectors = []

    # Need to change this to generalize dictionary list
    orgfile = sys.argv[3]
    habfile = sys.argv[4]
    
    orgdict = makedict(orgfile)
    habdict = makedict(habfile)
    
    orgposdict = mkposdict(orgfile)
    habposdict = mkposdict(habfile)

    print "Loaded the dictionary"

    # Read all data from simple three column file into array
    # Add features about presence in lists
    # Makes it easier to generate context-dependent vectors

    out_f = open(outfile,'w')
    for inline in in_f.readlines():
        inline = inline[:-1]
        parts = re.split('\s',inline)
        if len(parts) < 3 or parts[0] == '':
            # New utterance
            # GAL: Currently generating on a per-sentence basis - this might change
            # Actually generates the context and feature vector
            count = 1
            for vec in vectors:
                p = PorterStemmer()
                
                out_f.write(vec.word+' '+p.stem(vec.word,0,len(vec.word)-1)+' '+mode+'_'+str(vec.habitat_word)+' ORG_'+str(vec.organism_word)+' '+vec.POS+' wf_'+vec.wordform+' first_'+vec.first+' wffirst_'+vec.wffirst+' wflastfour_'+vec.wflastfour+' wflasttwo_'+vec.wflasttwo+' lastfour_'+vec.lastfour+' lasttwo_'+vec.lasttwo)


                for posn in vec.org_nepos:
                    out_f.write(' ORG_NEPOS_'+str(posn))
                for posn in vec.hab_nepos:
                    out_f.write(' '+mode+'_NEPOS_'+str(posn))
                #if vec.word in stoplist:
                #    out_f.write(' STOP')

                # To add to context, change window value
                window = 3
                
                pos = 1
                # Add features from preceding words
                while (pos <= window) and (count - pos) > 0:
                    convec = vectors[count - pos-1]
                    out_f.write(' PRE_'+str(pos)+'_'+convec.word+' PRE_ORG_'+str(pos)+'_'+str(convec.organism_word)  +  ' PRE_'+mode+'_'+str(pos)+'_'+str(convec.habitat_word)+' PRE_POS_'+str(pos)+'_'+convec.POS+' PRE_wf_'+str(pos)+convec.wordform+' PRE_first_'+str(pos)+'_'+convec.first+' PRE_wffirst_'+str(pos)+'_'+convec.wffirst+'  PRE_wflastfour_'+str(pos)+'_'+convec.wflastfour+' PRE_wflasttwo_'+str(pos)+'_'+convec.wflasttwo+' PRE_lastfour_'+str(pos)+'_'+convec.lastfour+' PRE_lasttwo_'+str(pos)+'_'+convec.lasttwo)

                    pos += 1
                    
                # Add features from following words
                pos = 1
                while (pos <= window) and (count + pos) < len(vectors):
                    convec = vectors[count + pos - 1]
                    out_f.write(' POST_'+str(pos)+'_'+convec.word+' POST_ORG_'+str(pos)+'_'+str(convec.organism_word)  +  ' POST_'+mode+'_'+str(pos)+'_'+str(convec.habitat_word)+' POST_POS_'+str(pos)+'_'+convec.POS+' POST_wf_'+str(pos)+convec.wordform+' POST_first_'+str(pos)+'_'+convec.first+' POST_wffirst_'+str(pos)+'_'+convec.wffirst+'  POST_wflastfour_'+str(pos)+'_'+convec.wflastfour+' POST_wflasttwo_'+str(pos)+'_'+convec.wflasttwo+' POST_lastfour_'+str(pos)+'_'+convec.lastfour+' POST_lasttwo_'+str(pos)+'_'+convec.lasttwo)

                    pos += 1
                out_f.write(' '+vec.label+'\n')
                count += 1
            vectors = []
            out_f.write('\n')
        else:
            wd = parts[0]
            pos = parts[1]
            label = parts[2]

            # If blank label, force to O
            if re.search('[a-zA-Z]',label) < 0:
                label = 'O'

            newvector = basevector(wd,pos,label)
            if wd in orgdict or wd.lower() in orgdict:
                newvector.organism_word = 1
            #print wd
            if wd in habdict or wd.lower() in habdict:
                #print 'IN:'+ wd
                newvector.habitat_word = 1
            ct = 0
            positions = []
            while ct < len(orgposdict):
                if wd in orgposdict[ct]:
                    positions.append(ct+1)
                ct += 1
            newvector.org_nepos = positions
            ct = 0
            positions = []
            while ct < len(habposdict):
                if wd in habposdict[ct]:
                    positions.append(ct+1)
                ct += 1
            newvector.hab_nepos = positions
            vectors.append(newvector)
            #print 'adding to vector'+str(len(vectors))

    if sys.argv[1] == '1':
        in_f.close()
    out_f.close()

main()
