# Supplementary material for: Named Entity Recognition for Bacterial Type IV Secretion Systems
Source: PLoS One. 2011 Mar 29;6(3):e14780. doi: 10.1371/journal.pone.0014780 (PMC3066171; doi:10.1371/journal.pone.0014780)
Supplement: Supporting Information S2 — Source document extracts and scripts. The results described in this paper can be recreated by following the workflow described in the file entitled "Instructions for Executing T4SS Named Entity Recognition Workflow.docx." (4.93 MB ZIP) [file pone.0014780.s002.zip › Revised Instructions and Data/T4SS/src/uk/ac/nactem/AlignAnnotations.java]

package uk.ac.nactem;

import java.io.File;

import uk.ac.nactem.util.FileLoader;

/**
 * Reads a file of semantically-tagged extracts in 3-col format
 * where there is a 3-line window either side of the tokens with NE tags
 * and aligns with a pos-tagged version of the same file in 2-col format.
 * @author williamblack
 * Copyright (2010) William Black.  All rights reserved.
 *
 */
public class AlignAnnotations {

	static final String[] ANN_DIRS = {"bacteria","biological_process","cellular_component","molecular_function"};
	static final String FILE_SEP = System.getProperty("file.separator");
	
	public static void main(String[] argv) {	
		File taggedTextFile;
		if (argv.length<1) {
			taggedTextFile = FileLoader.chooseGeniaFile();
		} else {
			taggedTextFile = new File(argv[0]);	
		}
		String fileName = taggedTextFile.getName().replaceAll("\\.genia", "");
		String ancestorPath = taggedTextFile.getParentFile().getParent();
		TaggedFileAsList tfal;
		for (String annDir:ANN_DIRS) {
			tfal = new TaggedFileAsList();
			tfal.loadFromFile(taggedTextFile);
			NamedEntityContextList necl = new NamedEntityContextList();
			String selectiveAnnPath = 
				ancestorPath+FILE_SEP+"extracted"+FILE_SEP+annDir+FILE_SEP+fileName+"Extract.txt";
			String outputPath =
				ancestorPath+FILE_SEP+"reunited"+FILE_SEP+annDir+FILE_SEP+fileName+".txt";
			necl.loadFromFile(new File(selectiveAnnPath));
			necl.matchAll(tfal);
			tfal.toTextFile(outputPath);
			if (!necl.unMatchedList.isEmpty()) {
				System.err.println("In matching "+selectiveAnnPath+"\nwith "+taggedTextFile.getPath()+"\nthe following were un-matched:\n");
				for (NamedEntityWindow unm:necl.unMatchedList) {
					System.err.println(unm.toString()+"\n");
				}
			}
		}
	}

}
