# Supplementary material for: Named Entity Recognition for Bacterial Type IV Secretion Systems
Source: PLoS One. 2011 Mar 29;6(3):e14780. doi: 10.1371/journal.pone.0014780 (PMC3066171; doi:10.1371/journal.pone.0014780)
Supplement: Supporting Information S2 — Source document extracts and scripts. The results described in this paper can be recreated by following the workflow described in the file entitled "Instructions for Executing T4SS Named Entity Recognition Workflow.docx." (4.93 MB ZIP) [file pone.0014780.s002.zip › Revised Instructions and Data/T4SS/src/uk/ac/nactem/NamedEntityContextList.java]

package uk.ac.nactem;

import java.io.File;
import java.util.ArrayList;
import java.util.Iterator;
import java.util.List;

import uk.ac.nactem.util.FileLoader;

/*
 * Copyright (2010) William Black
 * See the file COPYING for license terms
 */
public class NamedEntityContextList {
	protected List<NamedEntityWindow> theList;
	protected List<NamedEntityWindow> unMatchedList;
	
	public NamedEntityContextList() {
		super();
		theList=new ArrayList<NamedEntityWindow>();
	}
	
	public void add(NamedEntityWindow w) {
		theList.add(w);
	}
	
	public void loadFromFile(File fin) {
		FileLoader loader = new FileLoader();
		loader.setIgnoreBlank(false);
		List<String> fileLines = loader.file2list(fin);
		Iterator<String> flit = fileLines.iterator();
		while (flit.hasNext()) {
			NamedEntityWindow window = new NamedEntityWindow();
			String line="";
			while (flit.hasNext() && !line.startsWith("--")) {
				line = flit.next();
				if (!line.startsWith("--")) window.addLine(line);
			}
			theList.add(window);
		}
	}
	
	/*
	 * Suggested robustness improvement.  Iterate using get(i), and then if we get to 
	 * the 'If not, try further on' stage, look ahead one window to put an upper bound
	 * on the search in the while loop.
	 */
	public void matchAll(TaggedFileAsList taggedFile) {
		unMatchedList = new ArrayList<NamedEntityWindow>();

		int offset=0;
		for (NamedEntityWindow neww: theList) {
			offset=0;
			NamedEntityWindow matchingNew = taggedFile.getNextWindow(neww.getTokenSequence(), offset);
			int startOfMatch = matchingNew.getWindowStart();
			if (startOfMatch<0) {
				unMatchedList.add(neww);
			} else {
				// Check if the context can also be matched
				boolean found=neww.equals(matchingNew);
				// If not, try further on.
				offset = startOfMatch+neww.theWindow.size()-NamedEntityWindow.CONTEXT_SIZE;
				while (!found && startOfMatch>-1) {
					matchingNew = taggedFile.getNextWindow(neww.getTokenSequence(), offset);
					startOfMatch = matchingNew.getWindowStart();
					offset = startOfMatch+neww.theWindow.size()-NamedEntityWindow.CONTEXT_SIZE;
					found = neww.equals(matchingNew);
				}
				if (found) {
					taggedFile.applyNeTags(neww, startOfMatch);
				} else {
					unMatchedList.add(neww);
				}
			}

		}
		//taggedFile.toStdOut(true);
	}

	public static void main(String[] argv) {
		File toRead = FileLoader.chooseFile();
		NamedEntityContextList necl = new NamedEntityContextList();
		necl.loadFromFile(toRead);
		for (NamedEntityWindow neww: necl.theList) {
			System.out.println(neww.toString()+"---");
		}
	}
}
