# Supplementary material for: Named Entity Recognition for Bacterial Type IV Secretion Systems
Source: PLoS One. 2011 Mar 29;6(3):e14780. doi: 10.1371/journal.pone.0014780 (PMC3066171; doi:10.1371/journal.pone.0014780)
Supplement: Supporting Information S2 — Source document extracts and scripts. The results described in this paper can be recreated by following the workflow described in the file entitled "Instructions for Executing T4SS Named Entity Recognition Workflow.docx." (4.93 MB ZIP) [file pone.0014780.s002.zip › Revised Instructions and Data/T4SS/src/uk/ac/nactem/NamedEntityWindow.java]

package uk.ac.nactem;

import java.util.ArrayList;
import java.util.List;

/*
 * Copyright (2010) William Black
 * See the file COPYING for license terms.
 */
public class NamedEntityWindow {
	protected static final int CONTEXT_SIZE = 3;
	
	private int windowStart=-1, neStart=-1;
	
	protected List<String[]> theWindow;

	public NamedEntityWindow() {
		super();
		theWindow = new ArrayList<String[]>();
	}

	public int getWindowStart() {
		return windowStart;
	}

	public void setWindowStart(int windowStart) {
		this.windowStart = windowStart;
	}

	public int getNeStart() {
		return neStart;
	}

	public void setNeStart(int neStart) {
		this.neStart = neStart;
	}

	public String[] getTokenSequence() {
		int seqSize = theWindow.size() - (2 * CONTEXT_SIZE);
		String[] tokSeq = new String[seqSize];
		for (int i=0;i<seqSize;i++) {
			tokSeq[i]=theWindow.get(i+CONTEXT_SIZE)[0];
		}
		return tokSeq;
	}

	public void addLine(String s) {
		String[] lineElements;
		if ("".equals(s.trim())) {
			lineElements=new String[3];
			lineElements[0]=new String("");
			lineElements[1]=new String("");
			lineElements[2]=new String("");
		} else {
			lineElements = s.split("\\s");
		}
		theWindow.add(lineElements);
	}
	
	public boolean equals(Object o) {
		if (o==null) return false;
		NamedEntityWindow other = (NamedEntityWindow)o;
		if (other.theWindow==null || other.theWindow.size()!=this.theWindow.size()) return false;
//		System.out.println("Matching\n"+this.toString());	
//		System.out.println("and\n"+other.toString());	
		boolean provisionalResult=true;
		for (int i=0;i<theWindow.size()&& provisionalResult;i++){
			String[] myRow = this.theWindow.get(i);
			String[] otherRow = other.theWindow.get(i);
			if (!stringsMatch(myRow[0],otherRow[0])) {
				//System.out.println("Match failed at i="+i); //" and j="+j);
				provisionalResult = false;
			}
		}
		if (provisionalResult) {
			//System.out.println("Match succeeded");
			return true;
		} else if (this.alternateEquals(other)) {
			//System.out.println("Match succeeded");
			return true;
		} else {
			return false;
		}
	}
	
	/**
	 * A slacker definition of equals, to cater for differences in tokenization.
	 * @param other
	 * @return true if when you concatenate all the tokens, they overlap.
	 */
	public boolean alternateEquals(NamedEntityWindow other) {
		StringBuilder myCat=new StringBuilder(), otherCat = new StringBuilder();
		for (int i=0;i<theWindow.size();i++){
			myCat.append(this.theWindow.get(i)[0]);
			otherCat.append(other.theWindow.get(i)[0]);
		}
		String allMine = myCat.toString();
		String allOther = otherCat.toString();
		// Throw away anything beyond a sentence boundary after the NE
		int mSentBoundary = allMine.lastIndexOf('.');
		int oSentBoundary = allOther.lastIndexOf('.');
		if (mSentBoundary>allMine.indexOf(this.theWindow.get(theWindow.size()-4)[0])) allMine = allMine.substring(0,mSentBoundary);
		if (oSentBoundary>allOther.indexOf(other.theWindow.get(theWindow.size()-4)[0])) allOther = allOther.substring(0,oSentBoundary);
		
		// Now check for overlap
		if (allMine.indexOf(allOther)>=0) return true;
		if (allOther.indexOf(allMine)>=0) return true;
		
//		System.out.println("######## Failed to match "+allMine+" and "+allOther);
		return false;
	}
	
	
	/**
	 * A string-matching method for the case where pdf text extraction or OCR 
	 * has left some non-ASCII characters in a token.
	 * @param a - a String
	 * @param b - a String
	 * @return
	 */
	public static boolean stringsMatch(String a, String b) {
		if (a.equals(b)) return true;
		
		String[] aPieces = a.split("[^\\p{ASCII}]");
		String[] bPieces = b.split("[^\\p{ASCII}]");
		if (aPieces.length>1 ) {
			return (b.startsWith(aPieces[0]) && b.endsWith(aPieces[aPieces.length-1]));
		}
		if (bPieces.length>1 ) {
			return (a.startsWith(bPieces[0]) && a.endsWith(bPieces[bPieces.length-1]));
		}
		return false;
	}
	
	public String toString() {
		StringBuilder sb = new StringBuilder();
		for (String[] row: theWindow) {
			for (String cell: row) {
				sb.append(cell);
				sb.append("\t");
			}
			sb.append("\n");
		}
		return sb.toString();
		
	}
}
