# Supplementary material for: Named Entity Recognition for Bacterial Type IV Secretion Systems
Source: PLoS One. 2011 Mar 29;6(3):e14780. doi: 10.1371/journal.pone.0014780 (PMC3066171; doi:10.1371/journal.pone.0014780)
Supplement: Supporting Information S2 — Source document extracts and scripts. The results described in this paper can be recreated by following the workflow described in the file entitled "Instructions for Executing T4SS Named Entity Recognition Workflow.docx." (4.93 MB ZIP) [file pone.0014780.s002.zip › Revised Instructions and Data/T4SS/src/uk/ac/nactem/TaggedFileAsList.java]

package uk.ac.nactem;

import java.io.BufferedWriter;
import java.io.File;
import java.io.FileWriter;
import java.io.IOException;
import java.util.ArrayList;
import java.util.Iterator;
import java.util.List;

import uk.ac.nactem.util.FileLoader;

/*
 * Copyright (2010) William Black
 * See the file COPYING for license terms.
 */
public class TaggedFileAsList {

	List<String[]> lineList;
	
	
	public TaggedFileAsList() {
		super();
		lineList = new ArrayList<String[]>();
	}

	public void loadFromFile(File fin) {
		lineList.clear();
		FileLoader loader = new FileLoader();
		loader.setIgnoreBlank(false);
		List<String> fileLines = loader.file2list(fin);
		Iterator<String> flit = fileLines.iterator();
		while (flit.hasNext()) {
			String[] lineToksIn = flit.next().split("\\s");
			String[] lineToks = new String[3];
			if (lineToksIn.length<2) {
				lineToks[0]="";
				lineToks[1]="";
				lineToks[2]="";				
			} else {
				lineToks[0]=lineToksIn[0];
				lineToks[1]=lineToksIn[1];
				lineToks[2]="O";
			}
			lineList.add(lineToks);	
		}
	}

	public NamedEntityWindow getNextWindow(String[] tokSeq, int offset) {
//		System.out.print("Seeking a match for ");
//		for (String t:tokSeq) {
//			System.out.print(t+" ");
//		}
//		System.out.println(" starting at position "+offset);
		if (tokSeq.length<1) return null;
		NamedEntityWindow w = new NamedEntityWindow();
		int foundPos = -1;
		for (int i=offset; i< lineList.size() && foundPos<0 ;i++) {
			// Tokens must match and semantic tag must still be "O".
			if (tokSeq[0].equalsIgnoreCase(lineList.get(i)[0]) && "O".equals(lineList.get(i)[2])) {
				foundPos=i; // provisionally, but ...
				for (int j=1;j<tokSeq.length && foundPos >-1 ;j++) {
					if (!tokSeq[j].equalsIgnoreCase(lineList.get(i+j)[0])) {
						foundPos=-1;
					}
				}
				if (foundPos>-1) {
					int startPos = foundPos - NamedEntityWindow.CONTEXT_SIZE;
					w.setWindowStart(startPos);
					w.setNeStart(foundPos);
					for (int k= startPos<0 ? 0 : startPos; k< foundPos; k++) {
						StringBuilder sb = new StringBuilder();
						sb.append(lineList.get(k)[0]);
						sb.append("\t");
						sb.append(lineList.get(k)[1]);
						sb.append("\t");
						sb.append(lineList.get(k)[2]);
						
						w.addLine(sb.toString());
					}
					for (int l=0; l<tokSeq.length;l++) {
						StringBuilder sb = new StringBuilder();
						sb.append(lineList.get(foundPos+l)[0]);
						sb.append("\t");
						sb.append(lineList.get(foundPos+l)[1]);
						sb.append("\t");
						sb.append(lineList.get(foundPos+l)[2]);
						
						w.addLine(sb.toString());
					}
					int endIndex = foundPos+tokSeq.length+NamedEntityWindow.CONTEXT_SIZE;
					for (int m=foundPos+tokSeq.length;m<lineList.size() && m<endIndex; m++) {
						StringBuilder sb = new StringBuilder();
						sb.append(lineList.get(m)[0]);
						sb.append("\t");
						sb.append(lineList.get(m)[1]);
						sb.append("\t");
						sb.append(lineList.get(m)[2]);
						w.addLine(sb.toString());
					}
				} 
			}
		}
		//System.out.println("Found a match at position "+foundPos);
		return w;
	}
	
	public void applyNeTags(NamedEntityWindow neww, int startOfMatch) {
		if (startOfMatch<0) return;
		for (int i=0;i<neww.theWindow.size();i++) {
			lineList.get(startOfMatch+i)[2] = neww.theWindow.get(i)[2];
		}
	}

	public void toStdOut(boolean enumerated) {
		
		for (int i=0;i<this.lineList.size();i++) {
			String[] line = this.lineList.get(i);
			if (enumerated) {
				System.out.print(i+"\t");
			}
			for (int j=0; j< line.length-1;j++) {
				System.out.print(line[j]+"\t");
			}
			System.out.println(line[line.length-1]);
		}	
	}
	
	public void toTextFile(String pathName) {
		try {
			BufferedWriter bw = new BufferedWriter(new FileWriter(pathName));
			for (int i=0;i<this.lineList.size();i++) {
				String[] line = this.lineList.get(i);
				for (int j=0; j< line.length-1;j++) {
					bw.write(line[j]+"\t");
				}
				bw.write(line[line.length-1]);
				bw.newLine();
			}	

		} catch (IOException e) {
			// TODO Auto-generated catch block
			e.printStackTrace();
		}
	}
	

}
