# Supplementary material for: Named Entity Recognition for Bacterial Type IV Secretion Systems
Source: PLoS One. 2011 Mar 29;6(3):e14780. doi: 10.1371/journal.pone.0014780 (PMC3066171; doi:10.1371/journal.pone.0014780)
Supplement: Supporting Information S2 — Source document extracts and scripts. The results described in this paper can be recreated by following the workflow described in the file entitled "Instructions for Executing T4SS Named Entity Recognition Workflow.docx." (4.93 MB ZIP) [file pone.0014780.s002.zip › Revised Instructions and Data/T4SS/src/uk/ac/nactem/util/FileLoader.java]

package uk.ac.nactem.util;

import java.io.*;
import java.util.*;
import java.util.regex.*;

import javax.swing.JFileChooser;
import javax.swing.JOptionPane;
import javax.swing.filechooser.FileFilter;


/**
 * A library of methods for reading text files into simple data structures.  Each line of the file
 * becomes a String in the output.  By default these methods trim leading and trailing white space,
 * ignore lines beginning with <tt>#</tt> or containing only whitespace, and lose EOLs.
 *
 * @author Adam Funk
 * COPYRIGHT (2006) National Centre for Text Mining, University of Manchester, UK
 * See the file COPYING for license terms.
 */
public class FileLoader {
	private static final String _TEXTFILE_SUFFIX = "txt";

	Pattern _nonBlank;
	Pattern _comment;
	boolean _trim;
	boolean _retainBlank;
	boolean _retainEOL;
	boolean _retainComment;


	public FileLoader() {
		_nonBlank       = Pattern.compile("\\S");
		_comment        = Pattern.compile("\\s*#.*");
		_trim          = true;
		_retainBlank   = false;
		_retainEOL     = false;
		_retainComment = false;
	}


	public void setTrim(boolean trim) {
		_trim = trim;
	}

	public void setIgnoreBlank(boolean ignoreBlank) {
		_retainBlank = ! ignoreBlank;
	}

	public void setRetainEOL(boolean retainEOL) {
		_retainEOL = retainEOL;
	}

	public void setIgnoreComment(boolean ignoreComment) {
		_retainComment = ! ignoreComment;
	}


	/**
	 * @param file a text file
	 * @return a Set of String corresponding to the non-blank lines of the file
	 */
	public Set<String> file2set(File file) {
		if (file.isDirectory()) {
			String[] files=file.list();
			List<File> fileList= new ArrayList<File>();
			for (int i=0;i<files.length;i++) {
				fileList.add(new File(files[i]));
			}
			return files2set(fileList);
		}
		Set<String>  result = new HashSet<String>();
		List<String> list  = file2list(file);
		Iterator<String> listIter = list.iterator();
		while (listIter.hasNext()) {
			result.add(listIter.next());
		}
		return result;
	}


	/**
	 * @param file a text file
	 * @return a List of String corresponding to the non-blank lines of the file
	 */
	public  List<String> file2list(File file) {
		List<String> result = new ArrayList<String>();
		String line;
		try  {
			BufferedReader br = new BufferedReader(new FileReader(file));

			while ( (line = br.readLine()) != null) {
				if (keep(line)) {

					if (_trim) {
						line = line.trim();
					}

					if (_retainEOL) {
						line = line + "\n";
					}

					result.add(line);
				}
			}
			br.close();
		}
		catch(IOException ioe)  {
			ioe.printStackTrace();
		}

		return result;
	}

	/**
	 * From file, add only portions of lines that match pattern.
	 * pattern is expected to have a matching group, the contents
	 * of which are added to List
	 * @param file
	 * @param pattern
	 * @return List of filetered lines from a file.
	 */
	public  List<String> file2list(File file, String pattern) {
		Pattern patt = Pattern.compile(pattern);
		
		List<String> result = new ArrayList<String>();
		String line;
		try  {
			File[] children;
			if (file.isDirectory()) {
				children = file.listFiles();
			} else {
				children = new File[1];
				children[0] = file;
			}
			for (int i=0;i<children.length;i++) {
				String filename = children[i].getName().toLowerCase();
				if (filename.endsWith(_TEXTFILE_SUFFIX)) {
					BufferedReader br = new BufferedReader(new FileReader(children[i]));
					while ( (line = br.readLine()) != null) {
						if (keep(line)) {
							if (_trim) {
								line = line.trim();
							}
							if (_retainEOL) {
								line = line + "\n";
							}
							Matcher m = patt.matcher(line);
							if (m.matches() && m.groupCount()>0) {
								result.add(m.group(1));
							}
						}
					}
					br.close();
				}
			}
		}
		catch(IOException ioe)  {
			ioe.printStackTrace();
		}
		return result;
	}


	public void addFile2List(List<String> list, File file) {
		String line;
		try  {
			BufferedReader br = new BufferedReader(new FileReader(file));

			while ( (line = br.readLine()) != null) {
				if (keep(line)) {

					if (_trim) {
						line = line.trim();
					}

					if (_retainEOL) {
						line = line + "\n";
					}
					list.add(line);
				}
			}
			br.close();
		}
		catch(IOException ioe)  {
			ioe.printStackTrace();
		}
	}

	public void addFile2Set(Set<String> set, File file) {
		List<String>     addenda  = file2list(file);
		Iterator<String> addIter  = addenda.iterator();

		while (addIter.hasNext()) {
			set.add(addIter.next());
		}
	}

	public void addFile2Set(Set<String> set, String pattern, File file) {

		List<String>     addenda  = file2list(file, pattern);
		Iterator<String> addIter  = addenda.iterator();

		while (addIter.hasNext()) {
			set.add(addIter.next());
		}
	}

	public Set<String> files2set(List<File> files) {
		Set<String>             result   = new HashSet<String>();
		Iterator<File>       fileIter = files.iterator();
		BufferedReader  br;
		String          line;

		try {
			while (fileIter.hasNext()) {
				br = new BufferedReader(new FileReader((File) fileIter.next()));

				while ( (line = br.readLine()) != null) {
					if (keep(line)) {

						if (_trim) {
							line = line.trim();
						}

						if (_retainEOL) {
							line = line + "\n";
						}

						result.add(line);
					}
				}
				br.close();
			}

		}
		catch(Exception e)  {
			e.printStackTrace();
		}

		return result;
	}


	private boolean keep(String line) {
		return ( (_retainBlank || _nonBlank.matcher(line).find()) &&
				(_retainComment || ! _comment.matcher(line).matches()) );
	}

	public static File chooseGeniaFile() {
		String path = System.getProperty("user.dir");
		JFileChooser jfc = new JFileChooser(path);
		FileFilter filter = new FileFilter() {
			public boolean accept(File f) {
				return f.getName().endsWith(".genia");
			}

			public String getDescription() {
				return "Genia tagged files";
			}
		};
		jfc.setFileFilter(filter);

		int returnVal = jfc.showOpenDialog(jfc);
		if (returnVal == JFileChooser.APPROVE_OPTION) {
			return jfc.getSelectedFile();
		} else {
			JOptionPane.showMessageDialog(null, "No file selected!");
			return null;
		}
	}
	
	public static File chooseFile() {
		String path = System.getProperty("user.dir");
		JFileChooser jfc = new JFileChooser(path);
		FileFilter filter = new FileFilter() {
			public boolean accept(File f) {
				return f.getName().endsWith(".txt");
			}

			public String getDescription() {
				return "Text files";
			}
		};
		jfc.setFileFilter(filter);

		int returnVal = jfc.showOpenDialog(jfc);
		if (returnVal == JFileChooser.APPROVE_OPTION) {
			return jfc.getSelectedFile();
		} else {
			JOptionPane.showMessageDialog(null, "No file selected!");
			return null;
		}
	}
}
